# Supplementary material for: High-throughput telomere length measurement at nucleotide resolution using the PacBio high fidelity sequencing platform
Source: Nat Commun. 2023 Jan 17;14:281. doi: 10.1038/s41467-023-35823-7 (PMC9845338; doi:10.1038/s41467-023-35823-7)
Supplement: Supplementary file 4 — Dataset 1 [file 41467_2023_35823_MOESM4_ESM.xlsx]

## Sheet: ZMW
patients_1_210929 (48 samples multiplexed run)			Information taken from "sts.xml" and "ccs_reports.json" files
ZMW category	Number of ZMWs	%	Legend
Number of Sequencing ZMWs	8003384	n/a
ZMWs input	1229931	1	The number of input ZMWs.
ZMWs pass filters	485046	0.394368	The number of CCS Reads successfully produced on the first attempt, using the fast windowed approach.
ZMWs fail filters	129556	0.105336	The number of ZMWs reads that failed to produce a CCS Read.
ZMWs shortcut filters	615329	0.500296	The number of ZMWs having fewer than 2 full-length subreads.
ZMWs with tandem repeats	337430	0.274349	The number of ZMWs with repeats larger than the specified threshold.
patients_2_220719 (68 samples multiplexed run)			Information taken from "sts.xml" and "ccs_processing.report.json"
ZMW category	Number of ZMWs	%	Legend
Number of Sequencing ZMWs	8001516	n/a
ZMWs input	5265352	1	The number of input ZMWs.
ZMWs pass filters	3163652	0.600843	The number of CCS Reads successfully produced on the first attempt, using the fast windowed approach.
ZMWs fail filters	351595	0.0667752	The number of ZMWs reads that failed to produce a CCS Read.
ZMWs shortcut filters	1750105	0.332381	The number of ZMWs having fewer than 2 full-length subreads.
ZMWs with tandem repeats	662488	0.12582	The number of ZMWs with repeats larger than the specified threshold.
cell_lines_1_210707			Information taken from "sts.xml" and "ccs_reports.json"
ZMW category	Number of ZMWs	%	Legend
Number of Sequencing ZMWs	8008939	n/a
ZMWs input	2635405	1	The number of input ZMWs.
ZMWs pass filters	1248918	0.4739	The number of CCS Reads successfully produced on the first attempt, using the fast windowed approach.
ZMWs fail filters	104661	0.0397134	The number of ZMWs reads that failed to produce a CCS Read.
ZMWs shortcut filters	1281826	0.486387	The number of ZMWs having fewer than 2 full-length subreads.
ZMWs with tandem repeats	423086	0.160539	The number of ZMWs with repeats larger than the specified threshold.
cell_lines_2_210430			Information taken from "sts.xml" and "ccs_reports.json"
ZMW category	Number of ZMWs	%	Legend
Number of Sequencing ZMWs	8008945	n/a
ZMWs input	2089108	1	The number of input ZMWs.
ZMWs pass filters	479564	0.229554	The number of CCS Reads successfully produced on the first attempt, using the fast windowed approach.
ZMWs fail filters	63294	0.0302971	The number of ZMWs reads that failed to produce a CCS Read.
ZMWs shortcut filters	1546250	0.740148	The number of ZMWs having fewer than 2 full-length subreads.
ZMWs with tandem repeats	144556	0.0691951	The number of ZMWs with repeats larger than the specified threshold.

## Sheet: demultiplex_info
patients_1_210929 (48 samples multiplexed run)
	N	%
Total number of HiFi reads	371320	1
Number of HiFi reads demultiplexed successfully	162904	0.438716
Number of telomeric demultiplexed HiFi reads	94028	0.253226
Number of reads with multiple barcodes	1184	0.00318862
patients_2_220719 (68 samples multiplexed run)
	N	%
Total number of HiFi reads	2804312	1
Number of HiFi reads demultiplexed successfully	800321	0.285389
Number of telomeric demultiplexed HiFi reads	212136	0.0756464
Number of reads with multiple barcodes	6204	0.00221231
cell_lines_1_210707
	N	%
Total number of HiFi reads	1031699	1
Number of HiFi reads demultiplexed successfully	123936	0.120128
Number of telomeric demultiplexed HiFi reads	95341	0.0924116
Number of reads with multiple barcodes	1197	0.00116022
cell_lines_2_210430
	N	%
Total number of HiFi reads	412090	1
Number of HiFi reads demultiplexed successfully	66573	0.16155
Number of telomeric demultiplexed HiFi reads	36699	0.0890558
Number of reads with multiple barcodes	283	0.000686743
