# Supplementary material for: High-throughput telomere length measurement at nucleotide resolution using the PacBio high fidelity sequencing platform
Source: Nat Commun. 2023 Jan 17;14:281. doi: 10.1038/s41467-023-35823-7 (PMC9845338; doi:10.1038/s41467-023-35823-7)
Supplement: Supplementary file 5 — Dataset 2 [file 41467_2023_35823_MOESM5_ESM.xlsx]

## Sheet: Set 1-12
Table 1
F01	/5Phos/ATCGACGGTTCAAGATGCCAGATGCACGGAGCAGAATTCTTTTAC/3Bio/
R01-1	5'-GTAAAAGAATTCTGCTCCGTGCATCTGGCATCTTGAACCGTCGATCCCTAA-3'
R01-2	5'-GTAAAAGAATTCTGCTCCGTGCATCTGGCATCTTGAACCGTCGATACCCTA-3'
R01-3	5'-GTAAAAGAATTCTGCTCCGTGCATCTGGCATCTTGAACCGTCGATAACCCT-3'
R01-4	5'-GTAAAAGAATTCTGCTCCGTGCATCTGGCATCTTGAACCGTCGATTAACCC-3'
R01-5	5'-GTAAAAGAATTCTGCTCCGTGCATCTGGCATCTTGAACCGTCGATCTAACC-3'
R01-6	5'-GTAAAAGAATTCTGCTCCGTGCATCTGGCATCTTGAACCGTCGATCCTAAC-3'
F02	/5Phos/ATCGAGCTGGATTGATGCCAGATGCACGGAGCAGAATTCTTTTAC/3Bio/
R02-1	5'-GTAAAAGAATTCTGCTCCGTGCATCTGGCATCAATCCAGCTCGATCCCTAA-3'
R02-2	5'-GTAAAAGAATTCTGCTCCGTGCATCTGGCATCAATCCAGCTCGATACCCTA-3'
R02-3	5'-GTAAAAGAATTCTGCTCCGTGCATCTGGCATCAATCCAGCTCGATAACCCT-3'
R02-4	5'-GTAAAAGAATTCTGCTCCGTGCATCTGGCATCAATCCAGCTCGATTAACCC-3'
R02-5	5'-GTAAAAGAATTCTGCTCCGTGCATCTGGCATCAATCCAGCTCGATCTAACC-3'
R02-6	5'-GTAAAAGAATTCTGCTCCGTGCATCTGGCATCAATCCAGCTCGATCCTAAC-3'
F03	/5Phos/ATCGATAACTCGGGATGCCAGATGCACGGAGCAGAATTCTTTTAC/3Bio/
R03-1	5'-GTAAAAGAATTCTGCTCCGTGCATCTGGCATCCCGAGTTATCGATCCCTAA-3'
R03-2	5'-GTAAAAGAATTCTGCTCCGTGCATCTGGCATCCCGAGTTATCGATACCCTA-3'
R03-3	5'-GTAAAAGAATTCTGCTCCGTGCATCTGGCATCCCGAGTTATCGATAACCCT-3'
R03-4	5'-GTAAAAGAATTCTGCTCCGTGCATCTGGCATCCCGAGTTATCGATTAACCC-3'
R03-5	5'-GTAAAAGAATTCTGCTCCGTGCATCTGGCATCCCGAGTTATCGATCTAACC-3'
R03-6	5'-GTAAAAGAATTCTGCTCCGTGCATCTGGCATCCCGAGTTATCGATCCTAAC-3'
F04	/5Phos/ATCGATAACAGTTGATGCCAGATGCACGGAGCAGAATTCTTTTAC/3Bio/
R04-1	5'-GTAAAAGAATTCTGCTCCGTGCATCTGGCATCAACTGTTATCGATCCCTAA-3'
R04-2	5'-GTAAAAGAATTCTGCTCCGTGCATCTGGCATCAACTGTTATCGATACCCTA-3'
R04-3	5'-GTAAAAGAATTCTGCTCCGTGCATCTGGCATCAACTGTTATCGATAACCCT-3'
R04-4	5'-GTAAAAGAATTCTGCTCCGTGCATCTGGCATCAACTGTTATCGATTAACCC-3'
R04-5	5'-GTAAAAGAATTCTGCTCCGTGCATCTGGCATCAACTGTTATCGATCTAACC-3'
R04-6	5'-GTAAAAGAATTCTGCTCCGTGCATCTGGCATCAACTGTTATCGATCCTAAC-3'
F05	/5Phos/ATCGAATACTCAAGATGCCAGATGCACGGAGCAGAATTCTTTTAC/3Bio/
R05-1	5'-GTAAAAGAATTCTGCTCCGTGCATCTGGCATCTTGAGTATTCGATCCCTAA-3'
R05-2	5'-GTAAAAGAATTCTGCTCCGTGCATCTGGCATCTTGAGTATTCGATACCCTA-3'
R05-3	5'-GTAAAAGAATTCTGCTCCGTGCATCTGGCATCTTGAGTATTCGATAACCCT-3'
R05-4	5'-GTAAAAGAATTCTGCTCCGTGCATCTGGCATCTTGAGTATTCGATTAACCC-3'
R05-5	5'-GTAAAAGAATTCTGCTCCGTGCATCTGGCATCTTGAGTATTCGATCTAACC-3'
R05-6	5'-GTAAAAGAATTCTGCTCCGTGCATCTGGCATCTTGAGTATTCGATCCTAAC-3'
F06	/5Phos/ATCGAGCTGAGAAGATGCCAGATGCACGGAGCAGAATTCTTTTAC/3Bio/
R06-1	5'-GTAAAAGAATTCTGCTCCGTGCATCTGGCATCTTCTCAGCTCGATCCCTAA-3'
R06-2	5'-GTAAAAGAATTCTGCTCCGTGCATCTGGCATCTTCTCAGCTCGATACCCTA-3'
R06-3	5'-GTAAAAGAATTCTGCTCCGTGCATCTGGCATCTTCTCAGCTCGATAACCCT-3'
R06-4	5'-GTAAAAGAATTCTGCTCCGTGCATCTGGCATCTTCTCAGCTCGATTAACCC-3'
R06-5	5'-GTAAAAGAATTCTGCTCCGTGCATCTGGCATCTTCTCAGCTCGATCTAACC-3'
R06-6	5'-GTAAAAGAATTCTGCTCCGTGCATCTGGCATCTTCTCAGCTCGATCCTAAC-3'
F07	/5Phos/ATCGAATTGGAGGGATGCCAGATGCACGGAGCAGAATTCTTTTAC/3Bio/
R07-1	5'-GTAAAAGAATTCTGCTCCGTGCATCTGGCATCCCTCCAATTCGATCCCTAA-3'
R07-2	5'-GTAAAAGAATTCTGCTCCGTGCATCTGGCATCCCTCCAATTCGATACCCTA-3'
R07-3	5'-GTAAAAGAATTCTGCTCCGTGCATCTGGCATCCCTCCAATTCGATAACCCT-3'
R07-4	5'-GTAAAAGAATTCTGCTCCGTGCATCTGGCATCCCTCCAATTCGATTAACCC-3'
R07-5	5'-GTAAAAGAATTCTGCTCCGTGCATCTGGCATCCCTCCAATTCGATCTAACC-3'
R07-6	5'-GTAAAAGAATTCTGCTCCGTGCATCTGGCATCCCTCCAATTCGATCCTAAC-3'
F08	/5Phos/ATCGATAGTCTAAGATGCCAGATGCACGGAGCAGAATTCTTTTAC/3Bio/
R08-1	5'-GTAAAAGAATTCTGCTCCGTGCATCTGGCATCTTAGACTATCGATCCCTAA-3'
R08-2	5'-GTAAAAGAATTCTGCTCCGTGCATCTGGCATCTTAGACTATCGATACCCTA-3'
R08-3	5'-GTAAAAGAATTCTGCTCCGTGCATCTGGCATCTTAGACTATCGATAACCCT-3'
R08-4	5'-GTAAAAGAATTCTGCTCCGTGCATCTGGCATCTTAGACTATCGATTAACCC-3'
R08-5	5'-GTAAAAGAATTCTGCTCCGTGCATCTGGCATCTTAGACTATCGATCTAACC-3'
R08-6	5'-GTAAAAGAATTCTGCTCCGTGCATCTGGCATCTTAGACTATCGATCCTAAC-3'
F09	/5Phos/ATCGACGGTGACCGATGCCAGATGCACGGAGCAGAATTCTTTTAC/3Bio/
R09-1	5'-GTAAAAGAATTCTGCTCCGTGCATCTGGCATCGGTCACCGTCGATCCCTAA-3'
R09-2	5'-GTAAAAGAATTCTGCTCCGTGCATCTGGCATCGGTCACCGTCGATACCCTA-3'
R09-3	5'-GTAAAAGAATTCTGCTCCGTGCATCTGGCATCGGTCACCGTCGATAACCCT-3'
R09-4	5'-GTAAAAGAATTCTGCTCCGTGCATCTGGCATCGGTCACCGTCGATTAACCC-3'
R09-5	5'-GTAAAAGAATTCTGCTCCGTGCATCTGGCATCGGTCACCGTCGATCTAACC-3'
R09-6	5'-GTAAAAGAATTCTGCTCCGTGCATCTGGCATCGGTCACCGTCGATCCTAAC-3'
F010	/5Phos/ATCGATACAGAGGGATGCCAGATGCACGGAGCAGAATTCTTTTAC/3Bio/
R010-1	5'-GTAAAAGAATTCTGCTCCGTGCATCTGGCATCCCTCTGTATCGATCCCTAA-3'
R010-2	5'-GTAAAAGAATTCTGCTCCGTGCATCTGGCATCCCTCTGTATCGATACCCTA-3'
R010-3	5'-GTAAAAGAATTCTGCTCCGTGCATCTGGCATCCCTCTGTATCGATAACCCT-3'
R010-4	5'-GTAAAAGAATTCTGCTCCGTGCATCTGGCATCCCTCTGTATCGATTAACCC-3'
R010-5	5'-GTAAAAGAATTCTGCTCCGTGCATCTGGCATCCCTCTGTATCGATCTAACC-3'
R010-6	5'-GTAAAAGAATTCTGCTCCGTGCATCTGGCATCCCTCTGTATCGATCCTAAC-3'
F011	/5Phos/ATCGAATTGTCAAGATGCCAGATGCACGGAGCAGAATTCTTTTAC/3Bio/
R011-1	5'-GTAAAAGAATTCTGCTCCGTGCATCTGGCATCTTGACAATTCGATCCCTAA-3'
R011-2	5'-GTAAAAGAATTCTGCTCCGTGCATCTGGCATCTTGACAATTCGATACCCTA-3'
R011-3	5'-GTAAAAGAATTCTGCTCCGTGCATCTGGCATCTTGACAATTCGATAACCCT-3'
R011-4	5'-GTAAAAGAATTCTGCTCCGTGCATCTGGCATCTTGACAATTCGATTAACCC-3'
R011-5	5'-GTAAAAGAATTCTGCTCCGTGCATCTGGCATCTTGACAATTCGATCTAACC-3'
R011-6	5'-GTAAAAGAATTCTGCTCCGTGCATCTGGCATCTTGACAATTCGATCCTAAC-3'
F012	/5Phos/ATCGATATGTCTTGATGCCAGATGCACGGAGCAGAATTCTTTTAC/3Bio/
R012-1	5'-GTAAAAGAATTCTGCTCCGTGCATCTGGCATCAAGACATATCGATCCCTAA-3'
R012-2	5'-GTAAAAGAATTCTGCTCCGTGCATCTGGCATCAAGACATATCGATACCCTA-3'
R012-3	5'-GTAAAAGAATTCTGCTCCGTGCATCTGGCATCAAGACATATCGATAACCCT-3'
R012-4	5'-GTAAAAGAATTCTGCTCCGTGCATCTGGCATCAAGACATATCGATTAACCC-3'
R012-5	5'-GTAAAAGAATTCTGCTCCGTGCATCTGGCATCAAGACATATCGATCTAACC-3'
R012-6	5'-GTAAAAGAATTCTGCTCCGTGCATCTGGCATCAAGACATATCGATCCTAAC-3'

## Sheet: Set 13-24
F013	/5Phos/ATCGAATTGGATTGATGCCAGATGCACGGAGCAGAATTCTTTTAC/3Bio/
R013-1	5'-GTAAAAGAATTCTGCTCCGTGCATCTGGCATCAATCCAATTCGATCCCTAA-3'
R013-2	5'-GTAAAAGAATTCTGCTCCGTGCATCTGGCATCAATCCAATTCGATACCCTA-3'
R013-3	5'-GTAAAAGAATTCTGCTCCGTGCATCTGGCATCAATCCAATTCGATAACCCT-3'
R013-4	5'-GTAAAAGAATTCTGCTCCGTGCATCTGGCATCAATCCAATTCGATTAACCC-3'
R013-5	5'-GTAAAAGAATTCTGCTCCGTGCATCTGGCATCAATCCAATTCGATCTAACC-3'
R013-6	5'-GTAAAAGAATTCTGCTCCGTGCATCTGGCATCAATCCAATTCGATCCTAAC-3'
F014	/5Phos/ATCGAATACTCGGGATGCCAGATGCACGGAGCAGAATTCTTTTAC/3Bio/
R014-1	5'-GTAAAAGAATTCTGCTCCGTGCATCTGGCATCCCGAGTATTCGATCCCTAA-3'
R014-2	5'-GTAAAAGAATTCTGCTCCGTGCATCTGGCATCCCGAGTATTCGATACCCTA-3'
R014-3	5'-GTAAAAGAATTCTGCTCCGTGCATCTGGCATCCCGAGTATTCGATAACCCT-3'
R014-4	5'-GTAAAAGAATTCTGCTCCGTGCATCTGGCATCCCGAGTATTCGATTAACCC-3'
R014-5	5'-GTAAAAGAATTCTGCTCCGTGCATCTGGCATCCCGAGTATTCGATCTAACC-3'
R014-6	5'-GTAAAAGAATTCTGCTCCGTGCATCTGGCATCCCGAGTATTCGATCCTAAC-3'
F015	/5Phos/ATCGATATGAGAAGATGCCAGATGCACGGAGCAGAATTCTTTTAC/3Bio/
R015-1	5'-GTAAAAGAATTCTGCTCCGTGCATCTGGCATCTTCTCATATCGATCCCTAA-3'
R015-2	5'-GTAAAAGAATTCTGCTCCGTGCATCTGGCATCTTCTCATATCGATACCCTA-3'
R015-3	5'-GTAAAAGAATTCTGCTCCGTGCATCTGGCATCTTCTCATATCGATAACCCT-3'
R015-4	5'-GTAAAAGAATTCTGCTCCGTGCATCTGGCATCTTCTCATATCGATTAACCC-3'
R015-5	5'-GTAAAAGAATTCTGCTCCGTGCATCTGGCATCTTCTCATATCGATCTAACC-3'
R015-6	5'-GTAAAAGAATTCTGCTCCGTGCATCTGGCATCTTCTCATATCGATCCTAAC-3'
F016	/5Phos/ATCGAGCACAGTTGATGCCAGATGCACGGAGCAGAATTCTTTTAC/3Bio/
R016-1	5'-GTAAAAGAATTCTGCTCCGTGCATCTGGCATCAACTGTGCTCGATCCCTAA-3'
R016-2	5'-GTAAAAGAATTCTGCTCCGTGCATCTGGCATCAACTGTGCTCGATACCCTA-3'
R016-3	5'-GTAAAAGAATTCTGCTCCGTGCATCTGGCATCAACTGTGCTCGATAACCCT-3'
R016-4	5'-GTAAAAGAATTCTGCTCCGTGCATCTGGCATCAACTGTGCTCGATTAACCC-3'
R016-5	5'-GTAAAAGAATTCTGCTCCGTGCATCTGGCATCAACTGTGCTCGATCTAACC-3'
R016-6	5'-GTAAAAGAATTCTGCTCCGTGCATCTGGCATCAACTGTGCTCGATCCTAAC-3'
F017	/5Phos/ATCGACGTGGATTGATGCCAGATGCACGGAGCAGAATTCTTTTAC/3Bio/
R017-1	5'-GTAAAAGAATTCTGCTCCGTGCATCTGGCATCAATCCACGTCGATCCCTAA-3'
R017-2	5'-GTAAAAGAATTCTGCTCCGTGCATCTGGCATCAATCCACGTCGATACCCTA-3'
R017-3	5'-GTAAAAGAATTCTGCTCCGTGCATCTGGCATCAATCCACGTCGATAACCCT-3'
R017-4	5'-GTAAAAGAATTCTGCTCCGTGCATCTGGCATCAATCCACGTCGATTAACCC-3'
R017-5	5'-GTAAAAGAATTCTGCTCCGTGCATCTGGCATCAATCCACGTCGATCTAACC-3'
R017-6	5'-GTAAAAGAATTCTGCTCCGTGCATCTGGCATCAATCCACGTCGATCCTAAC-3'
F018	/5Phos/ATCGATAGTAGAAGATGCCAGATGCACGGAGCAGAATTCTTTTAC/3Bio/
R018-1	5'-GTAAAAGAATTCTGCTCCGTGCATCTGGCATCTTCTACTATCGATCCCTAA-3'
R018-2	5'-GTAAAAGAATTCTGCTCCGTGCATCTGGCATCTTCTACTATCGATACCCTA-3'
R018-3	5'-GTAAAAGAATTCTGCTCCGTGCATCTGGCATCTTCTACTATCGATAACCCT-3'
R018-4	5'-GTAAAAGAATTCTGCTCCGTGCATCTGGCATCTTCTACTATCGATTAACCC-3'
R018-5	5'-GTAAAAGAATTCTGCTCCGTGCATCTGGCATCTTCTACTATCGATCTAACC-3'
R018-6	5'-GTAAAAGAATTCTGCTCCGTGCATCTGGCATCTTCTACTATCGATCCTAAC-3'
F019	/5Phos/ATCGAGCACGATTGATGCCAGATGCACGGAGCAGAATTCTTTTAC/3Bio/
R019-1	5'-GTAAAAGAATTCTGCTCCGTGCATCTGGCATCAATCGTGCTCGATCCCTAA-3'
R019-2	5'-GTAAAAGAATTCTGCTCCGTGCATCTGGCATCAATCGTGCTCGATACCCTA-3'
R019-3	5'-GTAAAAGAATTCTGCTCCGTGCATCTGGCATCAATCGTGCTCGATAACCCT-3'
R019-4	5'-GTAAAAGAATTCTGCTCCGTGCATCTGGCATCAATCGTGCTCGATTAACCC-3'
R019-5	5'-GTAAAAGAATTCTGCTCCGTGCATCTGGCATCAATCGTGCTCGATCTAACC-3'
R019-6	5'-GTAAAAGAATTCTGCTCCGTGCATCTGGCATCAATCGTGCTCGATCCTAAC-3'
F020	/5Phos/ATCGACGGTAGCCGATGCCAGATGCACGGAGCAGAATTCTTTTAC/3Bio/
R020-1	5'-GTAAAAGAATTCTGCTCCGTGCATCTGGCATCGGCTACCGTCGATCCCTAA-3'
R020-2	5'-GTAAAAGAATTCTGCTCCGTGCATCTGGCATCGGCTACCGTCGATACCCTA-3'
R020-3	5'-GTAAAAGAATTCTGCTCCGTGCATCTGGCATCGGCTACCGTCGATAACCCT-3'
R020-4	5'-GTAAAAGAATTCTGCTCCGTGCATCTGGCATCGGCTACCGTCGATTAACCC-3'
R020-5	5'-GTAAAAGAATTCTGCTCCGTGCATCTGGCATCGGCTACCGTCGATCTAACC-3'
R020-6	5'-GTAAAAGAATTCTGCTCCGTGCATCTGGCATCGGCTACCGTCGATCCTAAC-3'
F021	/5Phos/ATCGATAGTTCTTGATGCCAGATGCACGGAGCAGAATTCTTTTAC/3Bio/
R021-1	5'-GTAAAAGAATTCTGCTCCGTGCATCTGGCATCAAGAACTATCGATCCCTAA-3'
R021-2	5'-GTAAAAGAATTCTGCTCCGTGCATCTGGCATCAAGAACTATCGATACCCTA-3'
R021-3	5'-GTAAAAGAATTCTGCTCCGTGCATCTGGCATCAAGAACTATCGATAACCCT-3'
R021-4	5'-GTAAAAGAATTCTGCTCCGTGCATCTGGCATCAAGAACTATCGATTAACCC-3'
R021-5	5'-GTAAAAGAATTCTGCTCCGTGCATCTGGCATCAAGAACTATCGATCTAACC-3'
R021-6	5'-GTAAAAGAATTCTGCTCCGTGCATCTGGCATCAAGAACTATCGATCCTAAC-3'
F022	/5Phos/ATCGATACAAGTTGATGCCAGATGCACGGAGCAGAATTCTTTTAC/3Bio/
R022-1	5'-GTAAAAGAATTCTGCTCCGTGCATCTGGCATCAACTTGTATCGATCCCTAA-3'
R022-2	5'-GTAAAAGAATTCTGCTCCGTGCATCTGGCATCAACTTGTATCGATACCCTA-3'
R022-3	5'-GTAAAAGAATTCTGCTCCGTGCATCTGGCATCAACTTGTATCGATAACCCT-3'
R022-4	5'-GTAAAAGAATTCTGCTCCGTGCATCTGGCATCAACTTGTATCGATTAACCC-3'
R022-5	5'-GTAAAAGAATTCTGCTCCGTGCATCTGGCATCAACTTGTATCGATCTAACC-3'
R022-6	5'-GTAAAAGAATTCTGCTCCGTGCATCTGGCATCAACTTGTATCGATCCTAAC-3'
F023	/5Phos/ATCGAATCACTGGGATGCCAGATGCACGGAGCAGAATTCTTTTAC/3Bio/
R023-1	5'-GTAAAAGAATTCTGCTCCGTGCATCTGGCATCCCAGTGATTCGATCCCTAA-3'
R023-2	5'-GTAAAAGAATTCTGCTCCGTGCATCTGGCATCCCAGTGATTCGATACCCTA-3'
R023-3	5'-GTAAAAGAATTCTGCTCCGTGCATCTGGCATCCCAGTGATTCGATAACCCT-3'
R023-4	5'-GTAAAAGAATTCTGCTCCGTGCATCTGGCATCCCAGTGATTCGATTAACCC-3'
R023-5	5'-GTAAAAGAATTCTGCTCCGTGCATCTGGCATCCCAGTGATTCGATCTAACC-3'
R023-6	5'-GTAAAAGAATTCTGCTCCGTGCATCTGGCATCCCAGTGATTCGATCCTAAC-3'
F023	/5Phos/ATCGAAAGACTGGGATGCCAGATGCACGGAGCAGAATTCTTTTAC/3Bio/
R023-1	5'-GTAAAAGAATTCTGCTCCGTGCATCTGGCATCCCAGTCTTTCGATCCCTAA-3'
R023-2	5'-GTAAAAGAATTCTGCTCCGTGCATCTGGCATCCCAGTCTTTCGATACCCTA-3'
R023-3	5'-GTAAAAGAATTCTGCTCCGTGCATCTGGCATCCCAGTCTTTCGATAACCCT-3'
R023-4	5'-GTAAAAGAATTCTGCTCCGTGCATCTGGCATCCCAGTCTTTCGATTAACCC-3'
R023-5	5'-GTAAAAGAATTCTGCTCCGTGCATCTGGCATCCCAGTCTTTCGATCTAACC-3'
R023-6	5'-GTAAAAGAATTCTGCTCCGTGCATCTGGCATCCCAGTCTTTCGATCCTAAC-3'
F024	/5Phos/ATCGACGCATCAAGATGCCAGATGCACGGAGCAGAATTCTTTTAC/3Bio/
R024-1	5'-GTAAAAGAATTCTGCTCCGTGCATCTGGCATCTTGATGCGTCGATCCCTAA-3'
R024-2	5'-GTAAAAGAATTCTGCTCCGTGCATCTGGCATCTTGATGCGTCGATACCCTA-3'
R024-3	5'-GTAAAAGAATTCTGCTCCGTGCATCTGGCATCTTGATGCGTCGATAACCCT-3'
R024-4	5'-GTAAAAGAATTCTGCTCCGTGCATCTGGCATCTTGATGCGTCGATTAACCC-3'
R024-5	5'-GTAAAAGAATTCTGCTCCGTGCATCTGGCATCTTGATGCGTCGATCTAACC-3'
R024-6	5'-GTAAAAGAATTCTGCTCCGTGCATCTGGCATCTTGATGCGTCGATCCTAAC-3'

## Sheet: Set 25-36
F025	/5Phos/ATCGAGCACGACCGATGCCAGATGCACGGAGCAGAATTCTTTTAC/3Bio/
R025-1	5'-GTAAAAGAATTCTGCTCCGTGCATCTGGCATCGGTCGTGCTCGATCCCTAA-3'
R025-2	5'-GTAAAAGAATTCTGCTCCGTGCATCTGGCATCGGTCGTGCTCGATACCCTA-3'
R025-3	5'-GTAAAAGAATTCTGCTCCGTGCATCTGGCATCGGTCGTGCTCGATAACCCT-3'
R025-4	5'-GTAAAAGAATTCTGCTCCGTGCATCTGGCATCGGTCGTGCTCGATTAACCC-3'
R025-5	5'-GTAAAAGAATTCTGCTCCGTGCATCTGGCATCGGTCGTGCTCGATCTAACC-3'
R025-6	5'-GTAAAAGAATTCTGCTCCGTGCATCTGGCATCGGTCGTGCTCGATCCTAAC-3'
F026	/5Phos/ATCGATACACTCCGATGCCAGATGCACGGAGCAGAATTCTTTTAC/3Bio/
R026-1	5'-GTAAAAGAATTCTGCTCCGTGCATCTGGCATCGGAGTGTATCGATCCCTAA-3'
R026-2	5'-GTAAAAGAATTCTGCTCCGTGCATCTGGCATCGGAGTGTATCGATACCCTA-3'
R026-3	5'-GTAAAAGAATTCTGCTCCGTGCATCTGGCATCGGAGTGTATCGATAACCCT-3'
R026-4	5'-GTAAAAGAATTCTGCTCCGTGCATCTGGCATCGGAGTGTATCGATTAACCC-3'
R026-5	5'-GTAAAAGAATTCTGCTCCGTGCATCTGGCATCGGAGTGTATCGATCTAACC-3'
R026-6	5'-GTAAAAGAATTCTGCTCCGTGCATCTGGCATCGGAGTGTATCGATCCTAAC-3'
F027	/5Phos/ATCGACGGTCTAAGATGCCAGATGCACGGAGCAGAATTCTTTTAC/3Bio/
R027-1	5'-GTAAAAGAATTCTGCTCCGTGCATCTGGCATCTTAGACCGTCGATCCCTAA-3'
R027-2	5'-GTAAAAGAATTCTGCTCCGTGCATCTGGCATCTTAGACCGTCGATACCCTA-3'
R027-3	5'-GTAAAAGAATTCTGCTCCGTGCATCTGGCATCTTAGACCGTCGATAACCCT-3'
R027-4	5'-GTAAAAGAATTCTGCTCCGTGCATCTGGCATCTTAGACCGTCGATTAACCC-3'
R027-5	5'-GTAAAAGAATTCTGCTCCGTGCATCTGGCATCTTAGACCGTCGATCTAACC-3'
R027-6	5'-GTAAAAGAATTCTGCTCCGTGCATCTGGCATCTTAGACCGTCGATCCTAAC-3'
F028	/5Phos/ATCGAATGTTCGGGATGCCAGATGCACGGAGCAGAATTCTTTTAC/3Bio/
R028-1	5'-GTAAAAGAATTCTGCTCCGTGCATCTGGCATCCCGAACATTCGATCCCTAA-3'
R028-2	5'-GTAAAAGAATTCTGCTCCGTGCATCTGGCATCCCGAACATTCGATACCCTA-3'
R028-3	5'-GTAAAAGAATTCTGCTCCGTGCATCTGGCATCCCGAACATTCGATAACCCT-3'
R028-4	5'-GTAAAAGAATTCTGCTCCGTGCATCTGGCATCCCGAACATTCGATTAACCC-3'
R028-5	5'-GTAAAAGAATTCTGCTCCGTGCATCTGGCATCCCGAACATTCGATCTAACC-3'
R028-6	5'-GTAAAAGAATTCTGCTCCGTGCATCTGGCATCCCGAACATTCGATCCTAAC-3'
F029	/5Phos/ATCGACGTGGACCGATGCCAGATGCACGGAGCAGAATTCTTTTAC/3Bio/
R029-1	5'-GTAAAAGAATTCTGCTCCGTGCATCTGGCATCGGTCCACGTCGATCCCTAA-3'
R029-2	5'-GTAAAAGAATTCTGCTCCGTGCATCTGGCATCGGTCCACGTCGATACCCTA-3'
R029-3	5'-GTAAAAGAATTCTGCTCCGTGCATCTGGCATCGGTCCACGTCGATAACCCT-3'
R029-4	5'-GTAAAAGAATTCTGCTCCGTGCATCTGGCATCGGTCCACGTCGATTAACCC-3'
R029-5	5'-GTAAAAGAATTCTGCTCCGTGCATCTGGCATCGGTCCACGTCGATCTAACC-3'
R029-6	5'-GTAAAAGAATTCTGCTCCGTGCATCTGGCATCGGTCCACGTCGATCCTAAC-3'
F030	/5Phos/ATCGAATTGAGCCGATGCCAGATGCACGGAGCAGAATTCTTTTAC/3Bio/
R030-1	5'-GTAAAAGAATTCTGCTCCGTGCATCTGGCATCGGCTCAATTCGATCCCTAA-3'
R030-2	5'-GTAAAAGAATTCTGCTCCGTGCATCTGGCATCGGCTCAATTCGATACCCTA-3'
R030-3	5'-GTAAAAGAATTCTGCTCCGTGCATCTGGCATCGGCTCAATTCGATAACCCT-3'
R030-4	5'-GTAAAAGAATTCTGCTCCGTGCATCTGGCATCGGCTCAATTCGATTAACCC-3'
R030-5	5'-GTAAAAGAATTCTGCTCCGTGCATCTGGCATCGGCTCAATTCGATCTAACC-3'
R030-6	5'-GTAAAAGAATTCTGCTCCGTGCATCTGGCATCGGCTCAATTCGATCCTAAC-3'
F031	/5Phos/ATCGATAGTTCGGGATGCCAGATGCACGGAGCAGAATTCTTTTAC/3Bio/
R031-1	5'-GTAAAAGAATTCTGCTCCGTGCATCTGGCATCCCGAACTATCGATCCCTAA-3'
R031-2	5'-GTAAAAGAATTCTGCTCCGTGCATCTGGCATCCCGAACTATCGATACCCTA-3'
R031-3	5'-GTAAAAGAATTCTGCTCCGTGCATCTGGCATCCCGAACTATCGATAACCCT-3'
R031-4	5'-GTAAAAGAATTCTGCTCCGTGCATCTGGCATCCCGAACTATCGATTAACCC-3'
R031-5	5'-GTAAAAGAATTCTGCTCCGTGCATCTGGCATCCCGAACTATCGATCTAACC-3'
R031-6	5'-GTAAAAGAATTCTGCTCCGTGCATCTGGCATCCCGAACTATCGATCCTAAC-3'
F032	/5Phos/ATCGACGGTGTGGGATGCCAGATGCACGGAGCAGAATTCTTTTAC/3Bio/
R032-1	5'-GTAAAAGAATTCTGCTCCGTGCATCTGGCATCCCACACCGTCGATCCCTAA-3'
R032-2	5'-GTAAAAGAATTCTGCTCCGTGCATCTGGCATCCCACACCGTCGATACCCTA-3'
R032-3	5'-GTAAAAGAATTCTGCTCCGTGCATCTGGCATCCCACACCGTCGATAACCCT-3'
R032-4	5'-GTAAAAGAATTCTGCTCCGTGCATCTGGCATCCCACACCGTCGATTAACCC-3'
R032-5	5'-GTAAAAGAATTCTGCTCCGTGCATCTGGCATCCCACACCGTCGATCTAACC-3'
R032-6	5'-GTAAAAGAATTCTGCTCCGTGCATCTGGCATCCCACACCGTCGATCCTAAC-3'
F033	/5Phos/ATCGACGTGAGTTGATGCCAGATGCACGGAGCAGAATTCTTTTAC/3Bio/
R033-1	5'-GTAAAAGAATTCTGCTCCGTGCATCTGGCATCAACTCACGTCGATCCCTAA-3'
R033-2	5'-GTAAAAGAATTCTGCTCCGTGCATCTGGCATCAACTCACGTCGATACCCTA-3'
R033-3	5'-GTAAAAGAATTCTGCTCCGTGCATCTGGCATCAACTCACGTCGATAACCCT-3'
R033-4	5'-GTAAAAGAATTCTGCTCCGTGCATCTGGCATCAACTCACGTCGATTAACCC-3'
R033-5	5'-GTAAAAGAATTCTGCTCCGTGCATCTGGCATCAACTCACGTCGATCTAACC-3'
R033-6	5'-GTAAAAGAATTCTGCTCCGTGCATCTGGCATCAACTCACGTCGATCCTAAC-3'
F034	/5Phos/ATCGAAACAGATTGATGCCAGATGCACGGAGCAGAATTCTTTTAC/3Bio/
R034-1	5'-GTAAAAGAATTCTGCTCCGTGCATCTGGCATCAATCTGTTTCGATCCCTAA-3'
R034-2	5'-GTAAAAGAATTCTGCTCCGTGCATCTGGCATCAATCTGTTTCGATACCCTA-3'
R034-3	5'-GTAAAAGAATTCTGCTCCGTGCATCTGGCATCAATCTGTTTCGATAACCCT-3'
R034-4	5'-GTAAAAGAATTCTGCTCCGTGCATCTGGCATCAATCTGTTTCGATTAACCC-3'
R034-5	5'-GTAAAAGAATTCTGCTCCGTGCATCTGGCATCAATCTGTTTCGATCTAACC-3'
R034-6	5'-GTAAAAGAATTCTGCTCCGTGCATCTGGCATCAATCTGTTTCGATCCTAAC-3'
F035	/5Phos/ATCGATAGTGATTGATGCCAGATGCACGGAGCAGAATTCTTTTAC/3Bio/
R035-1	5'-GTAAAAGAATTCTGCTCCGTGCATCTGGCATCAATCACTATCGATCCCTAA-3'
R035-2	5'-GTAAAAGAATTCTGCTCCGTGCATCTGGCATCAATCACTATCGATACCCTA-3'
R035-3	5'-GTAAAAGAATTCTGCTCCGTGCATCTGGCATCAATCACTATCGATAACCCT-3'
R035-4	5'-GTAAAAGAATTCTGCTCCGTGCATCTGGCATCAATCACTATCGATTAACCC-3'
R035-5	5'-GTAAAAGAATTCTGCTCCGTGCATCTGGCATCAATCACTATCGATCTAACC-3'
R035-6	5'-GTAAAAGAATTCTGCTCCGTGCATCTGGCATCAATCACTATCGATCCTAAC-3'
F036	/5Phos/ATCGACGGTTCGGGATGCCAGATGCACGGAGCAGAATTCTTTTAC/3Bio/
R036-1	5'-GTAAAAGAATTCTGCTCCGTGCATCTGGCATCCCGAACCGTCGATCCCTAA-3'
R036-2	5'-GTAAAAGAATTCTGCTCCGTGCATCTGGCATCCCGAACCGTCGATACCCTA-3'
R036-3	5'-GTAAAAGAATTCTGCTCCGTGCATCTGGCATCCCGAACCGTCGATAACCCT-3'
R036-4	5'-GTAAAAGAATTCTGCTCCGTGCATCTGGCATCCCGAACCGTCGATTAACCC-3'
R036-5	5'-GTAAAAGAATTCTGCTCCGTGCATCTGGCATCCCGAACCGTCGATCTAACC-3'
R036-6	5'-GTAAAAGAATTCTGCTCCGTGCATCTGGCATCCCGAACCGTCGATCCTAAC-3'

## Sheet: Set 37-48
F037	/5Phos/ATCGATATGGACCGATGCCAGATGCACGGAGCAGAATTCTTTTAC/3Bio/
R037-1	5'-GTAAAAGAATTCTGCTCCGTGCATCTGGCATCGGTCCATATCGATCCCTAA-3'
R037-2	5'-GTAAAAGAATTCTGCTCCGTGCATCTGGCATCGGTCCATATCGATACCCTA-3'
R037-3	5'-GTAAAAGAATTCTGCTCCGTGCATCTGGCATCGGTCCATATCGATAACCCT-3'
R037-4	5'-GTAAAAGAATTCTGCTCCGTGCATCTGGCATCGGTCCATATCGATTAACCC-3'
R037-5	5'-GTAAAAGAATTCTGCTCCGTGCATCTGGCATCGGTCCATATCGATCTAACC-3'
R037-6	5'-GTAAAAGAATTCTGCTCCGTGCATCTGGCATCGGTCCATATCGATCCTAAC-3'
F038	/5Phos/ATCGAGCCAAGTTGATGCCAGATGCACGGAGCAGAATTCTTTTAC/3Bio/
R038-1	5'-GTAAAAGAATTCTGCTCCGTGCATCTGGCATCAACTTGGCTCGATCCCTAA-3'
R038-2	5'-GTAAAAGAATTCTGCTCCGTGCATCTGGCATCAACTTGGCTCGATACCCTA-3'
R038-3	5'-GTAAAAGAATTCTGCTCCGTGCATCTGGCATCAACTTGGCTCGATAACCCT-3'
R038-4	5'-GTAAAAGAATTCTGCTCCGTGCATCTGGCATCAACTTGGCTCGATTAACCC-3'
R038-5	5'-GTAAAAGAATTCTGCTCCGTGCATCTGGCATCAACTTGGCTCGATCTAACC-3'
R038-6	5'-GTAAAAGAATTCTGCTCCGTGCATCTGGCATCAACTTGGCTCGATCCTAAC-3'
F039	/5Phos/ATCGACGCAGACCGATGCCAGATGCACGGAGCAGAATTCTTTTAC/3Bio/
R039-1	5'-GTAAAAGAATTCTGCTCCGTGCATCTGGCATCGGTCTGCGTCGATCCCTAA-3'
R039-2	5'-GTAAAAGAATTCTGCTCCGTGCATCTGGCATCGGTCTGCGTCGATACCCTA-3'
R039-3	5'-GTAAAAGAATTCTGCTCCGTGCATCTGGCATCGGTCTGCGTCGATAACCCT-3'
R039-4	5'-GTAAAAGAATTCTGCTCCGTGCATCTGGCATCGGTCTGCGTCGATTAACCC-3'
R039-5	5'-GTAAAAGAATTCTGCTCCGTGCATCTGGCATCGGTCTGCGTCGATCTAACC-3'
R039-6	5'-GTAAAAGAATTCTGCTCCGTGCATCTGGCATCGGTCTGCGTCGATCCTAAC-3'
F040	/5Phos/ATCGACGACCTGCGATGCCAGATGCACGGAGCAGAATTCTTTTAC/3Bio/
R040-1	5'-GTAAAAGAATTCTGCTCCGTGCATCTGGCATCGCAGGTCGTCGATCCCTAA-3'
R040-2	5'-GTAAAAGAATTCTGCTCCGTGCATCTGGCATCGCAGGTCGTCGATACCCTA-3'
R040-3	5'-GTAAAAGAATTCTGCTCCGTGCATCTGGCATCGCAGGTCGTCGATAACCCT-3'
R040-4	5'-GTAAAAGAATTCTGCTCCGTGCATCTGGCATCGCAGGTCGTCGATTAACCC-3'
R040-5	5'-GTAAAAGAATTCTGCTCCGTGCATCTGGCATCGCAGGTCGTCGATCTAACC-3'
R040-6	5'-GTAAAAGAATTCTGCTCCGTGCATCTGGCATCGCAGGTCGTCGATCCTAAC-3'
F041	/5Phos/ATCGAGCCACTGGGATGCCAGATGCACGGAGCAGAATTCTTTTAC/3Bio/
R041-1	5'-GTAAAAGAATTCTGCTCCGTGCATCTGGCATCCCAGTGGCTCGATCCCTAA-3'
R041-2	5'-GTAAAAGAATTCTGCTCCGTGCATCTGGCATCCCAGTGGCTCGATACCCTA-3'
R041-3	5'-GTAAAAGAATTCTGCTCCGTGCATCTGGCATCCCAGTGGCTCGATAACCCT-3'
R041-4	5'-GTAAAAGAATTCTGCTCCGTGCATCTGGCATCCCAGTGGCTCGATTAACCC-3'
R041-5	5'-GTAAAAGAATTCTGCTCCGTGCATCTGGCATCCCAGTGGCTCGATCTAACC-3'
R041-6	5'-GTAAAAGAATTCTGCTCCGTGCATCTGGCATCCCAGTGGCTCGATCCTAAC-3'
F042	/5Phos/ATCGAGCGTAGTTGATGCCAGATGCACGGAGCAGAATTCTTTTAC/3Bio/
R042-1	5'-GTAAAAGAATTCTGCTCCGTGCATCTGGCATCAACTACGCTCGATCCCTAA-3'
R042-2	5'-GTAAAAGAATTCTGCTCCGTGCATCTGGCATCAACTACGCTCGATACCCTA-3'
R042-3	5'-GTAAAAGAATTCTGCTCCGTGCATCTGGCATCAACTACGCTCGATAACCCT-3'
R042-4	5'-GTAAAAGAATTCTGCTCCGTGCATCTGGCATCAACTACGCTCGATTAACCC-3'
R042-5	5'-GTAAAAGAATTCTGCTCCGTGCATCTGGCATCAACTACGCTCGATCTAACC-3'
R042-6	5'-GTAAAAGAATTCTGCTCCGTGCATCTGGCATCAACTACGCTCGATCCTAAC-3'
F043	/5Phos/ATCGACGCAAGTTGATGCCAGATGCACGGAGCAGAATTCTTTTAC/3Bio/
R043-1	5'-GTAAAAGAATTCTGCTCCGTGCATCTGGCATCAACTTGCGTCGATCCCTAA-3'
R043-2	5'-GTAAAAGAATTCTGCTCCGTGCATCTGGCATCAACTTGCGTCGATACCCTA-3'
R043-3	5'-GTAAAAGAATTCTGCTCCGTGCATCTGGCATCAACTTGCGTCGATAACCCT-3'
R043-4	5'-GTAAAAGAATTCTGCTCCGTGCATCTGGCATCAACTTGCGTCGATTAACCC-3'
R043-5	5'-GTAAAAGAATTCTGCTCCGTGCATCTGGCATCAACTTGCGTCGATCTAACC-3'
R043-6	5'-GTAAAAGAATTCTGCTCCGTGCATCTGGCATCAACTTGCGTCGATCCTAAC-3'
F044	/5Phos/ATCGACGACACTTGATGCCAGATGCACGGAGCAGAATTCTTTTAC/3Bio/
R044-1	5'-GTAAAAGAATTCTGCTCCGTGCATCTGGCATCAAGTGTCGTCGATCCCTAA-3'
R044-2	5'-GTAAAAGAATTCTGCTCCGTGCATCTGGCATCAAGTGTCGTCGATACCCTA-3'
R044-3	5'-GTAAAAGAATTCTGCTCCGTGCATCTGGCATCAAGTGTCGTCGATAACCCT-3'
R044-4	5'-GTAAAAGAATTCTGCTCCGTGCATCTGGCATCAAGTGTCGTCGATTAACCC-3'
R044-5	5'-GTAAAAGAATTCTGCTCCGTGCATCTGGCATCAAGTGTCGTCGATCTAACC-3'
R044-6	5'-GTAAAAGAATTCTGCTCCGTGCATCTGGCATCAAGTGTCGTCGATCCTAAC-3'
F045	/5Phos/ATCGACGCATCATGATGCCAGATGCACGGAGCAGAATTCTTTTAC/3Bio/
R045-1	5'-GTAAAAGAATTCTGCTCCGTGCATCTGGCATCATGATGCGTCGATCCCTAA-3'
R045-2	5'-GTAAAAGAATTCTGCTCCGTGCATCTGGCATCATGATGCGTCGATACCCTA-3'
R045-3	5'-GTAAAAGAATTCTGCTCCGTGCATCTGGCATCATGATGCGTCGATAACCCT-3'
R045-4	5'-GTAAAAGAATTCTGCTCCGTGCATCTGGCATCATGATGCGTCGATTAACCC-3'
R045-5	5'-GTAAAAGAATTCTGCTCCGTGCATCTGGCATCATGATGCGTCGATCTAACC-3'
R045-6	5'-GTAAAAGAATTCTGCTCCGTGCATCTGGCATCATGATGCGTCGATCCTAAC-3'
F046	/5Phos/ATCGAATGTTCAAGATGCCAGATGCACGGAGCAGAATTCTTTTAC/3Bio/
R046-1	5'-GTAAAAGAATTCTGCTCCGTGCATCTGGCATCTTGAACATTCGATCCCTAA-3'
R046-2	5'-GTAAAAGAATTCTGCTCCGTGCATCTGGCATCTTGAACATTCGATACCCTA-3'
R046-3	5'-GTAAAAGAATTCTGCTCCGTGCATCTGGCATCTTGAACATTCGATAACCCT-3'
R046-4	5'-GTAAAAGAATTCTGCTCCGTGCATCTGGCATCTTGAACATTCGATTAACCC-3'
R046-5	5'-GTAAAAGAATTCTGCTCCGTGCATCTGGCATCTTGAACATTCGATCTAACC-3'
R046-6	5'-GTAAAAGAATTCTGCTCCGTGCATCTGGCATCTTGAACATTCGATCCTAAC-3'
F047	/5Phos/ATCGAGCGTAGAAGATGCCAGATGCACGGAGCAGAATTCTTTTAC/3Bio/
R047-1	5'-GTAAAAGAATTCTGCTCCGTGCATCTGGCATCTTCTACGCTCGATCCCTAA-3'
R047-2	5'-GTAAAAGAATTCTGCTCCGTGCATCTGGCATCTTCTACGCTCGATACCCTA-3'
R047-3	5'-GTAAAAGAATTCTGCTCCGTGCATCTGGCATCTTCTACGCTCGATAACCCT-3'
R047-4	5'-GTAAAAGAATTCTGCTCCGTGCATCTGGCATCTTCTACGCTCGATTAACCC-3'
R047-5	5'-GTAAAAGAATTCTGCTCCGTGCATCTGGCATCTTCTACGCTCGATCTAACC-3'
R047-6	5'-GTAAAAGAATTCTGCTCCGTGCATCTGGCATCTTCTACGCTCGATCCTAAC-3'
F048	/5Phos/ATCGAATGTAGCCGATGCCAGATGCACGGAGCAGAATTCTTTTAC/3Bio/
R048-1	5'-GTAAAAGAATTCTGCTCCGTGCATCTGGCATCGGCTACATTCGATCCCTAA-3'
R048-2	5'-GTAAAAGAATTCTGCTCCGTGCATCTGGCATCGGCTACATTCGATACCCTA-3'
R048-3	5'-GTAAAAGAATTCTGCTCCGTGCATCTGGCATCGGCTACATTCGATAACCCT-3'
R048-4	5'-GTAAAAGAATTCTGCTCCGTGCATCTGGCATCGGCTACATTCGATTAACCC-3'
R048-5	5'-GTAAAAGAATTCTGCTCCGTGCATCTGGCATCGGCTACATTCGATCTAACC-3'
R048-6	5'-GTAAAAGAATTCTGCTCCGTGCATCTGGCATCGGCTACATTCGATCCTAAC-3'

## Sheet: Set 49-72
F049	/5Phos/ATCGATAACTCAAGATGCCAGATGCACGGAGCAGAATTCTTTTAC/3Bio/
R049-1	GTAAAAGAATTCTGCTCCGTGCATCTGGCATCTTGAGTTATCGATCCCTAA
R049-2	GTAAAAGAATTCTGCTCCGTGCATCTGGCATCTTGAGTTATCGATACCCTA
R049-3	GTAAAAGAATTCTGCTCCGTGCATCTGGCATCTTGAGTTATCGATAACCCT
R049-4	GTAAAAGAATTCTGCTCCGTGCATCTGGCATCTTGAGTTATCGATTAACCC
R049-5	GTAAAAGAATTCTGCTCCGTGCATCTGGCATCTTGAGTTATCGATCTAACC
R049-6	GTAAAAGAATTCTGCTCCGTGCATCTGGCATCTTGAGTTATCGATCCTAAC
F050	/5Phos/ATCGACGTGAGCCGATGCCAGATGCACGGAGCAGAATTCTTTTAC/3Bio/
R050-1	GTAAAAGAATTCTGCTCCGTGCATCTGGCATCGGCTCACGTCGATCCCTAA
R050-2	GTAAAAGAATTCTGCTCCGTGCATCTGGCATCGGCTCACGTCGATACCCTA
R050-3	GTAAAAGAATTCTGCTCCGTGCATCTGGCATCGGCTCACGTCGATAACCCT
R050-4	GTAAAAGAATTCTGCTCCGTGCATCTGGCATCGGCTCACGTCGATTAACCC
R050-5	GTAAAAGAATTCTGCTCCGTGCATCTGGCATCGGCTCACGTCGATCTAACC
R050-6	GTAAAAGAATTCTGCTCCGTGCATCTGGCATCGGCTCACGTCGATCCTAAC
F051	/5Phos/ATCGAAACAGAGGGATGCCAGATGCACGGAGCAGAATTCTTTTAC/3Bio/
R051-1	GTAAAAGAATTCTGCTCCGTGCATCTGGCATCCCTCTGTTTCGATCCCTAA
R051-2	GTAAAAGAATTCTGCTCCGTGCATCTGGCATCCCTCTGTTTCGATACCCTA
R051-3	GTAAAAGAATTCTGCTCCGTGCATCTGGCATCCCTCTGTTTCGATAACCCT
R051-4	GTAAAAGAATTCTGCTCCGTGCATCTGGCATCCCTCTGTTTCGATTAACCC
R051-5	GTAAAAGAATTCTGCTCCGTGCATCTGGCATCCCTCTGTTTCGATCTAACC
R051-6	GTAAAAGAATTCTGCTCCGTGCATCTGGCATCCCTCTGTTTCGATCCTAAC
F052	/5Phos/ATCGATATGGAGGGATGCCAGATGCACGGAGCAGAATTCTTTTAC/3Bio/
R052-1	GTAAAAGAATTCTGCTCCGTGCATCTGGCATCCCTCCATATCGATCCCTAA
R052-2	GTAAAAGAATTCTGCTCCGTGCATCTGGCATCCCTCCATATCGATACCCTA
R052-3	GTAAAAGAATTCTGCTCCGTGCATCTGGCATCCCTCCATATCGATAACCCT
R052-4	GTAAAAGAATTCTGCTCCGTGCATCTGGCATCCCTCCATATCGATTAACCC
R052-5	GTAAAAGAATTCTGCTCCGTGCATCTGGCATCCCTCCATATCGATCTAACC
R052-6	GTAAAAGAATTCTGCTCCGTGCATCTGGCATCCCTCCATATCGATCCTAAC
F053	/5Phos/ATCGAGCGTTCAAGATGCCAGATGCACGGAGCAGAATTCTTTTAC/3Bio/
R053-1	GTAAAAGAATTCTGCTCCGTGCATCTGGCATCTTGAACGCTCGATCCCTAA
R053-2	GTAAAAGAATTCTGCTCCGTGCATCTGGCATCTTGAACGCTCGATACCCTA
R053-3	GTAAAAGAATTCTGCTCCGTGCATCTGGCATCTTGAACGCTCGATAACCCT
R053-4	GTAAAAGAATTCTGCTCCGTGCATCTGGCATCTTGAACGCTCGATTAACCC
R053-5	GTAAAAGAATTCTGCTCCGTGCATCTGGCATCTTGAACGCTCGATCTAACC
R053-6	GTAAAAGAATTCTGCTCCGTGCATCTGGCATCTTGAACGCTCGATCCTAAC
F054	/5Phos/ATCGACGCAAGAAGATGCCAGATGCACGGAGCAGAATTCTTTTAC/3Bio/
R054-1	GTAAAAGAATTCTGCTCCGTGCATCTGGCATCTTCTTGCGTCGATCCCTAA
R054-2	GTAAAAGAATTCTGCTCCGTGCATCTGGCATCTTCTTGCGTCGATACCCTA
R054-3	GTAAAAGAATTCTGCTCCGTGCATCTGGCATCTTCTTGCGTCGATAACCCT
R054-4	GTAAAAGAATTCTGCTCCGTGCATCTGGCATCTTCTTGCGTCGATTAACCC
R054-5	GTAAAAGAATTCTGCTCCGTGCATCTGGCATCTTCTTGCGTCGATCTAACC
R054-6	GTAAAAGAATTCTGCTCCGTGCATCTGGCATCTTCTTGCGTCGATCCTAAC
F055	/5Phos/ATCGACGACAGCCGATGCCAGATGCACGGAGCAGAATTCTTTTAC/3Bio/
R055-1	GTAAAAGAATTCTGCTCCGTGCATCTGGCATCGGCTGTCGTCGATCCCTAA
R055-2	GTAAAAGAATTCTGCTCCGTGCATCTGGCATCGGCTGTCGTCGATACCCTA
R055-3	GTAAAAGAATTCTGCTCCGTGCATCTGGCATCGGCTGTCGTCGATAACCCT
R055-4	GTAAAAGAATTCTGCTCCGTGCATCTGGCATCGGCTGTCGTCGATTAACCC
R055-5	GTAAAAGAATTCTGCTCCGTGCATCTGGCATCGGCTGTCGTCGATCTAACC
R055-6	GTAAAAGAATTCTGCTCCGTGCATCTGGCATCGGCTGTCGTCGATCCTAAC
F056	/5Phos/ATCGACGTCTCGGGATGCCAGATGCACGGAGCAGAATTCTTTTAC/3Bio/
R056-1	GTAAAAGAATTCTGCTCCGTGCATCTGGCATCCCGAGACGTCGATCCCTAA
R056-2	GTAAAAGAATTCTGCTCCGTGCATCTGGCATCCCGAGACGTCGATACCCTA
R056-3	GTAAAAGAATTCTGCTCCGTGCATCTGGCATCCCGAGACGTCGATAACCCT
R056-4	GTAAAAGAATTCTGCTCCGTGCATCTGGCATCCCGAGACGTCGATTAACCC
R056-5	GTAAAAGAATTCTGCTCCGTGCATCTGGCATCCCGAGACGTCGATCTAACC
R056-6	GTAAAAGAATTCTGCTCCGTGCATCTGGCATCCCGAGACGTCGATCCTAAC
F057	/5Phos/ATCGATACAAGAAGATGCCAGATGCACGGAGCAGAATTCTTTTAC/3Bio/
R057-1	GTAAAAGAATTCTGCTCCGTGCATCTGGCATCTTCTTGTATCGATCCCTAA
R057-2	GTAAAAGAATTCTGCTCCGTGCATCTGGCATCTTCTTGTATCGATACCCTA
R057-3	GTAAAAGAATTCTGCTCCGTGCATCTGGCATCTTCTTGTATCGATAACCCT
R057-4	GTAAAAGAATTCTGCTCCGTGCATCTGGCATCTTCTTGTATCGATTAACCC
R057-5	GTAAAAGAATTCTGCTCCGTGCATCTGGCATCTTCTTGTATCGATCTAACC
R057-6	GTAAAAGAATTCTGCTCCGTGCATCTGGCATCTTCTTGTATCGATCCTAAC
F058	/5Phos/ATCGACGCAGATTGATGCCAGATGCACGGAGCAGAATTCTTTTAC/3Bio/
R058-1	GTAAAAGAATTCTGCTCCGTGCATCTGGCATCAATCTGCGTCGATCCCTAA
R058-2	GTAAAAGAATTCTGCTCCGTGCATCTGGCATCAATCTGCGTCGATACCCTA
R058-3	GTAAAAGAATTCTGCTCCGTGCATCTGGCATCAATCTGCGTCGATAACCCT
R058-4	GTAAAAGAATTCTGCTCCGTGCATCTGGCATCAATCTGCGTCGATTAACCC
R058-5	GTAAAAGAATTCTGCTCCGTGCATCTGGCATCAATCTGCGTCGATCTAACC
R058-6	GTAAAAGAATTCTGCTCCGTGCATCTGGCATCAATCTGCGTCGATCCTAAC
F059	/5Phos/ATCGAATTGCTCCGATGCCAGATGCACGGAGCAGAATTCTTTTAC/3Bio/
R059-1	GTAAAAGAATTCTGCTCCGTGCATCTGGCATCGGAGCAATTCGATCCCTAA
R059-2	GTAAAAGAATTCTGCTCCGTGCATCTGGCATCGGAGCAATTCGATACCCTA
R059-3	GTAAAAGAATTCTGCTCCGTGCATCTGGCATCGGAGCAATTCGATAACCCT
R059-4	GTAAAAGAATTCTGCTCCGTGCATCTGGCATCGGAGCAATTCGATTAACCC
R059-5	GTAAAAGAATTCTGCTCCGTGCATCTGGCATCGGAGCAATTCGATCTAACC
R059-6	GTAAAAGAATTCTGCTCCGTGCATCTGGCATCGGAGCAATTCGATCCTAAC
F060	/5Phos/ATCGAGCACTCGGGATGCCAGATGCACGGAGCAGAATTCTTTTAC/3Bio/
R060-1	GTAAAAGAATTCTGCTCCGTGCATCTGGCATCCCGAGTGCTCGATCCCTAA
R060-2	GTAAAAGAATTCTGCTCCGTGCATCTGGCATCCCGAGTGCTCGATACCCTA
R060-3	GTAAAAGAATTCTGCTCCGTGCATCTGGCATCCCGAGTGCTCGATAACCCT
R060-4	GTAAAAGAATTCTGCTCCGTGCATCTGGCATCCCGAGTGCTCGATTAACCC
R060-5	GTAAAAGAATTCTGCTCCGTGCATCTGGCATCCCGAGTGCTCGATCTAACC
R060-6	GTAAAAGAATTCTGCTCCGTGCATCTGGCATCCCGAGTGCTCGATCCTAAC
F061	/5Phos/ATCGAATGTTCTTGATGCCAGATGCACGGAGCAGAATTCTTTTAC/3Bio/
R061-1	GTAAAAGAATTCTGCTCCGTGCATCTGGCATCAAGAACATTCGATCCCTAA
R061-2	GTAAAAGAATTCTGCTCCGTGCATCTGGCATCAAGAACATTCGATACCCTA
R061-3	GTAAAAGAATTCTGCTCCGTGCATCTGGCATCAAGAACATTCGATAACCCT
R061-4	GTAAAAGAATTCTGCTCCGTGCATCTGGCATCAAGAACATTCGATTAACCC
R061-5	GTAAAAGAATTCTGCTCCGTGCATCTGGCATCAAGAACATTCGATCTAACC
R061-6	GTAAAAGAATTCTGCTCCGTGCATCTGGCATCAAGAACATTCGATCCTAAC
F062	/5Phos/ATCGAATGTCTCCGATGCCAGATGCACGGAGCAGAATTCTTTTAC/3Bio/
R062-1	GTAAAAGAATTCTGCTCCGTGCATCTGGCATCGGAGACATTCGATCCCTAA
R062-2	GTAAAAGAATTCTGCTCCGTGCATCTGGCATCGGAGACATTCGATACCCTA
R062-3	GTAAAAGAATTCTGCTCCGTGCATCTGGCATCGGAGACATTCGATAACCCT
R062-4	GTAAAAGAATTCTGCTCCGTGCATCTGGCATCGGAGACATTCGATTAACCC
R062-5	GTAAAAGAATTCTGCTCCGTGCATCTGGCATCGGAGACATTCGATCTAACC
R062-6	GTAAAAGAATTCTGCTCCGTGCATCTGGCATCGGAGACATTCGATCCTAAC
F063	/5Phos/ATCGAGCACTCAAGATGCCAGATGCACGGAGCAGAATTCTTTTAC/3Bio/
R063-1	GTAAAAGAATTCTGCTCCGTGCATCTGGCATCTTGAGTGCTCGATCCCTAA
R063-2	GTAAAAGAATTCTGCTCCGTGCATCTGGCATCTTGAGTGCTCGATACCCTA
R063-3	GTAAAAGAATTCTGCTCCGTGCATCTGGCATCTTGAGTGCTCGATAACCCT
R063-4	GTAAAAGAATTCTGCTCCGTGCATCTGGCATCTTGAGTGCTCGATTAACCC
R063-5	GTAAAAGAATTCTGCTCCGTGCATCTGGCATCTTGAGTGCTCGATCTAACC
R063-6	GTAAAAGAATTCTGCTCCGTGCATCTGGCATCTTGAGTGCTCGATCCTAAC
F064	/5Phos/ATCGATAGTAGCCGATGCCAGATGCACGGAGCAGAATTCTTTTAC/3Bio/
R064-1	GTAAAAGAATTCTGCTCCGTGCATCTGGCATCGGCTACTATCGATCCCTAA
R064-2	GTAAAAGAATTCTGCTCCGTGCATCTGGCATCGGCTACTATCGATACCCTA
R064-3	GTAAAAGAATTCTGCTCCGTGCATCTGGCATCGGCTACTATCGATAACCCT
R064-4	GTAAAAGAATTCTGCTCCGTGCATCTGGCATCGGCTACTATCGATTAACCC
R064-5	GTAAAAGAATTCTGCTCCGTGCATCTGGCATCGGCTACTATCGATCTAACC
R064-6	GTAAAAGAATTCTGCTCCGTGCATCTGGCATCGGCTACTATCGATCCTAAC
F065	/5Phos/ATCGACGTGTCAAGATGCCAGATGCACGGAGCAGAATTCTTTTAC/3Bio/
R065-1	GTAAAAGAATTCTGCTCCGTGCATCTGGCATCTTGACACGTCGATCCCTAA
R065-2	GTAAAAGAATTCTGCTCCGTGCATCTGGCATCTTGACACGTCGATACCCTA
R065-3	GTAAAAGAATTCTGCTCCGTGCATCTGGCATCTTGACACGTCGATAACCCT
R065-4	GTAAAAGAATTCTGCTCCGTGCATCTGGCATCTTGACACGTCGATTAACCC
R065-5	GTAAAAGAATTCTGCTCCGTGCATCTGGCATCTTGACACGTCGATCTAACC
R065-6	GTAAAAGAATTCTGCTCCGTGCATCTGGCATCTTGACACGTCGATCCTAAC
F066	/5Phos/ATCGAGCGTTCTTGATGCCAGATGCACGGAGCAGAATTCTTTTAC/3Bio/
R066-1	GTAAAAGAATTCTGCTCCGTGCATCTGGCATCAAGAACGCTCGATCCCTAA
R066-2	GTAAAAGAATTCTGCTCCGTGCATCTGGCATCAAGAACGCTCGATACCCTA
R066-3	GTAAAAGAATTCTGCTCCGTGCATCTGGCATCAAGAACGCTCGATAACCCT
R066-4	GTAAAAGAATTCTGCTCCGTGCATCTGGCATCAAGAACGCTCGATTAACCC
R066-5	GTAAAAGAATTCTGCTCCGTGCATCTGGCATCAAGAACGCTCGATCTAACC
R066-6	GTAAAAGAATTCTGCTCCGTGCATCTGGCATCAAGAACGCTCGATCCTAAC
F067	/5Phos/ATCGAGCCAAGCCGATGCCAGATGCACGGAGCAGAATTCTTTTAC/3Bio/
R067-1	GTAAAAGAATTCTGCTCCGTGCATCTGGCATCGGCTTGGCTCGATCCCTAA
R067-2	GTAAAAGAATTCTGCTCCGTGCATCTGGCATCGGCTTGGCTCGATACCCTA
R067-3	GTAAAAGAATTCTGCTCCGTGCATCTGGCATCGGCTTGGCTCGATAACCCT
R067-4	GTAAAAGAATTCTGCTCCGTGCATCTGGCATCGGCTTGGCTCGATTAACCC
R067-5	GTAAAAGAATTCTGCTCCGTGCATCTGGCATCGGCTTGGCTCGATCTAACC
R067-6	GTAAAAGAATTCTGCTCCGTGCATCTGGCATCGGCTTGGCTCGATCCTAAC
F068	/5Phos/ATCGAGCACCTCCGATGCCAGATGCACGGAGCAGAATTCTTTTAC/3Bio/
R068-1	GTAAAAGAATTCTGCTCCGTGCATCTGGCATCGGAGGTGCTCGATCCCTAA
R068-2	GTAAAAGAATTCTGCTCCGTGCATCTGGCATCGGAGGTGCTCGATACCCTA
R068-3	GTAAAAGAATTCTGCTCCGTGCATCTGGCATCGGAGGTGCTCGATAACCCT
R068-4	GTAAAAGAATTCTGCTCCGTGCATCTGGCATCGGAGGTGCTCGATTAACCC
R068-5	GTAAAAGAATTCTGCTCCGTGCATCTGGCATCGGAGGTGCTCGATCTAACC
R068-6	GTAAAAGAATTCTGCTCCGTGCATCTGGCATCGGAGGTGCTCGATCCTAAC
F069	/5Phos/ATCGAGCACCTGGGATGCCAGATGCACGGAGCAGAATTCTTTTAC/3Bio/
R069-1	GTAAAAGAATTCTGCTCCGTGCATCTGGCATCCCAGGTGCTCGATCCCTAA
R069-2	GTAAAAGAATTCTGCTCCGTGCATCTGGCATCCCAGGTGCTCGATACCCTA
R069-3	GTAAAAGAATTCTGCTCCGTGCATCTGGCATCCCAGGTGCTCGATAACCCT
R069-4	GTAAAAGAATTCTGCTCCGTGCATCTGGCATCCCAGGTGCTCGATTAACCC
R069-5	GTAAAAGAATTCTGCTCCGTGCATCTGGCATCCCAGGTGCTCGATCTAACC
R069-6	GTAAAAGAATTCTGCTCCGTGCATCTGGCATCCCAGGTGCTCGATCCTAAC
F070	/5Phos/ATCGAGCCAGACCGATGCCAGATGCACGGAGCAGAATTCTTTTAC/3Bio/
R070-1	GTAAAAGAATTCTGCTCCGTGCATCTGGCATCGGTCTGGCTCGATCCCTAA
R070-2	GTAAAAGAATTCTGCTCCGTGCATCTGGCATCGGTCTGGCTCGATACCCTA
R070-3	GTAAAAGAATTCTGCTCCGTGCATCTGGCATCGGTCTGGCTCGATAACCCT
R070-4	GTAAAAGAATTCTGCTCCGTGCATCTGGCATCGGTCTGGCTCGATTAACCC
R070-5	GTAAAAGAATTCTGCTCCGTGCATCTGGCATCGGTCTGGCTCGATCTAACC
R070-6	GTAAAAGAATTCTGCTCCGTGCATCTGGCATCGGTCTGGCTCGATCCTAAC
F071	/5Phos/ATCGACGCAAGCCGATGCCAGATGCACGGAGCAGAATTCTTTTAC/3Bio/
R071-1	GTAAAAGAATTCTGCTCCGTGCATCTGGCATCGGCTTGCGTCGATCCCTAA
R071-2	GTAAAAGAATTCTGCTCCGTGCATCTGGCATCGGCTTGCGTCGATACCCTA
R071-3	GTAAAAGAATTCTGCTCCGTGCATCTGGCATCGGCTTGCGTCGATAACCCT
R071-4	GTAAAAGAATTCTGCTCCGTGCATCTGGCATCGGCTTGCGTCGATTAACCC
R071-5	GTAAAAGAATTCTGCTCCGTGCATCTGGCATCGGCTTGCGTCGATCTAACC
R071-6	GTAAAAGAATTCTGCTCCGTGCATCTGGCATCGGCTTGCGTCGATCCTAAC
F072	/5Phos/ATCGATACATCAAGATGCCAGATGCACGGAGCAGAATTCTTTTAC/3Bio/
R072-1	GTAAAAGAATTCTGCTCCGTGCATCTGGCATCTTGATGTATCGATCCCTAA
R072-2	GTAAAAGAATTCTGCTCCGTGCATCTGGCATCTTGATGTATCGATACCCTA
R072-3	GTAAAAGAATTCTGCTCCGTGCATCTGGCATCTTGATGTATCGATAACCCT
R072-4	GTAAAAGAATTCTGCTCCGTGCATCTGGCATCTTGATGTATCGATTAACCC
R072-5	GTAAAAGAATTCTGCTCCGTGCATCTGGCATCTTGATGTATCGATCTAACC
R072-6	GTAAAAGAATTCTGCTCCGTGCATCTGGCATCTTGATGTATCGATCCTAAC
