# Supplementary material for: High-throughput telomere length measurement at nucleotide resolution using the PacBio high fidelity sequencing platform
Source: Nat Commun. 2023 Jan 17;14:281. doi: 10.1038/s41467-023-35823-7 (PMC9845338; doi:10.1038/s41467-023-35823-7)
Supplement: Supplementary file 6 — Dataset 3 [file 41467_2023_35823_MOESM6_ESM.xlsx]

## Sheet: Sheet1
Sample_ID	Gender	Age	Cell type	Barcode	Run information
P01	Male	63	PBL	ATCGACGGTTCAAGATGCCAGATGCACGGAGCA	patients_1_210929
P02	Male	65	PBL	ATCGAGCTGGATTGATGCCAGATGCACGGAGCA	patients_1_210929
P03	Female	84	PBL	ATCGATAACTCGGGATGCCAGATGCACGGAGCA	patients_1_210929
P04	Female	80	PBL	ATCGATAACAGTTGATGCCAGATGCACGGAGCA	patients_1_210929
P05	Male	81	PBL	ATCGAATACTCAAGATGCCAGATGCACGGAGCA	patients_1_210929
P06	Male	66	PBL	ATCGAGCTGAGAAGATGCCAGATGCACGGAGCA	patients_1_210929
P07	Female	81	PBL	ATCGAATTGGAGGGATGCCAGATGCACGGAGCA	patients_1_210929
P08	Male	80	PBL	ATCGATAGTCTAAGATGCCAGATGCACGGAGCA	patients_1_210929
P09	Male	75	PBL	ATCGACGGTGACCGATGCCAGATGCACGGAGCA	patients_1_210929
P10	Male	79	PBL	ATCGATACAGAGGGATGCCAGATGCACGGAGCA	patients_1_210929
P11	Male	69	PBL	ATCGAATTGTCAAGATGCCAGATGCACGGAGCA	patients_1_210929
P12	Male	73	PBL	ATCGATATGTCTTGATGCCAGATGCACGGAGCA	patients_1_210929
P13	Male	76	PBL	ATCGAATTGGATTGATGCCAGATGCACGGAGCA	patients_1_210929
P14	Male	78	PBL	ATCGAATACTCGGGATGCCAGATGCACGGAGCA	patients_1_210929
P15	Female	39	PBL	ATCGATATGAGAAGATGCCAGATGCACGGAGCA	patients_1_210929
P16	Male	73	PBL	ATCGAGCACAGTTGATGCCAGATGCACGGAGCA	patients_1_210929
P17	Female	79	PBL	ATCGACGTGGATTGATGCCAGATGCACGGAGCA	patients_1_210929
P18	Female	53	PBL	ATCGATAGTAGAAGATGCCAGATGCACGGAGCA	patients_1_210929
P19	Male	53	PBL	ATCGAGCACGATTGATGCCAGATGCACGGAGCA	patients_1_210929
P20	Female	79	PBL	ATCGACGGTAGCCGATGCCAGATGCACGGAGCA	patients_1_210929
P21	Male	67	PBL	ATCGATAGTTCTTGATGCCAGATGCACGGAGCA	patients_1_210929
P22	Female	71	PBL	ATCGATACAAGTTGATGCCAGATGCACGGAGCA	patients_1_210929
P23	Male	69	PBL	ATCGAAAGACTGGGATGCCAGATGCACGGAGCA	patients_1_210929
P24	Female	77	PBL	ATCGACGCATCAAGATGCCAGATGCACGGAGCA	patients_1_210929
P25	Male	60	PBL	ATCGAGCACGACCGATGCCAGATGCACGGAGCA	patients_1_210929
P26	Male	75	PBL	ATCGATACACTCCGATGCCAGATGCACGGAGCA	patients_1_210929
P27	Female	81	PBL	ATCGACGGTCTAAGATGCCAGATGCACGGAGCA	patients_1_210929
P28	Male	70	PBL	ATCGAATGTTCGGGATGCCAGATGCACGGAGCA	patients_1_210929
P29	Female	74	PBL	ATCGACGTGGACCGATGCCAGATGCACGGAGCA	patients_1_210929
P30	Male	45	PBL	ATCGAATTGAGCCGATGCCAGATGCACGGAGCA	patients_1_210929
P31	Female	81	PBL	ATCGATAGTTCGGGATGCCAGATGCACGGAGCA	patients_1_210929
P32	Male	77	PBL	ATCGACGGTGTGGGATGCCAGATGCACGGAGCA	patients_1_210929
P33	Male	82	PBL	ATCGACGTGAGTTGATGCCAGATGCACGGAGCA	patients_1_210929
P34	Female	72	PBL	ATCGAAACAGATTGATGCCAGATGCACGGAGCA	patients_1_210929
P35	Female	80	PBL	ATCGATAGTGATTGATGCCAGATGCACGGAGCA	patients_1_210929
P36	Male	77	PBL	ATCGACGGTTCGGGATGCCAGATGCACGGAGCA	patients_1_210929
P37	Male	72	PBL	ATCGATATGGACCGATGCCAGATGCACGGAGCA	patients_1_210929
P38	Female	86	PBL	ATCGAGCCAAGTTGATGCCAGATGCACGGAGCA	patients_1_210929
P39	Male	63	PBL	ATCGACGCAGACCGATGCCAGATGCACGGAGCA	patients_1_210929
P40	Male	84	PBL	ATCGACGACCTGCGATGCCAGATGCACGGAGCA	patients_1_210929
P41	Male	54	PBL	ATCGAGCCACTGGGATGCCAGATGCACGGAGCA	patients_1_210929
P42	Female	75	PBL	ATCGAGCGTAGTTGATGCCAGATGCACGGAGCA	patients_1_210929
P43	Female	71	PBL	ATCGACGCAAGTTGATGCCAGATGCACGGAGCA	patients_1_210929
P44	Male	54	PBL	ATCGACGACACTTGATGCCAGATGCACGGAGCA	patients_1_210929
P45	Female	81	PBL	ATCGACGCATCATGATGCCAGATGCACGGAGCA	patients_1_210929
P46	Female	82	PBL	ATCGAATGTTCAAGATGCCAGATGCACGGAGCA	patients_1_210929
P47	Male	82	PBL	ATCGAGCGTAGAAGATGCCAGATGCACGGAGCA	patients_1_210929
P48	Male	54	PBL	ATCGAATGTAGCCGATGCCAGATGCACGGAGCA	patients_1_210929
P49	Female	78	PBL	ATCGACGGTTCAAGATGCCAGATGCACGGAGCA	patients_2_220719
P50	Female	75	PBL	ATCGAGCTGGATTGATGCCAGATGCACGGAGCA	patients_2_220719
P51	Male	73	PBL	ATCGATAACTCGGGATGCCAGATGCACGGAGCA	patients_2_220719
P52	Female	71	PBL	ATCGATAACAGTTGATGCCAGATGCACGGAGCA	patients_2_220719
P53	Male	78	PBL	ATCGAATACTCAAGATGCCAGATGCACGGAGCA	patients_2_220719
P54	Male	81	PBL	ATCGAGCTGAGAAGATGCCAGATGCACGGAGCA	patients_2_220719
P55	Male	54	PBL	ATCGAATTGGAGGGATGCCAGATGCACGGAGCA	patients_2_220719
P56	Male	80	PBL	ATCGATAGTCTAAGATGCCAGATGCACGGAGCA	patients_2_220719
P57	Male	73	PBL	ATCGACGGTGACCGATGCCAGATGCACGGAGCA	patients_2_220719
P58	Male	70	PBL	ATCGATACAGAGGGATGCCAGATGCACGGAGCA	patients_2_220719
P59	Male	56	PBL	ATCGAATTGTCAAGATGCCAGATGCACGGAGCA	patients_2_220719
P60	Female	55	PBL	ATCGATATGTCTTGATGCCAGATGCACGGAGCA	patients_2_220719
P61	Female	58	PBL	ATCGAATTGGATTGATGCCAGATGCACGGAGCA	patients_2_220719
P62	Male	45	PBL	ATCGAATACTCGGGATGCCAGATGCACGGAGCA	patients_2_220719
P63	Male	82	PBL	ATCGATATGAGAAGATGCCAGATGCACGGAGCA	patients_2_220719
P64	Male	67	PBL	ATCGAGCACAGTTGATGCCAGATGCACGGAGCA	patients_2_220719
P65	Male	43	PBL	ATCGACGTGGATTGATGCCAGATGCACGGAGCA	patients_2_220719
P66	Male	52	PBL	ATCGATAGTAGAAGATGCCAGATGCACGGAGCA	patients_2_220719
P67	Male	67	PBL	ATCGAGCACGATTGATGCCAGATGCACGGAGCA	patients_2_220719
P68	Male	67	PBL	ATCGACGGTAGCCGATGCCAGATGCACGGAGCA	patients_2_220719
P69	Female	57	PBL	ATCGATAGTTCTTGATGCCAGATGCACGGAGCA	patients_2_220719
P70	Male	66	PBL	ATCGATACAAGTTGATGCCAGATGCACGGAGCA	patients_2_220719
P71	Male	71	PBL	ATCGAAAGACTGGGATGCCAGATGCACGGAGCA	patients_2_220719
P72	Male	66	PBL	ATCGACGCATCAAGATGCCAGATGCACGGAGCA	patients_2_220719
P73	Male	68	PBL	ATCGACGACAGCCGATGCCAGATGCACGGAGCA	patients_2_220719
P74	Female	27	PBL	ATCGACGTCTCGGGATGCCAGATGCACGGAGCA	patients_2_220719
P75	Male	67	PBL	ATCGATACAAGAAGATGCCAGATGCACGGAGCA	patients_2_220719
P76	Female	71	PBL	ATCGACGCAGATTGATGCCAGATGCACGGAGCA	patients_2_220719
P77	Male	53	PBL	ATCGAATTGCTCCGATGCCAGATGCACGGAGCA	patients_2_220719
P78	Male	63	PBL	ATCGAGCACTCGGGATGCCAGATGCACGGAGCA	patients_2_220719
P79	Female	68	PBL	ATCGAATGTCTCCGATGCCAGATGCACGGAGCA	patients_2_220719
P80	Female	62	PBL	ATCGAGCACTCAAGATGCCAGATGCACGGAGCA	patients_2_220719
P81	Female	61	PBL	ATCGATAGTAGCCGATGCCAGATGCACGGAGCA	patients_2_220719
P82	Female	46	PBMC	ATCGAGCACGACCGATGCCAGATGCACGGAGCA	patients_2_220719
P83	Female	42	PBMC	ATCGATACACTCCGATGCCAGATGCACGGAGCA	patients_2_220719
P84	Male	42	PBMC	ATCGACGGTCTAAGATGCCAGATGCACGGAGCA	patients_2_220719
P85	Female	45	PBMC	ATCGAATGTTCGGGATGCCAGATGCACGGAGCA	patients_2_220719
P86	Male	43	PBMC	ATCGACGTGGACCGATGCCAGATGCACGGAGCA	patients_2_220719
P87	Female	37	PBMC	ATCGAATTGAGCCGATGCCAGATGCACGGAGCA	patients_2_220719
P88	Male	46	PBMC	ATCGATAGTTCGGGATGCCAGATGCACGGAGCA	patients_2_220719
P89	Male	51	PBMC	ATCGACGGTGTGGGATGCCAGATGCACGGAGCA	patients_2_220719
P90	Female	51	PBMC	ATCGACGTGAGTTGATGCCAGATGCACGGAGCA	patients_2_220719
P91	Male	59	PBMC	ATCGAAACAGATTGATGCCAGATGCACGGAGCA	patients_2_220719
P92	Male	36	PBMC	ATCGATAGTGATTGATGCCAGATGCACGGAGCA	patients_2_220719
P93	Female	22	PBMC	ATCGACGGTTCGGGATGCCAGATGCACGGAGCA	patients_2_220719
P94	Female	35	PBMC	ATCGAGCCAAGTTGATGCCAGATGCACGGAGCA	patients_2_220719
P95	Male	41	PBMC	ATCGACGCAGACCGATGCCAGATGCACGGAGCA	patients_2_220719
P96	Female	37	PBMC	ATCGACGACCTGCGATGCCAGATGCACGGAGCA	patients_2_220719
P97	Female	24	PBMC	ATCGAGCCACTGGGATGCCAGATGCACGGAGCA	patients_2_220719
P98	Female	42	PBMC	ATCGAGCGTAGTTGATGCCAGATGCACGGAGCA	patients_2_220719
P99	Male	38	PBMC	ATCGACGCAAGTTGATGCCAGATGCACGGAGCA	patients_2_220719
P100	Male	22	PBMC	ATCGACGACACTTGATGCCAGATGCACGGAGCA	patients_2_220719
P101	Male	37	PBMC	ATCGACGTGAGCCGATGCCAGATGCACGGAGCA	patients_2_220719
P102	Male	42	PBMC	ATCGAAACAGAGGGATGCCAGATGCACGGAGCA	patients_2_220719
P103	Female	40	PBMC	ATCGAGCGTTCAAGATGCCAGATGCACGGAGCA	patients_2_220719
P104	Male	40	PBMC	ATCGACGCAAGAAGATGCCAGATGCACGGAGCA	patients_2_220719
PBL	peripheral blood leukocyte
PBMC	peripheral blood mononuclear cells
