# Supplementary material for: High-throughput telomere length measurement at nucleotide resolution using the PacBio high fidelity sequencing platform
Source: Nat Commun. 2023 Jan 17;14:281. doi: 10.1038/s41467-023-35823-7 (PMC9845338; doi:10.1038/s41467-023-35823-7)
Supplement: Supplementary file 7 — Dataset 4 [file 41467_2023_35823_MOESM7_ESM.xlsx]

## Sheet: figS8_telo_len_104
sample	sex	age	no_telomere_reads	mean_telomere_length	median_telomere_length	IQR_telomere_length	min_telomere_length	max_telomere_length	mean_raw_telomere_length	median_raw_telomere_length	IQR_raw_telomere_length	min_raw_telomere_length	max_raw_telomere_length
P01	Male	63	2124	5207	5034	4017-6175	12	13794	5988	5822	4672-7082	13	14520
P02	Male	65	2568	4471	4326	3456-5335	12	10734	5192	5012	4100-6130	13	11877
P03	Female	84	2113	4945	4776	3732-6000	12	14910	5680	5500	4449-6747	13	16449
P04	Female	80	1835	4764	4614	3765-5577	258	14478	5475	5327	4390-6437	262	14687
P05	Male	81	1359	4454	4332	3426-5325	12	11718	5112	5014	4012-6065	13	13471
P06	Male	66	894	4331	4134	3288-5131	12	10422	5080	4886	3981-5963	13	11050
P07	Female	81	1419	4626	4434	3429-5583	12	12738	5294	5082	4015-6329	13	13552
P08	Male	80	1866	4626	4536	3577-5526	12	12318	5269	5158	4171-6184	13	13061
P09	Male	75	1540	4413	4278	3376-5346	12	10902	5083	4978	3940-6115	13	11617
P10	Male	79	1751	4431	4284	3516-5193	12	13284	5111	4930	4106-5946	13	14756
P11	Male	69	2063	4846	4656	3768-5766	12	11682	5560	5355	4396-6570	13	13420
P12	Male	73	2973	4966	4824	3936-5850	12	16446	5652	5519	4539-6559	13	18780
P13	Male	76	2576	5084	4899	3960-6012	12	13872	5810	5624	4612-6824	13	15558
P14	Male	78	1092	4305	4083	3208-5178	12	10986	4990	4800	3787-5987	13	13156
P15	Female	39	2155	5497	5298	4206-6564	12	14166	6247	6053	4837-7411	13	15265
P16	Male	73	2173	4820	4602	3714-5682	12	13188	5561	5357	4371-6537	13	14564
P17	Female	79	2652	4679	4470	3688-5454	12	13398	5384	5176	4336-6231	13	14894
P18	Female	53	2199	5704	5424	4236-6939	12	17364	6433	6169	4914-7721	13	18438
P19	Male	53	2691	4789	4482	3561-5736	12	14052	5492	5239	4200-6526	13	15029
P20	Female	79	2352	4572	4419	3492-5466	12	12978	5288	5138	4110-6314	13	14614
P21	Male	67	1480	4453	4302	3462-5233	30	11676	5149	5036	4062-6030	153	12780
P22	Female	71	1074	4403	4239	3330-5202	12	12840	5081	4952	4003-5902	13	13555
P23	Male	69	1197	4101	4020	3192-4866	744	11538	4771	4704	3821-5612	883	12139
P24	Female	77	2167	4811	4644	3750-5736	12	11700	5519	5353	4348-6519	13	13559
P25	Male	60	3048	4799	4665	3672-5772	12	15444	5481	5374	4302-6487	13	16107
P26	Male	75	3250	4321	4134	3366-5100	12	13014	4997	4800	3970-5838	13	13937
P27	Female	81	1525	4669	4488	3564-5574	12	12894	5395	5292	4209-6381	13	13615
P28	Male	70	2736	4892	4662	3678-5886	12	13956	5581	5345	4261-6639	13	15226
P29	Female	74	2558	4640	4452	3612-5490	12	17214	5293	5101	4177-6221	13	19649
P30	Male	45	2087	5276	5028	3996-6324	12	14658	6019	5715	4634-7141	13	16318
P31	Female	81	1884	4597	4482	3456-5623	12	12792	5353	5255	4174-6466	13	13897
P32	Male	77	2093	4147	4026	3210-4938	12	10440	4787	4668	3783-5652	13	10971
P33	Male	82	2346	4721	4656	3786-5574	132	13308	5411	5340	4348-6354	510	13960
P34	Female	72	592	4165	4020	3270-5059	12	8310	4887	4766	3870-5808	13	9661
P35	Female	80	2535	4690	4488	3618-5562	84	19296	5462	5236	4313-6373	114	21635
P36	Male	77	2410	4695	4482	3546-5632	12	12900	5477	5296	4252-6528	13	14299
P37	Male	72	1930	4972	4797	3966-5784	12	11022	5754	5604	4662-6673	13	12846
P38	Female	86	1907	4447	4290	3486-5244	12	10494	5112	4977	4079-5986	13	11708
P39	Male	63	1813	4446	4356	3444-5298	12	12588	5161	5005	4090-6066	13	13832
P40	Male	84	795	3959	3834	2877-4836	30	10620	4653	4457	3586-5574	45	11820
P41	Male	54	1481	4545	4386	3468-5478	12	13332	5330	5163	4213-6321	13	13921
P42	Female	75	1340	4843	4653	3760-5739	522	12144	5522	5298	4340-6489	728	13103
P43	Female	71	1657	5133	4956	3870-6252	12	17202	5867	5681	4632-7016	13	17934
P44	Male	54	2848	4581	4419	3474-5502	12	12312	5263	5085	4150-6205	13	13155
P45	Female	81	1484	4127	4074	3132-5064	12	10320	4854	4800	3714-5873	13	11984
P46	Female	82	1567	5010	4872	3816-6003	12	13332	5768	5543	4434-6901	13	15345
P47	Male	82	1988	5144	4836	3844-6240	150	13170	5857	5531	4499-7008	155	14388
P48	Male	54	1841	5358	5160	4110-6414	90	14442	6149	5907	4765-7303	97	17262
P49	Female	78	3176	4245	3996	3132-5058	12	13980	4914	4664	3714-5775	13	14410
P50	Female	75	2433	3974	3750	2772-4908	12	15294	4623	4397	3343-5611	13	16493
P51	Male	73	1960	4349	4086	3132-5364	12	15234	5025	4754	3688-6128	12	16027
P52	Female	71	2548	3924	3753	2890-4746	12	13422	4507	4323	3383-5416	12	14138
P53	Male	78	3368	4111	3960	3156-4849	12	12426	4723	4544	3697-5499	13	13350
P54	Male	81	2575	4114	3894	2976-4986	12	14514	4736	4484	3564-5632	13	15818
P55	Male	54	2439	4653	4446	3384-5712	12	13818	5244	5002	3862-6391	13	15645
P56	Male	80	2631	3960	3792	2877-4872	12	12864	4530	4311	3372-5506	13	13134
P57	Male	73	2697	3663	3510	2688-4506	12	12666	4270	4119	3221-5215	13	13689
P58	Male	70	2837	4549	4182	3264-5430	12	14592	5178	4807	3861-6086	12	15679
P59	Male	56	3256	4609	4386	3402-5586	12	12396	5253	5004	3968-6363	13	13767
P60	Female	55	5492	4437	4164	3256-5394	12	14658	5114	4838	3830-6139	13	15035
P61	Female	58	3975	4384	4176	3180-5400	12	16362	5033	4773	3694-6137	13	17017
P62	Male	45	2857	4620	4488	3492-5574	12	15186	5233	5103	4072-6227	13	15843
P63	Male	82	4981	3728	3552	2796-4434	12	16002	4383	4227	3368-5212	13	17367
P64	Male	67	4856	4163	3960	3102-4986	12	15642	4784	4544	3620-5717	13	16731
P65	Male	43	4192	4723	4500	3480-5700	12	16620	5384	5156	4055-6430	12	18101
P66	Male	52	5284	4339	4128	3102-5388	12	12426	4985	4769	3706-6101	13	13627
P67	Male	67	5163	4310	4092	3231-5208	12	14340	4931	4674	3783-5868	13	15387
P68	Male	67	4380	4469	4314	3408-5304	12	13800	5128	4942	3989-6046	12	14662
P69	Female	57	3577	4127	3990	3132-4938	12	14712	4783	4608	3705-5682	13	15828
P70	Male	66	3440	3968	3702	2922-4716	12	13788	4583	4274	3457-5399	13	14203
P71	Male	71	2535	4092	3906	3078-4950	12	14208	4725	4505	3602-5639	13	16063
P72	Male	66	2599	4267	4122	3096-5256	12	12906	4937	4784	3675-5952	13	13939
P73	Male	68	6133	3978	3732	2922-4764	12	13854	4648	4399	3530-5525	13	14913
P74	Female	27	3929	4683	4452	3462-5598	12	15090	5355	5079	4080-6383	12	16447
P75	Male	67	5851	4055	3870	3036-4908	12	14262	4713	4547	3632-5636	13	16112
P76	Female	71	3835	3969	3870	2964-4878	12	13776	4589	4458	3516-5587	13	14122
P77	Male	53	1981	4208	4032	3120-5112	12	12186	4816	4650	3653-5768	13	13210
P78	Male	63	4528	4176	3936	3040-5058	12	16956	4797	4582	3557-5768	13	17536
P79	Female	68	4547	4208	4032	3075-5112	12	12744	4850	4645	3645-5856	13	13647
P80	Female	62	3439	4570	4332	3357-5538	12	14556	5260	5025	3947-6289	13	16214
P81	Female	61	3368	4613	4371	3294-5694	12	12990	5233	4970	3802-6361	12	14071
P82	Female	46	1722	4569	4398	3355-5673	12	15198	5164	4985	3835-6354	13	16458
P83	Female	42	4629	3971	3834	2862-4944	12	17058	4613	4509	3417-5668	13	18731
P84	Male	42	2587	3958	3822	2880-4878	12	14178	4555	4409	3411-5530	13	14702
P85	Female	45	1665	4637	4410	3492-5748	12	11124	5279	5106	4083-6423	13	11975
P86	Male	43	1911	4148	4044	3090-5019	12	11172	4770	4667	3692-5685	13	12002
P87	Female	37	13443	4278	4080	3144-5214	12	16836	4924	4729	3672-5970	12	17686
P88	Male	46	2257	4080	3936	2952-5004	12	15264	4662	4510	3444-5649	13	15817
P89	Male	51	2084	4305	4221	3282-5178	12	12516	4902	4809	3829-5878	13	13457
P90	Female	51	4150	4185	4056	3156-5058	12	15936	4789	4654	3704-5725	13	16894
P91	Male	59	3487	3710	3486	2562-4644	12	17886	4271	4060	3104-5263	12	19017
P92	Male	36	1944	4194	4047	3142-5160	12	14094	4825	4632	3689-5887	12	15728
P93	Female	22	2660	4921	4788	3396-6151	12	17406	5509	5344	3955-6773	13	18711
P94	Female	35	1367	5145	4962	3525-6558	12	15564	5835	5629	4118-7359	13	16097
P95	Male	41	1678	4565	4377	3366-5571	12	13272	5217	5002	3929-6333	13	14095
P96	Female	37	1037	5779	5454	4104-7146	12	18426	6441	6125	4653-7958	13	19487
P97	Female	24	1870	5384	5184	3900-6618	12	16596	6021	5780	4468-7333	13	17471
P98	Female	42	2013	4359	4230	3126-5448	12	13170	4939	4783	3638-6084	12	14383
P99	Male	38	1983	4481	4188	3288-5457	12	14526	5026	4731	3761-6057	13	15273
P100	Male	22	1595	5066	4824	3645-6210	12	13842	5709	5453	4197-6933	13	15174
P101	Male	37	2017	3816	3594	2634-4776	12	14166	4426	4208	3153-5437	13	16349
P102	Male	42	2217	4498	4302	3264-5562	12	15126	5072	4892	3798-6207	12	16379
P103	Female	40	1080	4475	4416	3124-5749	12	13572	5036	4924	3644-6345	13	14875
P104	Male	40	1313	4483	4260	3006-5766	12	13740	5055	4835	3530-6405	13	14461
