# Supplementary material for: High-throughput telomere length measurement at nucleotide resolution using the PacBio high fidelity sequencing platform
Source: Nat Commun. 2023 Jan 17;14:281. doi: 10.1038/s41467-023-35823-7 (PMC9845338; doi:10.1038/s41467-023-35823-7)
Supplement: Supplementary file 8 — Dataset 5 [file 41467_2023_35823_MOESM8_ESM.xlsx]

## Sheet: Chr. 7q
	P61	P66	P59	P83	P93	P51	P47	P16	P103	P98	P32	P52	P44	P64	P12	P81	P36	P90	P40	P58	P22	P42	P48	P62	P28	P74	P01	P85	P23	P56	P77	P50	P67	P11	P15	P69	P92	P54	P88	P21	P72	P97	P30	P63	P79	P24	P26	P53	P10
P61	1	0.584823	0.618983	0.613213	0.611819	0.616773	0.604693	0.62312	0.621912	0.608032	0.604203	0.603561	0.601267	0.610149	0.61808	0.634251	0.587183	0.609582	0.597823	0.579641	0.600256	0.598511	0.597104	0.598387	0.618011	0.593137	0.588243	0.580987	0.60687	0.590583	0.591203	0.578705	0.583744	0.641779	0.600641	0.636325	0.619302	0.602428	0.590218	0.605021	0.622895	0.651052	0.60177	0.60089	0.598826	0.599267	0.594617	0.630981	0.59118
P66	0.584823	1	0.702881	0.678772	0.699536	0.726416	0.76491	0.748426	0.76736	0.727517	0.732263	0.740631	0.744654	0.743359	0.731032	0.70827	0.704005	0.716764	0.700716	0.775571	0.738546	0.736755	0.711636	0.721091	0.711379	0.73759	0.746087	0.759521	0.686974	0.701843	0.677973	0.661387	0.669091	0.68279	0.665262	0.669938	0.700712	0.697949	0.684126	0.694691	0.687273	0.721978	0.654846	0.657253	0.670962	0.646361	0.661438	0.654254	0.649181
P59	0.618983	0.702881	1	0.703182	0.706365	0.726374	0.740019	0.728576	0.760076	0.732228	0.72014	0.737854	0.729796	0.735204	0.709066	0.72555	0.702627	0.70376	0.702679	0.737965	0.734641	0.737746	0.73732	0.734944	0.779544	0.720244	0.720624	0.725154	0.690003	0.700229	0.682414	0.668735	0.687053	0.726808	0.703624	0.713009	0.712333	0.704448	0.703093	0.718657	0.718941	0.722926	0.667149	0.663752	0.688483	0.670029	0.673078	0.675195	0.651684
P83	0.613213	0.678772	0.703182	1	0.787082	0.712635	0.715753	0.698985	0.71778	0.722587	0.71258	0.718905	0.70746	0.719411	0.693496	0.738565	0.690229	0.685264	0.690566	0.695143	0.70856	0.70973	0.745949	0.714429	0.729627	0.712712	0.699899	0.712967	0.682153	0.69226	0.676002	0.669703	0.676839	0.693291	0.687468	0.702585	0.717792	0.719447	0.684988	0.726391	0.713816	0.760956	0.67634	0.673007	0.668478	0.677889	0.662465	0.674329	0.654269
P93	0.611819	0.699536	0.706365	0.787082	1	0.751152	0.750419	0.745123	0.752175	0.761751	0.747041	0.754963	0.748057	0.757339	0.733841	0.753921	0.734297	0.729322	0.733284	0.735411	0.75294	0.746583	0.76464	0.760102	0.749972	0.756199	0.730307	0.753428	0.715727	0.734259	0.711802	0.698766	0.709304	0.71566	0.712533	0.713472	0.728351	0.731974	0.721207	0.755308	0.746385	0.776971	0.717891	0.70148	0.69432	0.707642	0.698251	0.70162	0.684767
P51	0.616773	0.726416	0.726374	0.712635	0.751152	1	0.79387	0.79737	0.805821	0.795802	0.802659	0.814826	0.816414	0.815425	0.764042	0.769446	0.770905	0.785272	0.747253	0.775838	0.772031	0.778587	0.762278	0.797247	0.767993	0.778187	0.760393	0.764578	0.757742	0.802988	0.744802	0.746185	0.759879	0.728439	0.739754	0.743963	0.758636	0.758992	0.792224	0.76914	0.748617	0.765122	0.752685	0.764659	0.727654	0.733852	0.732965	0.736324	0.69987
P47	0.604693	0.76491	0.740019	0.715753	0.750419	0.79387	1	0.826964	0.836945	0.804849	0.793056	0.811979	0.817127	0.819709	0.765122	0.782772	0.766925	0.78303	0.76577	0.850277	0.814406	0.823675	0.778596	0.784568	0.78293	0.785007	0.798878	0.824444	0.75758	0.776645	0.731413	0.726352	0.736735	0.727063	0.731046	0.73118	0.748595	0.742211	0.754728	0.749535	0.761042	0.771794	0.718035	0.72417	0.716256	0.711066	0.726353	0.727276	0.70477
P16	0.62312	0.748426	0.728576	0.698985	0.745123	0.79737	0.826964	1	0.842956	0.796675	0.788776	0.80946	0.821098	0.839636	0.778036	0.786851	0.785407	0.788881	0.757853	0.829891	0.788968	0.803916	0.763243	0.766925	0.778837	0.775434	0.792893	0.810863	0.826165	0.807883	0.759975	0.765674	0.762727	0.74202	0.748634	0.739131	0.759578	0.73808	0.760705	0.744598	0.767542	0.764918	0.754007	0.736173	0.739771	0.733451	0.737109	0.736235	0.708714
P103	0.621912	0.76736	0.760076	0.71778	0.752175	0.805821	0.836945	0.842956	1	0.802976	0.812348	0.824754	0.844763	0.844018	0.782599	0.797763	0.796487	0.788823	0.768637	0.848304	0.811218	0.818441	0.785309	0.78218	0.797443	0.78168	0.804821	0.813045	0.775636	0.79881	0.754299	0.745838	0.750919	0.748174	0.750223	0.754543	0.766472	0.743737	0.767418	0.755416	0.767748	0.782235	0.735871	0.746423	0.743037	0.72137	0.741887	0.72977	0.719462
P98	0.608032	0.727517	0.732228	0.722587	0.761751	0.795802	0.804849	0.796675	0.802976	1	0.793833	0.830561	0.823036	0.832571	0.796103	0.776013	0.767329	0.769515	0.753139	0.79408	0.798152	0.7983	0.76948	0.806321	0.777367	0.780256	0.775566	0.779486	0.759485	0.782775	0.746169	0.739381	0.755771	0.748947	0.752399	0.726386	0.762019	0.759481	0.768672	0.774558	0.770284	0.768903	0.732522	0.726813	0.729557	0.720841	0.730254	0.721942	0.700857
P32	0.604203	0.732263	0.72014	0.71258	0.747041	0.802659	0.793056	0.788776	0.812348	0.793833	1	0.815306	0.841139	0.82497	0.779467	0.782878	0.765212	0.779097	0.755786	0.785463	0.800758	0.799409	0.780719	0.796479	0.768831	0.763997	0.77254	0.781638	0.767154	0.787486	0.753288	0.753339	0.765057	0.741753	0.756196	0.736397	0.757751	0.751803	0.758978	0.763574	0.755974	0.769153	0.738028	0.742809	0.727066	0.732354	0.751584	0.727207	0.734154
P52	0.603561	0.740631	0.737854	0.718905	0.754963	0.814826	0.811979	0.80946	0.824754	0.830561	0.815306	1	0.857378	0.858324	0.810361	0.806269	0.800632	0.780481	0.778093	0.805019	0.819279	0.821191	0.798433	0.84238	0.778406	0.785397	0.780589	0.785488	0.774207	0.816215	0.775995	0.757567	0.784808	0.749459	0.775464	0.751751	0.780573	0.772334	0.777974	0.782265	0.779869	0.769795	0.736486	0.745238	0.747942	0.732918	0.749807	0.738619	0.715658
P44	0.601267	0.744654	0.729796	0.70746	0.748057	0.816414	0.817127	0.821098	0.844763	0.823036	0.841139	0.857378	1	0.867916	0.809066	0.80117	0.802582	0.77947	0.781435	0.821461	0.843673	0.844195	0.795481	0.826283	0.772986	0.769468	0.795586	0.794587	0.775665	0.814711	0.766694	0.747072	0.759619	0.749854	0.750906	0.747993	0.775104	0.759136	0.773515	0.762319	0.760416	0.77433	0.736215	0.744115	0.739301	0.728536	0.743475	0.727135	0.722219
P64	0.610149	0.743359	0.735204	0.719411	0.757339	0.815425	0.819709	0.839636	0.844018	0.832571	0.82497	0.858324	0.867916	1	0.82901	0.812231	0.80647	0.794435	0.778138	0.821491	0.830188	0.837008	0.816465	0.812596	0.782929	0.784543	0.808992	0.804198	0.80357	0.835698	0.778582	0.781617	0.78009	0.765946	0.776403	0.754378	0.773915	0.756261	0.786547	0.768676	0.780111	0.779685	0.756762	0.748269	0.763671	0.735015	0.756869	0.735332	0.728342
P12	0.61808	0.731032	0.709066	0.693496	0.733841	0.764042	0.765122	0.778036	0.782599	0.796103	0.779467	0.810361	0.809066	0.82901	1	0.786129	0.7626	0.780305	0.743459	0.759529	0.772177	0.77227	0.75705	0.776277	0.747665	0.755837	0.775964	0.75406	0.764443	0.779355	0.771511	0.75915	0.756634	0.758982	0.752833	0.728972	0.740192	0.746854	0.757342	0.762013	0.759892	0.755418	0.72355	0.719057	0.761707	0.719348	0.73893	0.709006	0.720555
P81	0.634251	0.70827	0.72555	0.738565	0.753921	0.769446	0.782772	0.786851	0.797763	0.776013	0.782878	0.806269	0.80117	0.812231	0.786129	1	0.790825	0.771253	0.753786	0.760356	0.758532	0.770069	0.780136	0.764301	0.761901	0.753794	0.769587	0.758438	0.77685	0.783693	0.757975	0.75346	0.751367	0.742938	0.757799	0.75798	0.765961	0.779986	0.753507	0.78082	0.766393	0.772617	0.752175	0.729928	0.741601	0.716205	0.742593	0.740634	0.725587
P36	0.587183	0.704005	0.702627	0.690229	0.734297	0.770905	0.766925	0.785407	0.796487	0.767329	0.765212	0.800632	0.802582	0.80647	0.7626	0.790825	1	0.760008	0.750462	0.75748	0.751458	0.759223	0.74659	0.75459	0.743718	0.741194	0.763509	0.757146	0.76912	0.781735	0.755203	0.757894	0.762586	0.719574	0.730878	0.744362	0.74876	0.749921	0.742882	0.741551	0.728206	0.747479	0.751241	0.740287	0.750729	0.707825	0.733378	0.727848	0.721549
P90	0.609582	0.716764	0.70376	0.685264	0.729322	0.785272	0.78303	0.788881	0.788823	0.769515	0.779097	0.780481	0.77947	0.794435	0.780305	0.771253	0.760008	1	0.7386	0.759933	0.753708	0.757579	0.73061	0.740098	0.747585	0.745494	0.754587	0.762863	0.766023	0.770816	0.741424	0.753079	0.750019	0.725445	0.718081	0.713807	0.729526	0.737598	0.768321	0.750076	0.751474	0.761538	0.730036	0.73494	0.741423	0.719795	0.74016	0.719755	0.709682
P40	0.597823	0.700716	0.702679	0.690566	0.733284	0.747253	0.76577	0.757853	0.768637	0.753139	0.755786	0.778093	0.781435	0.778138	0.743459	0.753786	0.750462	0.7386	1	0.757168	0.787535	0.783632	0.761965	0.784125	0.741003	0.748896	0.747204	0.745685	0.714378	0.728958	0.718289	0.701604	0.706396	0.717732	0.711149	0.711544	0.715468	0.71576	0.727211	0.737995	0.732881	0.729165	0.722326	0.704758	0.697324	0.666703	0.70551	0.691782	0.689908
P58	0.579641	0.775571	0.737965	0.695143	0.735411	0.775838	0.850277	0.829891	0.848304	0.79408	0.785463	0.805019	0.821461	0.821491	0.759529	0.760356	0.75748	0.759933	0.757168	1	0.828532	0.847687	0.785469	0.779326	0.786347	0.797664	0.79958	0.82723	0.728516	0.761782	0.708314	0.708	0.712931	0.71463	0.717942	0.710827	0.737301	0.708913	0.736079	0.73235	0.747062	0.747066	0.69089	0.697182	0.694104	0.682256	0.702254	0.692581	0.677502
P22	0.600256	0.738546	0.734641	0.70856	0.75294	0.772031	0.814406	0.788968	0.811218	0.798152	0.800758	0.819279	0.843673	0.830188	0.772177	0.758532	0.751458	0.753708	0.787535	0.828532	1	0.905483	0.808319	0.839122	0.774428	0.762241	0.785047	0.791635	0.720889	0.744827	0.7042	0.696804	0.702251	0.733639	0.729854	0.716504	0.729269	0.715234	0.733347	0.729238	0.750461	0.752709	0.688213	0.692618	0.69038	0.68093	0.694844	0.692411	0.683929
P42	0.598511	0.736755	0.737746	0.70973	0.746583	0.778587	0.823675	0.803916	0.818441	0.7983	0.799409	0.821191	0.844195	0.837008	0.77227	0.770069	0.759223	0.757579	0.783632	0.847687	0.905483	1	0.809407	0.825543	0.781635	0.769038	0.789483	0.805269	0.732181	0.758015	0.70724	0.707194	0.712846	0.732819	0.735914	0.724068	0.736961	0.718775	0.740392	0.735196	0.748723	0.756375	0.692607	0.696595	0.695111	0.684518	0.7033	0.696952	0.68441
P48	0.597104	0.711636	0.73732	0.745949	0.76464	0.762278	0.778596	0.763243	0.785309	0.76948	0.780719	0.798433	0.795481	0.816465	0.75705	0.780136	0.74659	0.73061	0.761965	0.785469	0.808319	0.809407	1	0.796083	0.780032	0.769308	0.783542	0.762409	0.719172	0.743372	0.711034	0.701046	0.707936	0.718376	0.731717	0.734116	0.731391	0.732171	0.737953	0.754423	0.745559	0.757266	0.704246	0.6939	0.694329	0.67828	0.691912	0.679711	0.678516
P62	0.598387	0.721091	0.734944	0.714429	0.760102	0.797247	0.784568	0.766925	0.78218	0.806321	0.796479	0.84238	0.826283	0.812596	0.776277	0.764301	0.75459	0.740098	0.784125	0.779326	0.839122	0.825543	0.796083	1	0.774918	0.774839	0.76222	0.755008	0.721685	0.759696	0.729181	0.70912	0.732379	0.733549	0.744655	0.718856	0.742874	0.741049	0.740094	0.778326	0.748242	0.740536	0.712388	0.716006	0.702787	0.694321	0.710628	0.701967	0.677119
P28	0.618011	0.711379	0.779544	0.729627	0.749972	0.767993	0.78293	0.778837	0.797443	0.777367	0.768831	0.778406	0.772986	0.782929	0.747665	0.761901	0.743718	0.747585	0.741003	0.786347	0.774428	0.781635	0.780032	0.774918	1	0.771476	0.76779	0.782518	0.719705	0.742727	0.718602	0.72047	0.743133	0.736921	0.752813	0.727416	0.728566	0.733035	0.733777	0.765538	0.758906	0.758216	0.715219	0.69621	0.701313	0.69778	0.718386	0.703141	0.686786
P74	0.593137	0.73759	0.720244	0.712712	0.756199	0.778187	0.785007	0.775434	0.78168	0.780256	0.763997	0.785397	0.769468	0.784543	0.755837	0.753794	0.741194	0.745494	0.748896	0.797664	0.762241	0.769038	0.769308	0.774839	0.771476	1	0.778539	0.770036	0.721182	0.737675	0.720468	0.706764	0.732377	0.713109	0.717664	0.716599	0.740859	0.727787	0.731479	0.753022	0.749737	0.748581	0.720195	0.689159	0.703205	0.689464	0.709597	0.696886	0.675188
P01	0.588243	0.746087	0.720624	0.699899	0.730307	0.760393	0.798878	0.792893	0.804821	0.775566	0.77254	0.780589	0.795586	0.808992	0.775964	0.769587	0.763509	0.754587	0.747204	0.79958	0.785047	0.789483	0.783542	0.76222	0.76779	0.778539	1	0.787879	0.741447	0.747084	0.726991	0.718765	0.713237	0.732792	0.71586	0.723915	0.732706	0.740105	0.738881	0.731064	0.729107	0.751904	0.708589	0.694759	0.713145	0.691042	0.701502	0.68429	0.691956
P85	0.580987	0.759521	0.725154	0.712967	0.753428	0.764578	0.824444	0.810863	0.813045	0.779486	0.781638	0.785488	0.794587	0.804198	0.75406	0.758438	0.757146	0.762863	0.745685	0.82723	0.791635	0.805269	0.762409	0.755008	0.782518	0.770036	0.787879	1	0.75433	0.757908	0.722962	0.717073	0.726258	0.72471	0.733705	0.714663	0.73734	0.723085	0.735712	0.725589	0.743349	0.761305	0.714028	0.709397	0.699181	0.705488	0.730534	0.720265	0.700901
P23	0.60687	0.686974	0.690003	0.682153	0.715727	0.757742	0.75758	0.826165	0.775636	0.759485	0.767154	0.774207	0.775665	0.80357	0.764443	0.77685	0.76912	0.766023	0.714378	0.728516	0.720889	0.732181	0.719172	0.721685	0.719705	0.721182	0.741447	0.75433	1	0.816716	0.786522	0.790377	0.793241	0.75051	0.755876	0.737801	0.753591	0.744895	0.747627	0.729573	0.751359	0.757091	0.750885	0.754511	0.759735	0.75697	0.795285	0.758654	0.746492
P56	0.590583	0.701843	0.700229	0.69226	0.734259	0.802988	0.776645	0.807883	0.79881	0.782775	0.787486	0.816215	0.814711	0.835698	0.779355	0.783693	0.781735	0.770816	0.728958	0.761782	0.744827	0.758015	0.743372	0.759696	0.742727	0.737675	0.747084	0.757908	0.816716	1	0.792405	0.798983	0.812963	0.73205	0.760823	0.749257	0.767726	0.764084	0.78213	0.759551	0.749375	0.766883	0.760903	0.788479	0.777648	0.768155	0.775405	0.757095	0.731487
P77	0.591203	0.677973	0.682414	0.676002	0.711802	0.744802	0.731413	0.759975	0.754299	0.746169	0.753288	0.775995	0.766694	0.778582	0.771511	0.757975	0.755203	0.741424	0.718289	0.708314	0.7042	0.70724	0.711034	0.729181	0.718602	0.720468	0.726991	0.722962	0.786522	0.792405	1	0.76408	0.790062	0.723986	0.727531	0.733676	0.733585	0.764238	0.73253	0.750842	0.739873	0.742402	0.748597	0.734143	0.747562	0.733168	0.764559	0.73584	0.737117
P50	0.578705	0.661387	0.668735	0.669703	0.698766	0.746185	0.726352	0.765674	0.745838	0.739381	0.753339	0.757567	0.747072	0.781617	0.75915	0.75346	0.757894	0.753079	0.701604	0.708	0.696804	0.707194	0.701046	0.70912	0.72047	0.706764	0.718765	0.717073	0.790377	0.798983	0.76408	1	0.815733	0.716195	0.727313	0.704861	0.726878	0.726969	0.737539	0.735314	0.736867	0.725842	0.742464	0.731356	0.753588	0.71352	0.730982	0.709075	0.71472
P67	0.583744	0.669091	0.687053	0.676839	0.709304	0.759879	0.736735	0.762727	0.750919	0.755771	0.765057	0.784808	0.759619	0.78009	0.756634	0.751367	0.762586	0.750019	0.706396	0.712931	0.702251	0.712846	0.707936	0.732379	0.743133	0.732377	0.713237	0.726258	0.793241	0.812963	0.790062	0.815733	1	0.717128	0.7614	0.720101	0.747306	0.740229	0.741577	0.762081	0.7499	0.737517	0.749509	0.737971	0.759459	0.749032	0.794266	0.748819	0.733375
P11	0.641779	0.68279	0.726808	0.693291	0.71566	0.728439	0.727063	0.74202	0.748174	0.748947	0.741753	0.749459	0.749854	0.765946	0.758982	0.742938	0.719574	0.725445	0.717732	0.71463	0.733639	0.732819	0.718376	0.733549	0.736921	0.713109	0.732792	0.72471	0.75051	0.73205	0.723986	0.716195	0.717128	1	0.735091	0.703501	0.706272	0.709454	0.721288	0.731512	0.743048	0.73299	0.70845	0.708957	0.710097	0.702503	0.735915	0.712765	0.722879
P15	0.600641	0.665262	0.703624	0.687468	0.712533	0.739754	0.731046	0.748634	0.750223	0.752399	0.756196	0.775464	0.750906	0.776403	0.752833	0.757799	0.730878	0.718081	0.711149	0.717942	0.729854	0.735914	0.731717	0.744655	0.752813	0.717664	0.71586	0.733705	0.755876	0.760823	0.727531	0.727313	0.7614	0.735091	1	0.718235	0.732783	0.725425	0.744216	0.725661	0.742192	0.723335	0.710347	0.709659	0.727739	0.715216	0.764359	0.735893	0.727889
P69	0.636325	0.669938	0.713009	0.702585	0.713472	0.743963	0.73118	0.739131	0.754543	0.726386	0.736397	0.751751	0.747993	0.754378	0.728972	0.75798	0.744362	0.713807	0.711544	0.710827	0.716504	0.724068	0.734116	0.718856	0.727416	0.716599	0.723915	0.714663	0.737801	0.749257	0.733676	0.704861	0.720101	0.703501	0.718235	1	0.75944	0.751082	0.728755	0.72476	0.717269	0.744122	0.736604	0.720008	0.71649	0.715182	0.703016	0.724682	0.689447
P92	0.619302	0.700712	0.712333	0.717792	0.728351	0.758636	0.748595	0.759578	0.766472	0.762019	0.757751	0.780573	0.775104	0.773915	0.740192	0.765961	0.74876	0.729526	0.715468	0.737301	0.729269	0.736961	0.731391	0.742874	0.728566	0.740859	0.732706	0.73734	0.753591	0.767726	0.733585	0.726878	0.747306	0.706272	0.732783	0.75944	1	0.7454	0.74579	0.731331	0.722437	0.759699	0.718947	0.716857	0.717604	0.728543	0.727678	0.718009	0.6959
P54	0.602428	0.697949	0.704448	0.719447	0.731974	0.758992	0.742211	0.73808	0.743737	0.759481	0.751803	0.772334	0.759136	0.756261	0.746854	0.779986	0.749921	0.737598	0.71576	0.708913	0.715234	0.718775	0.732171	0.741049	0.733035	0.727787	0.740105	0.723085	0.744895	0.764084	0.764238	0.726969	0.740229	0.709454	0.725425	0.751082	0.7454	1	0.753895	0.750224	0.736007	0.752998	0.724186	0.720793	0.718349	0.727858	0.722684	0.708371	0.70616
P88	0.590218	0.684126	0.703093	0.684988	0.721207	0.792224	0.754728	0.760705	0.767418	0.768672	0.758978	0.777974	0.773515	0.786547	0.757342	0.753507	0.742882	0.768321	0.727211	0.736079	0.733347	0.740392	0.737953	0.740094	0.733777	0.731479	0.738881	0.735712	0.747627	0.78213	0.73253	0.737539	0.741577	0.721288	0.744216	0.728755	0.74579	0.753895	1	0.732122	0.740794	0.739871	0.72309	0.721746	0.720584	0.721094	0.725849	0.701752	0.709722
P21	0.605021	0.694691	0.718657	0.726391	0.755308	0.76914	0.749535	0.744598	0.755416	0.774558	0.763574	0.782265	0.762319	0.768676	0.762013	0.78082	0.741551	0.750076	0.737995	0.73235	0.729238	0.735196	0.754423	0.778326	0.765538	0.753022	0.731064	0.725589	0.729573	0.759551	0.750842	0.735314	0.762081	0.731512	0.725661	0.72476	0.731331	0.750224	0.732122	1	0.747387	0.748358	0.742124	0.715852	0.716756	0.704749	0.728478	0.715935	0.685606
P72	0.622895	0.687273	0.718941	0.713816	0.746385	0.748617	0.761042	0.767542	0.767748	0.770284	0.755974	0.779869	0.760416	0.780111	0.759892	0.766393	0.728206	0.751474	0.732881	0.747062	0.750461	0.748723	0.745559	0.748242	0.758906	0.749737	0.729107	0.743349	0.751359	0.749375	0.739873	0.736867	0.7499	0.743048	0.742192	0.717269	0.722437	0.736007	0.740794	0.747387	1	0.74622	0.727546	0.703069	0.722281	0.732436	0.729871	0.716807	0.728439
P97	0.651052	0.721978	0.722926	0.760956	0.776971	0.765122	0.771794	0.764918	0.782235	0.768903	0.769153	0.769795	0.77433	0.779685	0.755418	0.772617	0.747479	0.761538	0.729165	0.747066	0.752709	0.756375	0.757266	0.740536	0.758216	0.748581	0.751904	0.761305	0.757091	0.766883	0.742402	0.725842	0.737517	0.73299	0.723335	0.744122	0.759699	0.752998	0.739871	0.748358	0.74622	1	0.73019	0.739042	0.745255	0.74771	0.740251	0.729481	0.722795
P30	0.60177	0.654846	0.667149	0.67634	0.717891	0.752685	0.718035	0.754007	0.735871	0.732522	0.738028	0.736486	0.736215	0.756762	0.72355	0.752175	0.751241	0.730036	0.722326	0.69089	0.688213	0.692607	0.704246	0.712388	0.715219	0.720195	0.708589	0.714028	0.750885	0.760903	0.748597	0.742464	0.749509	0.70845	0.710347	0.736604	0.718947	0.724186	0.72309	0.742124	0.727546	0.73019	1	0.753841	0.742729	0.728219	0.721071	0.726921	0.711759
P63	0.60089	0.657253	0.663752	0.673007	0.70148	0.764659	0.72417	0.736173	0.746423	0.726813	0.742809	0.745238	0.744115	0.748269	0.719057	0.729928	0.740287	0.73494	0.704758	0.697182	0.692618	0.696595	0.6939	0.716006	0.69621	0.689159	0.694759	0.709397	0.754511	0.788479	0.734143	0.731356	0.737971	0.708957	0.709659	0.720008	0.716857	0.720793	0.721746	0.715852	0.703069	0.739042	0.753841	1	0.753111	0.742645	0.731589	0.729659	0.71953
P79	0.598826	0.670962	0.688483	0.668478	0.69432	0.727654	0.716256	0.739771	0.743037	0.729557	0.727066	0.747942	0.739301	0.763671	0.761707	0.741601	0.750729	0.741423	0.697324	0.694104	0.69038	0.695111	0.694329	0.702787	0.701313	0.703205	0.713145	0.699181	0.759735	0.777648	0.747562	0.753588	0.759459	0.710097	0.727739	0.71649	0.717604	0.718349	0.720584	0.716756	0.722281	0.745255	0.742729	0.753111	1	0.739438	0.731167	0.72288	0.711018
P24	0.599267	0.646361	0.670029	0.677889	0.707642	0.733852	0.711066	0.733451	0.72137	0.720841	0.732354	0.732918	0.728536	0.735015	0.719348	0.716205	0.707825	0.719795	0.666703	0.682256	0.68093	0.684518	0.67828	0.694321	0.69778	0.689464	0.691042	0.705488	0.75697	0.768155	0.733168	0.71352	0.749032	0.702503	0.715216	0.715182	0.728543	0.727858	0.721094	0.704749	0.732436	0.74771	0.728219	0.742645	0.739438	1	0.750368	0.737703	0.717799
P26	0.594617	0.661438	0.673078	0.662465	0.698251	0.732965	0.726353	0.737109	0.741887	0.730254	0.751584	0.749807	0.743475	0.756869	0.73893	0.742593	0.733378	0.74016	0.70551	0.702254	0.694844	0.7033	0.691912	0.710628	0.718386	0.709597	0.701502	0.730534	0.795285	0.775405	0.764559	0.730982	0.794266	0.735915	0.764359	0.703016	0.727678	0.722684	0.725849	0.728478	0.729871	0.740251	0.721071	0.731589	0.731167	0.750368	1	0.763514	0.76539
P53	0.630981	0.654254	0.675195	0.674329	0.70162	0.736324	0.727276	0.736235	0.72977	0.721942	0.727207	0.738619	0.727135	0.735332	0.709006	0.740634	0.727848	0.719755	0.691782	0.692581	0.692411	0.696952	0.679711	0.701967	0.703141	0.696886	0.68429	0.720265	0.758654	0.757095	0.73584	0.709075	0.748819	0.712765	0.735893	0.724682	0.718009	0.708371	0.701752	0.715935	0.716807	0.729481	0.726921	0.729659	0.72288	0.737703	0.763514	1	0.708285
P10	0.59118	0.649181	0.651684	0.654269	0.684767	0.69987	0.70477	0.708714	0.719462	0.700857	0.734154	0.715658	0.722219	0.728342	0.720555	0.725587	0.721549	0.709682	0.689908	0.677502	0.683929	0.68441	0.678516	0.677119	0.686786	0.675188	0.691956	0.700901	0.746492	0.731487	0.737117	0.71472	0.733375	0.722879	0.727889	0.689447	0.6959	0.70616	0.709722	0.685606	0.728439	0.722795	0.711759	0.71953	0.711018	0.717799	0.76539	0.708285	1
P13	0.5915	0.662864	0.666336	0.664435	0.692618	0.736041	0.719365	0.729745	0.736959	0.711609	0.741509	0.737575	0.734956	0.74282	0.725213	0.740778	0.744408	0.733202	0.696728	0.681179	0.688757	0.68615	0.691494	0.698983	0.677865	0.690434	0.711511	0.694764	0.755006	0.735894	0.742756	0.725545	0.725883	0.702618	0.700313	0.715419	0.707471	0.719811	0.721214	0.709598	0.715387	0.715591	0.737556	0.716163	0.727933	0.699397	0.722089	0.715006	0.723857
P27	0.580482	0.671483	0.659812	0.681984	0.708818	0.732941	0.723114	0.744877	0.729417	0.743197	0.729442	0.744677	0.739857	0.782666	0.766954	0.752324	0.751183	0.746863	0.68643	0.700124	0.696535	0.701803	0.709081	0.697057	0.693954	0.714018	0.728357	0.710711	0.769632	0.756663	0.752688	0.740533	0.739366	0.697539	0.714337	0.711498	0.72846	0.725949	0.742991	0.708556	0.732508	0.748738	0.727241	0.70923	0.756205	0.72644	0.732705	0.705246	0.731473
P25	0.604929	0.658542	0.679256	0.68736	0.688437	0.732301	0.725985	0.739587	0.750957	0.728264	0.738188	0.75006	0.761513	0.76229	0.719196	0.732569	0.729893	0.705586	0.703638	0.711234	0.712948	0.718057	0.70143	0.711838	0.717183	0.683715	0.699	0.703142	0.74651	0.777509	0.730583	0.731368	0.742018	0.717447	0.707711	0.708647	0.727999	0.713879	0.704218	0.698777	0.71506	0.743834	0.711005	0.751581	0.746422	0.726927	0.720155	0.710621	0.721499
P76	0.596462	0.675036	0.691696	0.686156	0.69717	0.746895	0.738496	0.735014	0.750164	0.746271	0.753487	0.753497	0.757948	0.741613	0.728376	0.73795	0.725542	0.72725	0.705593	0.707934	0.706854	0.706927	0.688219	0.723617	0.723614	0.707129	0.701274	0.71951	0.736056	0.748216	0.737906	0.712274	0.736437	0.705978	0.709977	0.697001	0.716953	0.737349	0.712106	0.735513	0.71921	0.738717	0.725895	0.731052	0.718893	0.710131	0.709997	0.720181	0.706314
P80	0.607016	0.648016	0.699448	0.72627	0.721849	0.73565	0.71211	0.714608	0.726753	0.736839	0.722105	0.745939	0.725936	0.736242	0.72236	0.745998	0.727928	0.712446	0.726764	0.690815	0.699958	0.706175	0.726794	0.735754	0.73965	0.725992	0.705459	0.702487	0.715665	0.740031	0.722096	0.703229	0.739328	0.70577	0.725793	0.736471	0.72103	0.73354	0.702909	0.762116	0.724667	0.73892	0.748507	0.725647	0.740332	0.698243	0.712258	0.717013	0.687836
P04	0.622943	0.69677	0.692278	0.703345	0.713045	0.734707	0.743505	0.739165	0.756558	0.727508	0.751663	0.757905	0.761516	0.746775	0.736353	0.742397	0.74071	0.720268	0.744385	0.723345	0.749754	0.74543	0.726822	0.740475	0.733784	0.71097	0.729705	0.728409	0.721039	0.723947	0.718895	0.713545	0.704046	0.738006	0.703043	0.71627	0.715251	0.730669	0.718716	0.712281	0.718883	0.735962	0.705316	0.70301	0.707441	0.676804	0.700838	0.707426	0.694124
P101	0.604567	0.728039	0.707139	0.70454	0.715731	0.758069	0.773924	0.763777	0.78322	0.764544	0.755951	0.774067	0.770543	0.774332	0.743937	0.743744	0.739892	0.744496	0.714421	0.767475	0.749587	0.748677	0.727739	0.726534	0.753535	0.736798	0.747459	0.75729	0.724605	0.745426	0.706835	0.713252	0.717948	0.733997	0.711813	0.704018	0.740013	0.728965	0.748948	0.719606	0.731876	0.743036	0.692002	0.697762	0.709221	0.69109	0.706993	0.700299	0.692261
P73	0.61368	0.697921	0.700096	0.695243	0.715988	0.759095	0.742374	0.741011	0.737077	0.732573	0.739259	0.7485	0.729061	0.736839	0.708692	0.733471	0.730081	0.727004	0.705354	0.715573	0.703549	0.704338	0.716073	0.728098	0.720284	0.746805	0.726869	0.717486	0.724373	0.71798	0.721514	0.689402	0.706662	0.724116	0.708497	0.71398	0.704852	0.733282	0.724119	0.724806	0.709429	0.726578	0.714336	0.719486	0.699836	0.702683	0.714518	0.713157	0.692417
P29	0.596824	0.720422	0.719597	0.686235	0.706645	0.722289	0.75972	0.748061	0.764381	0.722501	0.746436	0.735264	0.742893	0.745742	0.714125	0.725425	0.716209	0.721176	0.730763	0.745269	0.73172	0.736317	0.709479	0.713523	0.71503	0.727045	0.736079	0.749003	0.72903	0.719488	0.713368	0.688877	0.692613	0.731207	0.699019	0.695678	0.701281	0.708616	0.701202	0.69118	0.716327	0.741097	0.699174	0.703777	0.699426	0.685509	0.709507	0.702102	0.708362
P37	0.604428	0.701056	0.690798	0.685197	0.695541	0.720972	0.735891	0.727502	0.729594	0.72377	0.730552	0.72968	0.732651	0.736796	0.719853	0.74743	0.732124	0.733173	0.719761	0.698092	0.701916	0.71009	0.702871	0.69653	0.695179	0.698101	0.718475	0.719507	0.737016	0.717384	0.720553	0.699759	0.695162	0.713267	0.698734	0.697444	0.716518	0.76539	0.733023	0.692692	0.691733	0.745276	0.69312	0.70465	0.716049	0.69167	0.713739	0.704475	0.70747
P57	0.612697	0.667636	0.690842	0.675293	0.701218	0.721694	0.714287	0.715776	0.720608	0.726958	0.740575	0.732887	0.729992	0.741624	0.753048	0.738185	0.713516	0.710352	0.73698	0.700026	0.731256	0.727615	0.738032	0.745405	0.739461	0.723912	0.734502	0.699445	0.702994	0.694558	0.702537	0.705046	0.705493	0.738769	0.729946	0.702149	0.688733	0.707975	0.704144	0.735622	0.723472	0.706322	0.704777	0.689707	0.687835	0.67257	0.705976	0.668365	0.731484
P89	0.601278	0.661898	0.686474	0.719218	0.725922	0.711929	0.707983	0.730364	0.733313	0.718055	0.734673	0.717385	0.722521	0.744114	0.741685	0.744187	0.710903	0.714892	0.693804	0.705101	0.71174	0.721645	0.740515	0.703626	0.74267	0.717401	0.735057	0.714949	0.710059	0.70992	0.71802	0.704684	0.706079	0.706018	0.723372	0.718343	0.712082	0.700592	0.705356	0.699207	0.723385	0.737089	0.710555	0.679911	0.697527	0.695265	0.698573	0.671558	0.713194
P87	0.584191	0.693644	0.687646	0.685775	0.718377	0.736148	0.742325	0.738141	0.742929	0.752949	0.760025	0.76097	0.761099	0.771741	0.790706	0.760518	0.740724	0.74997	0.724233	0.721411	0.746173	0.739346	0.747975	0.744592	0.722026	0.737358	0.77249	0.737018	0.744586	0.734948	0.742596	0.72723	0.724105	0.740786	0.728134	0.719592	0.719963	0.750881	0.740278	0.725722	0.729785	0.726342	0.704977	0.711528	0.713122	0.71123	0.726595	0.698423	0.714512
P49	0.592238	0.666612	0.700582	0.682879	0.708246	0.751561	0.726474	0.732463	0.729644	0.742701	0.759892	0.761662	0.751206	0.755626	0.748577	0.751048	0.7327	0.744389	0.74101	0.711089	0.728824	0.726817	0.712518	0.747423	0.739624	0.724318	0.711942	0.720021	0.718013	0.719447	0.731466	0.745254	0.754272	0.729734	0.734811	0.709857	0.71252	0.724039	0.740601	0.740226	0.747984	0.709762	0.732219	0.700795	0.703465	0.682331	0.718525	0.696392	0.73148
P75	0.585054	0.705217	0.683743	0.703287	0.729215	0.711181	0.742895	0.739475	0.751176	0.724044	0.758032	0.734026	0.732514	0.743527	0.756111	0.739547	0.740098	0.738971	0.718138	0.734931	0.715458	0.714495	0.708748	0.708649	0.73202	0.741394	0.750265	0.751476	0.721639	0.713636	0.742008	0.744114	0.72928	0.723907	0.709531	0.700186	0.703224	0.708183	0.701816	0.721361	0.725709	0.73162	0.70964	0.695737	0.719134	0.693374	0.715566	0.695045	0.736056
P20	0.622607	0.679583	0.684607	0.694263	0.71372	0.728874	0.750126	0.745337	0.751735	0.72318	0.753224	0.73319	0.741992	0.736804	0.716317	0.743756	0.720093	0.724052	0.735752	0.739173	0.740265	0.749201	0.733745	0.72955	0.749674	0.730171	0.723118	0.746949	0.716068	0.715636	0.688882	0.699597	0.713524	0.708536	0.708119	0.708725	0.698727	0.697009	0.696995	0.729748	0.711393	0.718954	0.694383	0.69405	0.674051	0.675724	0.708815	0.708085	0.685643
P33	0.580165	0.729137	0.702945	0.707379	0.743596	0.734776	0.764547	0.753898	0.758259	0.745779	0.763278	0.762775	0.756735	0.758996	0.766385	0.759919	0.735375	0.728085	0.725106	0.762773	0.75475	0.767216	0.750657	0.758043	0.760815	0.750139	0.768284	0.766906	0.71707	0.724255	0.726237	0.719954	0.730506	0.696212	0.721175	0.706498	0.724937	0.733528	0.710063	0.756842	0.729207	0.731984	0.681676	0.671628	0.690891	0.67194	0.704136	0.68156	0.690773
P35	0.61488	0.686169	0.709671	0.723046	0.734769	0.720925	0.743688	0.733318	0.757316	0.751966	0.747208	0.764952	0.754095	0.767506	0.761013	0.773836	0.732072	0.719874	0.737865	0.740702	0.761956	0.76213	0.78327	0.751677	0.748012	0.74906	0.742387	0.731476	0.707014	0.706428	0.711206	0.685916	0.698733	0.70757	0.720396	0.736022	0.724989	0.72626	0.705865	0.729493	0.743668	0.735777	0.715732	0.673311	0.679374	0.661305	0.689472	0.685454	0.69122
P07	0.536781	0.633897	0.626508	0.631303	0.645947	0.66786	0.658748	0.665398	0.669816	0.663767	0.683263	0.676587	0.671275	0.679034	0.694637	0.676918	0.661056	0.680746	0.6406	0.636072	0.633693	0.647354	0.658845	0.636038	0.65475	0.654941	0.655811	0.665881	0.677118	0.682033	0.688516	0.693404	0.682378	0.652959	0.670449	0.66744	0.676343	0.682478	0.708589	0.672269	0.651956	0.684756	0.653562	0.643323	0.680977	0.641678	0.65346	0.640544	0.658151
P100	0.582054	0.653672	0.653776	0.656359	0.647976	0.693102	0.687985	0.690397	0.681082	0.673851	0.705987	0.684891	0.688885	0.692607	0.697201	0.697058	0.671418	0.666357	0.644228	0.665215	0.654893	0.660376	0.679688	0.666929	0.679732	0.661392	0.685414	0.672604	0.693505	0.700624	0.692246	0.699383	0.699808	0.663095	0.657945	0.673111	0.667339	0.678355	0.657835	0.688187	0.658287	0.687012	0.674906	0.680332	0.667457	0.666536	0.672141	0.663761	0.651507
P86	0.575519	0.629795	0.643955	0.666766	0.681042	0.680092	0.668031	0.660901	0.665555	0.695565	0.672095	0.682667	0.664282	0.680932	0.699753	0.691566	0.667679	0.685506	0.650365	0.642281	0.646541	0.640684	0.659766	0.664413	0.679721	0.686185	0.662011	0.658613	0.671459	0.660012	0.685195	0.657009	0.664533	0.659015	0.686014	0.673937	0.675361	0.70522	0.685523	0.706427	0.697028	0.687209	0.685686	0.648248	0.651295	0.65286	0.664159	0.657978	0.682123
P104	0.600975	0.634898	0.683292	0.667504	0.69078	0.678511	0.685029	0.691395	0.703991	0.707642	0.705277	0.693246	0.692466	0.704394	0.712385	0.702892	0.690494	0.699137	0.669754	0.669698	0.686101	0.679153	0.682142	0.688254	0.704203	0.687372	0.69004	0.684443	0.694762	0.674265	0.705522	0.6844	0.687422	0.70818	0.688187	0.675181	0.681103	0.688851	0.666478	0.68569	0.720529	0.7023	0.700273	0.669472	0.684058	0.689176	0.681067	0.677702	0.697988
P60	0.60559	0.645356	0.664535	0.679326	0.696593	0.717424	0.682354	0.693001	0.688967	0.691727	0.70089	0.711619	0.682335	0.702899	0.696546	0.704563	0.682677	0.688242	0.685316	0.656183	0.656677	0.660462	0.679716	0.694925	0.688189	0.76075	0.677865	0.67324	0.713566	0.706794	0.712793	0.700784	0.72445	0.710078	0.685062	0.701407	0.682215	0.69403	0.679723	0.705694	0.71195	0.700307	0.725003	0.689912	0.689798	0.68612	0.709145	0.697577	0.68304
P94	0.61049	0.646947	0.681175	0.683093	0.688384	0.702464	0.679183	0.680052	0.681961	0.6942	0.665427	0.716027	0.682846	0.692759	0.68524	0.708005	0.687282	0.665492	0.701473	0.652234	0.662603	0.662912	0.676877	0.696945	0.684248	0.675309	0.657623	0.6645	0.687068	0.693863	0.690071	0.671581	0.706438	0.672391	0.6873	0.701686	0.699243	0.711197	0.691012	0.714373	0.695597	0.695775	0.689203	0.667332	0.666405	0.656956	0.680058	0.684837	0.65581
P18	0.599851	0.60259	0.645992	0.673737	0.681397	0.673271	0.65465	0.662725	0.663067	0.667609	0.668881	0.665225	0.655015	0.673272	0.687502	0.687107	0.666736	0.69858	0.659912	0.637938	0.644845	0.655377	0.670219	0.661138	0.685699	0.67517	0.666702	0.650839	0.669848	0.660977	0.681083	0.675229	0.68319	0.652474	0.662734	0.675498	0.650072	0.67098	0.64972	0.694457	0.668981	0.69705	0.66747	0.660107	0.665728	0.650909	0.664877	0.670941	0.652984
P06	0.590843	0.639988	0.652223	0.658572	0.685804	0.733438	0.675667	0.680378	0.687882	0.70451	0.707441	0.721099	0.69715	0.705404	0.714863	0.710923	0.702486	0.710163	0.692916	0.653467	0.669182	0.666249	0.686499	0.722736	0.685189	0.70881	0.673587	0.65625	0.690347	0.693392	0.691468	0.687371	0.707805	0.683304	0.701401	0.693981	0.686659	0.693372	0.717988	0.748741	0.693607	0.681477	0.701921	0.681079	0.677844	0.652439	0.696082	0.682743	0.673338
P78	0.604707	0.621936	0.691791	0.674335	0.68418	0.703394	0.675553	0.68555	0.691522	0.698826	0.702346	0.695169	0.68718	0.706325	0.722977	0.722611	0.685251	0.709105	0.668945	0.64974	0.654074	0.656768	0.700359	0.685447	0.717292	0.679024	0.694063	0.658536	0.713962	0.701718	0.720357	0.692224	0.699849	0.702404	0.697477	0.694929	0.672114	0.710239	0.691709	0.730693	0.690295	0.724787	0.691535	0.688981	0.713645	0.693156	0.710166	0.690031	0.683937
P99	0.613065	0.663417	0.673939	0.662562	0.687665	0.704157	0.68309	0.686963	0.696273	0.707692	0.695661	0.702956	0.697143	0.699764	0.731492	0.705678	0.692646	0.722245	0.677167	0.662068	0.680175	0.674591	0.681204	0.711463	0.696884	0.697826	0.704296	0.664309	0.69071	0.689997	0.694038	0.679447	0.691868	0.704433	0.664407	0.6754	0.668028	0.708386	0.691308	0.722183	0.6934	0.709018	0.677728	0.688443	0.686815	0.67977	0.671612	0.670059	0.665477
P17	0.582263	0.624786	0.644494	0.635009	0.650927	0.691756	0.683891	0.698025	0.699979	0.677283	0.71986	0.690333	0.700173	0.693486	0.678001	0.703481	0.690193	0.69002	0.661202	0.646315	0.65509	0.652394	0.649566	0.663797	0.669418	0.646221	0.657384	0.671532	0.724351	0.710749	0.69927	0.704155	0.720109	0.674097	0.691829	0.696528	0.6792	0.687451	0.666554	0.676347	0.68481	0.698206	0.692406	0.716132	0.69996	0.731255	0.72479	0.710933	0.703092
P43	0.586532	0.636173	0.646019	0.639065	0.666495	0.684698	0.690525	0.703185	0.708315	0.694697	0.711991	0.697213	0.700951	0.711087	0.69685	0.698126	0.698223	0.702014	0.665064	0.664967	0.667535	0.66482	0.649635	0.663899	0.684612	0.670534	0.67958	0.703422	0.721711	0.699719	0.7084	0.683732	0.699087	0.697089	0.689458	0.680642	0.686898	0.687783	0.67196	0.673533	0.689772	0.703826	0.686487	0.685144	0.674575	0.703665	0.727092	0.700552	0.715295
P65	0.615224	0.608218	0.625589	0.618243	0.648999	0.678008	0.660833	0.68901	0.676233	0.668022	0.693363	0.683711	0.672797	0.694108	0.697462	0.684875	0.666079	0.678168	0.654358	0.637232	0.639172	0.64406	0.640109	0.649827	0.670141	0.664708	0.65357	0.66421	0.726303	0.697591	0.711352	0.696765	0.723852	0.699384	0.742879	0.673455	0.671163	0.679333	0.681581	0.662734	0.718602	0.683113	0.694688	0.673033	0.693519	0.698639	0.742264	0.695365	0.742923
P38	0.591211	0.630029	0.658227	0.635587	0.68468	0.694577	0.67431	0.689305	0.683113	0.700781	0.699012	0.701275	0.678834	0.696637	0.73159	0.709128	0.701878	0.719931	0.684436	0.646064	0.649039	0.653031	0.659616	0.676744	0.695127	0.695411	0.67229	0.682078	0.719843	0.690932	0.735714	0.714508	0.739291	0.710891	0.732903	0.668707	0.678467	0.710709	0.706685	0.703519	0.719733	0.690406	0.699125	0.668976	0.691692	0.683792	0.747708	0.702554	0.731342
P82	0.600471	0.647165	0.663724	0.672033	0.699258	0.702287	0.696713	0.704639	0.688488	0.719812	0.694275	0.719972	0.701973	0.714451	0.727284	0.71322	0.704832	0.694406	0.694015	0.669548	0.672871	0.674831	0.684212	0.697856	0.693611	0.69049	0.701455	0.694197	0.724171	0.710058	0.736628	0.696708	0.71985	0.703146	0.70789	0.694296	0.700682	0.743081	0.692651	0.71719	0.716205	0.717305	0.705811	0.681878	0.693492	0.695891	0.717902	0.703167	0.70493
P41	0.628228	0.645318	0.667691	0.655009	0.6612	0.687715	0.688481	0.695154	0.712992	0.691967	0.694187	0.709305	0.696516	0.701854	0.710165	0.704965	0.709385	0.703103	0.712879	0.662593	0.676299	0.674026	0.662336	0.683659	0.69992	0.670098	0.664066	0.67579	0.702224	0.702286	0.708218	0.712266	0.716038	0.708583	0.691769	0.710967	0.702896	0.692727	0.697914	0.701015	0.707578	0.69547	0.702183	0.697126	0.704903	0.674736	0.690315	0.700594	0.698095
P70	0.617	0.649853	0.654215	0.648653	0.662945	0.665373	0.672717	0.695784	0.689796	0.690824	0.681731	0.695939	0.680175	0.698087	0.717819	0.703175	0.691052	0.68901	0.645716	0.643843	0.645314	0.649769	0.640973	0.652845	0.6657	0.647961	0.658508	0.681568	0.722005	0.704279	0.716078	0.697012	0.697644	0.705121	0.69847	0.692365	0.696996	0.686072	0.675136	0.683703	0.683131	0.702355	0.680311	0.678663	0.701319	0.686245	0.691441	0.714692	0.687442
P39	0.616429	0.653685	0.662847	0.651503	0.663692	0.71864	0.684969	0.725859	0.708768	0.697556	0.692131	0.709689	0.703444	0.714772	0.695827	0.704139	0.688508	0.697669	0.662661	0.656203	0.659542	0.66024	0.646766	0.672473	0.678693	0.65528	0.663382	0.671753	0.721055	0.727968	0.709664	0.703863	0.708851	0.700531	0.719027	0.689216	0.683151	0.693435	0.710589	0.686919	0.70956	0.694993	0.710963	0.699967	0.697154	0.708957	0.684521	0.69045	0.683006
P34	0.593985	0.637846	0.654945	0.632379	0.664003	0.702007	0.691817	0.729233	0.716542	0.703707	0.709908	0.703335	0.714636	0.732034	0.727536	0.703319	0.705548	0.711465	0.682162	0.673232	0.675341	0.679712	0.671677	0.67568	0.690993	0.681806	0.710828	0.684872	0.731405	0.725473	0.746067	0.727189	0.723782	0.715412	0.684839	0.703638	0.681255	0.691951	0.688164	0.678942	0.699876	0.711016	0.725428	0.69922	0.721562	0.700251	0.700036	0.682629	0.69164
P45	0.583267	0.644457	0.640518	0.632713	0.665072	0.700913	0.683108	0.703085	0.697549	0.700934	0.688991	0.722906	0.69423	0.716681	0.714726	0.718735	0.707528	0.727142	0.658255	0.651903	0.650164	0.65696	0.65672	0.676697	0.677083	0.680039	0.674916	0.670555	0.720591	0.725441	0.716528	0.705798	0.724082	0.676036	0.697177	0.679905	0.696834	0.698709	0.704177	0.694556	0.702035	0.713187	0.707276	0.709107	0.742135	0.695373	0.707152	0.701824	0.685867
P91	0.640056	0.66252	0.673959	0.649782	0.678383	0.724215	0.723198	0.732278	0.733432	0.715706	0.709618	0.722915	0.727958	0.73205	0.711348	0.712406	0.723015	0.744092	0.690663	0.697809	0.701385	0.703536	0.679491	0.682009	0.698625	0.676031	0.696075	0.704581	0.721845	0.714928	0.706474	0.695714	0.707315	0.701459	0.687595	0.724239	0.701363	0.700019	0.724054	0.684991	0.715051	0.71745	0.694451	0.702673	0.691594	0.682609	0.692153	0.71009	0.697042
P02	0.616088	0.663452	0.693142	0.655036	0.677144	0.717036	0.716254	0.732812	0.736533	0.717157	0.735715	0.735268	0.73214	0.738927	0.728816	0.713678	0.706752	0.716847	0.683136	0.699652	0.714601	0.711411	0.695216	0.705092	0.702266	0.687021	0.692676	0.692597	0.712271	0.713337	0.700117	0.703387	0.70165	0.713239	0.713709	0.722822	0.711295	0.684982	0.69904	0.691021	0.716402	0.712774	0.69609	0.69924	0.704007	0.711209	0.69426	0.701079	0.695804
P102	0.621624	0.672473	0.717458	0.676505	0.680853	0.700089	0.725474	0.736638	0.767027	0.7122	0.722186	0.730011	0.73903	0.744658	0.710205	0.723728	0.720686	0.729317	0.694185	0.715881	0.718002	0.719197	0.691204	0.691326	0.702528	0.683617	0.696917	0.707137	0.725508	0.724237	0.705856	0.698545	0.697211	0.713915	0.68468	0.707653	0.701396	0.688023	0.695586	0.689594	0.720701	0.720897	0.69025	0.688538	0.71566	0.68939	0.692778	0.707665	0.682934
P05	0.620703	0.675245	0.69343	0.668291	0.684636	0.71108	0.698514	0.713812	0.713806	0.709624	0.724657	0.726389	0.711891	0.722006	0.707302	0.722863	0.711281	0.706826	0.680914	0.680858	0.682287	0.68565	0.678794	0.694854	0.715984	0.694006	0.685307	0.707976	0.723184	0.709485	0.702553	0.724509	0.747605	0.706957	0.714483	0.695456	0.719068	0.703696	0.697263	0.695615	0.705601	0.716178	0.684057	0.683644	0.687459	0.681802	0.722373	0.69683	0.685684
P84	0.608294	0.678945	0.68423	0.699964	0.694761	0.744593	0.720131	0.7225	0.726892	0.718992	0.742813	0.719279	0.7215	0.721322	0.7262	0.728889	0.69184	0.727462	0.68099	0.697922	0.685622	0.692613	0.698175	0.693173	0.711188	0.704808	0.696781	0.703249	0.717532	0.716997	0.701421	0.705138	0.720568	0.686251	0.710954	0.700667	0.727059	0.711902	0.73557	0.722025	0.715113	0.734585	0.705623	0.696667	0.693956	0.697139	0.696255	0.693659	0.695324
P95	0.588251	0.628858	0.659872	0.675853	0.7076	0.710844	0.705161	0.711137	0.694201	0.719683	0.713698	0.717234	0.69921	0.706687	0.677403	0.700473	0.69087	0.699359	0.672559	0.678	0.686509	0.689391	0.675149	0.69164	0.717213	0.689076	0.66771	0.701201	0.699146	0.699659	0.672297	0.671604	0.714318	0.669593	0.698125	0.676478	0.679411	0.705435	0.695788	0.689448	0.715358	0.702224	0.682495	0.673632	0.666475	0.695052	0.700081	0.69723	0.670322
P96	0.573458	0.660558	0.682111	0.679494	0.706455	0.748335	0.738729	0.729021	0.723921	0.738448	0.723269	0.741458	0.747776	0.740763	0.700332	0.715055	0.728281	0.724495	0.716508	0.715841	0.717578	0.72025	0.71058	0.730893	0.722691	0.708506	0.706891	0.711185	0.707014	0.737978	0.688896	0.715211	0.726792	0.684159	0.688519	0.700597	0.716022	0.734065	0.73692	0.725777	0.707947	0.719715	0.709012	0.710437	0.686727	0.691928	0.687035	0.676273	0.664032
P68	0.59332	0.671919	0.699913	0.647246	0.651246	0.693829	0.695322	0.687294	0.704221	0.692008	0.689576	0.695652	0.705355	0.704573	0.674966	0.687354	0.689645	0.673893	0.691531	0.693112	0.712275	0.717564	0.674601	0.692556	0.678727	0.67544	0.665408	0.681004	0.661896	0.668469	0.640761	0.640898	0.646006	0.694659	0.656439	0.686216	0.670795	0.659226	0.686376	0.662308	0.674365	0.67517	0.671466	0.649033	0.648072	0.625763	0.636101	0.6556	0.623556
P09	0.64304	0.634993	0.645127	0.655336	0.648227	0.671001	0.660949	0.672018	0.675534	0.659365	0.65835	0.664982	0.659665	0.672062	0.66744	0.683236	0.634719	0.650847	0.672642	0.650513	0.65289	0.658452	0.662875	0.644125	0.668952	0.642694	0.65336	0.646775	0.647633	0.64287	0.629763	0.614765	0.626814	0.668365	0.660601	0.680001	0.654393	0.646775	0.647588	0.662	0.676005	0.683325	0.664216	0.63684	0.631133	0.63595	0.643213	0.640954	0.652309
P55	0.619734	0.626267	0.678117	0.655497	0.665183	0.673008	0.686991	0.680357	0.701499	0.692977	0.692914	0.690007	0.695921	0.696404	0.674792	0.701225	0.672459	0.660667	0.695446	0.663033	0.685769	0.686856	0.689827	0.693813	0.697265	0.653252	0.682751	0.675494	0.687911	0.678849	0.655503	0.642	0.65223	0.725769	0.709975	0.673973	0.660115	0.677663	0.662157	0.677372	0.668166	0.696139	0.656041	0.67578	0.658986	0.64387	0.695498	0.684423	0.677524
P14	0.57952	0.57522	0.623036	0.615006	0.603153	0.619733	0.632649	0.635505	0.644822	0.638748	0.638711	0.641041	0.637037	0.644793	0.623289	0.633298	0.624917	0.622323	0.648868	0.614368	0.636268	0.636102	0.612743	0.635494	0.64773	0.613686	0.611123	0.62491	0.639602	0.624749	0.61576	0.642751	0.637122	0.677644	0.6337	0.626461	0.618059	0.604941	0.605861	0.62563	0.667673	0.6414	0.642876	0.653153	0.64022	0.609091	0.633941	0.636597	0.647567
P46	0.599503	0.583528	0.618631	0.63473	0.641118	0.647503	0.64198	0.643666	0.6521	0.647663	0.659291	0.649882	0.642811	0.652164	0.640444	0.652014	0.640386	0.633545	0.641859	0.614073	0.62296	0.620899	0.606989	0.632266	0.636741	0.627705	0.624342	0.639499	0.675431	0.657373	0.671537	0.64195	0.65964	0.682347	0.648695	0.63924	0.633419	0.643561	0.626794	0.644141	0.67208	0.68175	0.659707	0.664709	0.653976	0.664573	0.674518	0.673446	0.690994
P71	0.596648	0.608023	0.646239	0.652239	0.66518	0.667047	0.659407	0.663884	0.670978	0.6752	0.657999	0.66079	0.652072	0.664766	0.659414	0.670027	0.675048	0.665542	0.650293	0.631018	0.637437	0.632466	0.617008	0.645226	0.655161	0.644868	0.643905	0.651427	0.675766	0.660502	0.681537	0.64397	0.649659	0.674972	0.635204	0.672913	0.64909	0.668529	0.645589	0.66748	0.677154	0.690072	0.705135	0.666242	0.658775	0.649012	0.651617	0.690186	0.656273
P03	0.597926	0.581915	0.593106	0.594907	0.621541	0.63086	0.631879	0.662094	0.646065	0.638689	0.650017	0.641645	0.646099	0.665435	0.684341	0.657672	0.649639	0.654916	0.618701	0.606402	0.612981	0.614209	0.607214	0.616712	0.633981	0.619757	0.636488	0.638561	0.695541	0.654735	0.683853	0.655849	0.669942	0.67727	0.671611	0.636821	0.629554	0.630546	0.633906	0.623306	0.65626	0.657504	0.662129	0.644206	0.656261	0.658592	0.70341	0.676557	0.698958
P08	0.583967	0.603024	0.614454	0.608149	0.633571	0.677064	0.656262	0.676894	0.67424	0.661718	0.691859	0.670928	0.678195	0.678579	0.666047	0.674906	0.681013	0.68477	0.663739	0.627497	0.632272	0.632757	0.628595	0.640969	0.660263	0.650853	0.640396	0.662555	0.70991	0.68613	0.687413	0.699396	0.716573	0.672922	0.672476	0.6791	0.663095	0.662471	0.671517	0.649903	0.67969	0.668981	0.702503	0.703594	0.67753	0.66394	0.705505	0.689118	0.681768
P19	0.614162	0.589121	0.6233	0.629292	0.643571	0.668842	0.640199	0.657934	0.662808	0.650934	0.66341	0.663164	0.651235	0.649923	0.658928	0.679963	0.669801	0.659515	0.654744	0.605355	0.615009	0.608231	0.611221	0.647813	0.648182	0.623227	0.610623	0.614037	0.663481	0.666504	0.691302	0.674706	0.666529	0.683482	0.672749	0.658655	0.652421	0.670981	0.668376	0.682899	0.675063	0.652137	0.707577	0.68644	0.668507	0.651486	0.660684	0.676808	0.686873
P31	0.621984	0.608635	0.646559	0.628848	0.631473	0.659821	0.640782	0.668394	0.668257	0.654839	0.662144	0.662184	0.650723	0.672455	0.667252	0.673468	0.675893	0.665121	0.643946	0.614437	0.621441	0.620592	0.612672	0.627933	0.644735	0.636423	0.63126	0.632631	0.698434	0.679436	0.676717	0.681715	0.681191	0.68812	0.661761	0.691326	0.66117	0.666217	0.663713	0.635147	0.682921	0.676835	0.703497	0.685149	0.703878	0.675378	0.684118	0.678906	0.685393
NA: data not available as subtelomeric sequence is too short to be mapped to specific chromosomal end.
[truncated: 55 more columns]

## Sheet: Chr. 2p
	P34	P48	P80	P27	P88	P98	P28	P89	P21	P86	P75	P91	P68	P92	P14	P83	P19	P24	P61	P82	P20	P26	P17	P87	P44	P93	P63	P77	P11	P53	P42	P50	P10	P57	P46	P67	P37	P39	P81	P32	P33	P40	P102	P22	P38	P73	P02	P08	P51
P34	NA	NA	NA	NA	NA	NA	NA	NA	NA	NA	NA	NA	NA	NA	NA	NA	NA	NA	NA	NA	NA	NA	NA	NA	NA	NA	NA	NA	NA	NA	NA	NA	NA	NA	NA	NA	NA	NA	NA	NA	NA	NA	NA	NA	NA	NA	NA	NA	NA
P48	NA	1	0.546347	0.554542	0.556619	0.544478	0.549739	0.560725	0.544405	0.542097	0.54868	0.539656	0.550314	0.549017	0.555293	0.55055	0.56357	0.578936	0.562867	0.559821	0.553735	0.558494	0.575107	0.560602	0.552021	0.562352	0.546926	0.571672	0.554257	0.58101	0.54251	0.555431	0.580724	0.545714	0.538881	0.525809	0.549641	0.536868	0.529634	0.537744	0.535611	0.582099	0.655132	0.533758	0.509403	0.510247	0.515461	0.529371	0.545177
P80	NA	0.546347	1	0.767316	0.778242	0.745368	0.773053	0.774037	0.772277	0.786519	0.800455	0.772463	0.757622	0.776412	0.755188	0.774239	0.76241	0.76538	0.778003	0.781381	0.781413	0.791786	0.783221	0.784486	0.798852	0.766404	0.776803	0.782752	0.771651	0.770638	0.780545	0.77809	0.769362	0.781537	0.786748	0.759296	0.776502	0.77583	0.75053	0.767173	0.779313	0.731652	0.751048	0.729614	0.780697	0.742114	0.750975	0.762419	0.730081
P27	NA	0.554542	0.767316	1	0.790115	0.787544	0.771872	0.762148	0.780303	0.785022	0.786297	0.785355	0.777418	0.777874	0.792248	0.787893	0.776789	0.791053	0.789632	0.793803	0.789493	0.813378	0.781503	0.774121	0.80119	0.775519	0.799671	0.780209	0.755013	0.781973	0.758963	0.78091	0.7757	0.787279	0.776966	0.738406	0.774999	0.777829	0.755892	0.771616	0.772973	0.758332	0.730045	0.760529	0.754756	0.740629	0.736789	0.752944	0.74809
P88	NA	0.556619	0.778242	0.790115	1	0.756952	0.782337	0.781261	0.784436	0.813167	0.795605	0.784778	0.779292	0.775418	0.77001	0.774305	0.777497	0.784492	0.795288	0.808963	0.79422	0.805148	0.785488	0.79084	0.806928	0.781134	0.791842	0.78371	0.778774	0.77892	0.776826	0.768729	0.778145	0.784457	0.771521	0.752096	0.778743	0.771438	0.738752	0.766248	0.756813	0.73487	0.740166	0.747112	0.778079	0.771452	0.743959	0.767834	0.735847
P98	NA	0.544478	0.745368	0.787544	0.756952	1	0.801803	0.800527	0.775362	0.763918	0.778944	0.802563	0.7771	0.774628	0.786498	0.779648	0.784556	0.780937	0.799019	0.796408	0.776597	0.786871	0.766061	0.777372	0.776535	0.780118	0.766218	0.77328	0.771067	0.781804	0.758098	0.796921	0.75525	0.776586	0.760554	0.775702	0.784513	0.78046	0.768316	0.740898	0.766011	0.743459	0.735753	0.758911	0.752519	0.746403	0.734869	0.73641	0.727857
P28	NA	0.549739	0.773053	0.771872	0.782337	0.801803	1	0.822601	0.780763	0.791581	0.802564	0.808895	0.779393	0.778459	0.771425	0.774428	0.785268	0.788922	0.810074	0.813246	0.81833	0.807108	0.782605	0.802156	0.81841	0.801951	0.775509	0.784546	0.7694	0.792645	0.7988	0.785452	0.775855	0.780576	0.806463	0.789901	0.802215	0.800732	0.765126	0.763169	0.782124	0.759013	0.744421	0.787671	0.77902	0.73495	0.737929	0.761085	0.74051
P89	NA	0.560725	0.774037	0.762148	0.781261	0.800527	0.822601	1	0.8045	0.793243	0.808575	0.807287	0.787406	0.79705	0.783852	0.792599	0.801611	0.800801	0.823984	0.826988	0.808398	0.804079	0.787244	0.807783	0.793571	0.796157	0.778966	0.78978	0.782609	0.79147	0.79731	0.794672	0.778826	0.798468	0.765251	0.778528	0.796123	0.769002	0.759835	0.759693	0.779117	0.74179	0.761542	0.753394	0.754414	0.743385	0.7399	0.750659	0.743085
P21	NA	0.544405	0.772277	0.780303	0.784436	0.775362	0.780763	0.8045	1	0.802904	0.815645	0.793685	0.778566	0.78765	0.780442	0.798796	0.793824	0.789709	0.799597	0.800633	0.789379	0.800944	0.807582	0.800022	0.792308	0.779306	0.801996	0.775494	0.78496	0.779428	0.8027	0.78842	0.770004	0.794193	0.753842	0.752126	0.779653	0.759543	0.768321	0.766918	0.768135	0.723252	0.729372	0.724747	0.740771	0.756036	0.728086	0.739558	0.742468
P86	NA	0.542097	0.786519	0.785022	0.813167	0.763918	0.791581	0.793243	0.802904	1	0.810215	0.818215	0.801868	0.793526	0.781908	0.809294	0.792211	0.795408	0.818068	0.828757	0.82647	0.827414	0.810118	0.812056	0.803865	0.795965	0.800646	0.790007	0.769562	0.786084	0.796518	0.778772	0.790814	0.808525	0.77835	0.773497	0.814312	0.790996	0.769368	0.782148	0.768726	0.739246	0.72077	0.747478	0.757405	0.781632	0.752824	0.768016	0.754685
P75	NA	0.54868	0.800455	0.786297	0.795605	0.778944	0.802564	0.808575	0.815645	0.810215	1	0.820195	0.78076	0.795959	0.791499	0.804484	0.783517	0.797505	0.821708	0.816857	0.802941	0.809294	0.805393	0.801968	0.810251	0.800406	0.798662	0.798415	0.774231	0.793217	0.798981	0.792239	0.802148	0.820541	0.800975	0.773084	0.814037	0.790824	0.785947	0.799068	0.801804	0.740658	0.738081	0.752355	0.769267	0.780924	0.74227	0.764958	0.737052
P91	NA	0.539656	0.772463	0.785355	0.784778	0.802563	0.808895	0.807287	0.793685	0.818215	0.820195	1	0.78412	0.775785	0.804453	0.816441	0.782818	0.791471	0.818521	0.820564	0.793334	0.802707	0.785377	0.803241	0.803423	0.798478	0.80733	0.794657	0.775524	0.801907	0.783836	0.780762	0.78001	0.800936	0.777653	0.752142	0.80029	0.775223	0.780574	0.780502	0.770921	0.742315	0.727457	0.741049	0.758043	0.75968	0.727812	0.751234	0.737658
P68	NA	0.550314	0.757622	0.777418	0.779292	0.7771	0.779393	0.787406	0.778566	0.801868	0.78076	0.78412	1	0.805769	0.805152	0.799471	0.800909	0.816047	0.819701	0.83132	0.799928	0.809872	0.810132	0.81266	0.783154	0.788806	0.795167	0.787692	0.793891	0.794203	0.801465	0.804123	0.770797	0.775272	0.752822	0.738146	0.759934	0.75962	0.766022	0.765537	0.761657	0.734144	0.746531	0.753006	0.736379	0.723689	0.738741	0.741317	0.738899
P92	NA	0.549017	0.776412	0.777874	0.775418	0.774628	0.778459	0.79705	0.78765	0.793526	0.795959	0.775785	0.805769	1	0.804212	0.818071	0.79712	0.824917	0.820976	0.82532	0.794826	0.814132	0.810386	0.808922	0.804242	0.780351	0.794899	0.786659	0.768848	0.792883	0.79299	0.80643	0.771447	0.767394	0.751079	0.731828	0.768242	0.758591	0.769432	0.756856	0.786269	0.739021	0.741138	0.740322	0.729675	0.726689	0.74831	0.735248	0.752757
P14	NA	0.555293	0.755188	0.792248	0.77001	0.786498	0.771425	0.783852	0.780442	0.781908	0.791499	0.804453	0.805152	0.804212	1	0.831051	0.810276	0.841369	0.818759	0.834378	0.801957	0.826262	0.819811	0.804046	0.806304	0.799648	0.804072	0.799762	0.776243	0.7989	0.78506	0.786687	0.766774	0.779668	0.755846	0.734311	0.774206	0.772035	0.776705	0.76574	0.76412	0.737862	0.733132	0.751594	0.735384	0.719971	0.711701	0.726295	0.727777
P83	NA	0.55055	0.774239	0.787893	0.774305	0.779648	0.774428	0.792599	0.798796	0.809294	0.804484	0.816441	0.799471	0.818071	0.831051	1	0.801928	0.821855	0.826423	0.833928	0.818058	0.815339	0.822143	0.823551	0.800537	0.811573	0.813414	0.802367	0.775491	0.818577	0.781601	0.800424	0.769382	0.78072	0.758984	0.741452	0.7756	0.773956	0.779469	0.785947	0.770896	0.745701	0.740584	0.741491	0.725841	0.751755	0.724643	0.744879	0.732775
P19	NA	0.56357	0.76241	0.776789	0.777497	0.784556	0.785268	0.801611	0.793824	0.792211	0.783517	0.782818	0.800909	0.79712	0.810276	0.801928	1	0.841768	0.826826	0.832054	0.795865	0.810145	0.808644	0.806988	0.808906	0.788461	0.788057	0.797222	0.779088	0.803581	0.791298	0.781667	0.781174	0.765273	0.750319	0.744664	0.769467	0.764014	0.758776	0.743816	0.750753	0.741933	0.745974	0.754913	0.742638	0.726149	0.732152	0.744776	0.737036
P24	NA	0.578936	0.76538	0.791053	0.784492	0.780937	0.788922	0.800801	0.789709	0.795408	0.797505	0.791471	0.816047	0.824917	0.841369	0.821855	0.841768	1	0.850976	0.872552	0.811174	0.831281	0.824335	0.822888	0.82173	0.807797	0.80032	0.821016	0.785927	0.812866	0.788348	0.784899	0.778388	0.767807	0.756405	0.731108	0.782897	0.768891	0.753505	0.760849	0.753668	0.747674	0.761723	0.769439	0.731956	0.727066	0.725166	0.733202	0.74368
P61	NA	0.562867	0.778003	0.789632	0.795288	0.799019	0.810074	0.823984	0.799597	0.818068	0.821708	0.818521	0.819701	0.820976	0.818759	0.826423	0.826826	0.850976	1	0.855602	0.828494	0.828633	0.828302	0.836504	0.813733	0.812171	0.807552	0.837441	0.794538	0.800708	0.80338	0.798947	0.797237	0.79767	0.771093	0.755911	0.794651	0.780898	0.7789	0.767263	0.758523	0.760734	0.751846	0.781348	0.74959	0.75834	0.75439	0.74867	0.746374
P82	NA	0.559821	0.781381	0.793803	0.808963	0.796408	0.813246	0.826988	0.800633	0.828757	0.816857	0.820564	0.83132	0.82532	0.834378	0.833928	0.832054	0.872552	0.855602	1	0.824413	0.845203	0.821201	0.833409	0.841151	0.846076	0.803341	0.822486	0.806314	0.822571	0.809829	0.804186	0.791914	0.794677	0.785142	0.762789	0.811501	0.801516	0.75738	0.777721	0.771336	0.75238	0.760243	0.795969	0.771108	0.755258	0.738882	0.753997	0.750172
P20	NA	0.553735	0.781413	0.789493	0.79422	0.776597	0.81833	0.808398	0.789379	0.82647	0.802941	0.793334	0.799928	0.794826	0.801957	0.818058	0.795865	0.811174	0.828494	0.824413	1	0.85288	0.833891	0.834287	0.813409	0.801583	0.802273	0.796835	0.770615	0.788561	0.778817	0.791291	0.794601	0.809452	0.802082	0.808523	0.814082	0.810356	0.769908	0.76537	0.761936	0.754075	0.734053	0.78878	0.767586	0.766391	0.752526	0.761884	0.752986
P26	NA	0.558494	0.791786	0.813378	0.805148	0.786871	0.807108	0.804079	0.800944	0.827414	0.809294	0.802707	0.809872	0.814132	0.826262	0.815339	0.810145	0.831281	0.828633	0.845203	0.85288	1	0.820658	0.826884	0.834931	0.80371	0.806233	0.810482	0.778277	0.812275	0.793622	0.816887	0.79518	0.808076	0.790448	0.781592	0.825597	0.806516	0.761229	0.777792	0.787674	0.75383	0.74747	0.794933	0.778213	0.76066	0.755521	0.766512	0.760919
P17	NA	0.575107	0.783221	0.781503	0.785488	0.766061	0.782605	0.787244	0.807582	0.810118	0.805393	0.785377	0.810132	0.810386	0.819811	0.822143	0.808644	0.824335	0.828302	0.821201	0.833891	0.820658	1	0.823766	0.804268	0.810433	0.816144	0.803663	0.789881	0.791112	0.800404	0.799362	0.789609	0.776229	0.768267	0.754214	0.782706	0.779307	0.764994	0.760418	0.767504	0.751185	0.748069	0.742135	0.734134	0.745719	0.742152	0.741656	0.746149
P87	NA	0.560602	0.784486	0.774121	0.79084	0.777372	0.802156	0.807783	0.800022	0.812056	0.801968	0.803241	0.81266	0.808922	0.804046	0.823551	0.806988	0.822888	0.836504	0.833409	0.834287	0.826884	0.823766	1	0.819609	0.793531	0.839013	0.81216	0.806674	0.798202	0.786833	0.795346	0.787807	0.792296	0.773366	0.762148	0.792921	0.765693	0.763411	0.764755	0.759772	0.745592	0.748195	0.754326	0.76028	0.753942	0.775166	0.749894	0.77491
P44	NA	0.552021	0.798852	0.80119	0.806928	0.776535	0.81841	0.793571	0.792308	0.803865	0.810251	0.803423	0.783154	0.804242	0.806304	0.800537	0.808906	0.82173	0.813733	0.841151	0.813409	0.834931	0.804268	0.819609	1	0.80602	0.805612	0.806132	0.781511	0.807701	0.787191	0.787178	0.789092	0.789912	0.796021	0.768051	0.801555	0.789239	0.754991	0.760998	0.768231	0.747434	0.74154	0.770727	0.797529	0.747171	0.743346	0.764151	0.740872
P93	NA	0.562352	0.766404	0.775519	0.781134	0.780118	0.801951	0.796157	0.779306	0.795965	0.800406	0.798478	0.788806	0.780351	0.799648	0.811573	0.788461	0.807797	0.812171	0.846076	0.801583	0.80371	0.810433	0.793531	0.80602	1	0.771149	0.786819	0.779701	0.799013	0.788731	0.782539	0.765206	0.773785	0.781879	0.757499	0.794931	0.801134	0.757326	0.767066	0.763283	0.751936	0.7546	0.77241	0.747838	0.743439	0.72592	0.736554	0.723923
P63	NA	0.546926	0.776803	0.799671	0.791842	0.766218	0.775509	0.778966	0.801996	0.800646	0.798662	0.80733	0.795167	0.794899	0.804072	0.813414	0.788057	0.80032	0.807552	0.803341	0.802273	0.806233	0.816144	0.839013	0.805612	0.771149	1	0.795907	0.787553	0.784662	0.787267	0.785776	0.765971	0.777984	0.760884	0.729673	0.765435	0.740492	0.791304	0.766414	0.771546	0.724772	0.720125	0.722041	0.748796	0.745876	0.739492	0.745667	0.765141
P77	NA	0.571672	0.782752	0.780209	0.78371	0.77328	0.784546	0.78978	0.775494	0.790007	0.798415	0.794657	0.787692	0.786659	0.799762	0.802367	0.797222	0.821016	0.837441	0.822486	0.796835	0.810482	0.803663	0.81216	0.806132	0.786819	0.795907	1	0.786165	0.799894	0.784697	0.779912	0.76897	0.764679	0.757062	0.73834	0.775431	0.757273	0.755531	0.754536	0.747434	0.741825	0.733102	0.75897	0.746093	0.745624	0.747193	0.752848	0.747431
P11	NA	0.554257	0.771651	0.755013	0.778774	0.771067	0.7694	0.782609	0.78496	0.769562	0.774231	0.775524	0.793891	0.768848	0.776243	0.775491	0.779088	0.785927	0.794538	0.806314	0.770615	0.778277	0.789881	0.806674	0.781511	0.779701	0.787553	0.786165	1	0.788331	0.792541	0.79061	0.770754	0.753772	0.743092	0.745038	0.765786	0.755497	0.738446	0.740533	0.738577	0.724836	0.75528	0.746364	0.737348	0.745519	0.739738	0.738062	0.744691
P53	NA	0.58101	0.770638	0.781973	0.77892	0.781804	0.792645	0.79147	0.779428	0.786084	0.793217	0.801907	0.794203	0.792883	0.7989	0.818577	0.803581	0.812866	0.800708	0.822571	0.788561	0.812275	0.791112	0.798202	0.807701	0.799013	0.784662	0.799894	0.788331	1	0.800272	0.812921	0.779348	0.770205	0.767958	0.750847	0.782668	0.769492	0.76416	0.769866	0.770229	0.743174	0.762393	0.74902	0.730672	0.750389	0.726118	0.77647	0.749793
P42	NA	0.54251	0.780545	0.758963	0.776826	0.758098	0.7988	0.79731	0.8027	0.796518	0.798981	0.783836	0.801465	0.79299	0.78506	0.781601	0.791298	0.788348	0.80338	0.809829	0.778817	0.793622	0.800404	0.786833	0.787191	0.788731	0.787267	0.784697	0.792541	0.800272	1	0.820725	0.765574	0.770093	0.764449	0.747283	0.771129	0.756358	0.78718	0.787251	0.786954	0.730234	0.730795	0.739046	0.742429	0.736585	0.72585	0.76763	0.737425
P50	NA	0.555431	0.77809	0.78091	0.768729	0.796921	0.785452	0.794672	0.78842	0.778772	0.792239	0.780762	0.804123	0.80643	0.786687	0.800424	0.781667	0.784899	0.798947	0.804186	0.791291	0.816887	0.799362	0.795346	0.787178	0.782539	0.785776	0.779912	0.79061	0.812921	0.820725	1	0.776431	0.777629	0.772447	0.770363	0.78706	0.766855	0.782252	0.789885	0.799017	0.73861	0.761135	0.744128	0.753338	0.744268	0.740849	0.770277	0.747621
P10	NA	0.580724	0.769362	0.7757	0.778145	0.75525	0.775855	0.778826	0.770004	0.790814	0.802148	0.78001	0.770797	0.771447	0.766774	0.769382	0.781174	0.778388	0.797237	0.791914	0.794601	0.79518	0.789609	0.787807	0.789092	0.765206	0.765971	0.76897	0.770754	0.779348	0.765574	0.776431	1	0.805588	0.780926	0.785248	0.799941	0.785922	0.745242	0.752558	0.758472	0.746391	0.744881	0.749522	0.764267	0.775487	0.752082	0.771348	0.745542
P57	NA	0.545714	0.781537	0.787279	0.784457	0.776586	0.780576	0.798468	0.794193	0.808525	0.820541	0.800936	0.775272	0.767394	0.779668	0.78072	0.765273	0.767807	0.79767	0.794677	0.809452	0.808076	0.776229	0.792296	0.789912	0.773785	0.777984	0.764679	0.753772	0.770205	0.770093	0.777629	0.805588	1	0.799217	0.79309	0.799334	0.788029	0.764509	0.789348	0.772488	0.748579	0.732156	0.74793	0.783721	0.77624	0.755068	0.764782	0.744048
P46	NA	0.538881	0.786748	0.776966	0.771521	0.760554	0.806463	0.765251	0.753842	0.77835	0.800975	0.777653	0.752822	0.751079	0.755846	0.758984	0.750319	0.756405	0.771093	0.785142	0.802082	0.790448	0.768267	0.773366	0.796021	0.781879	0.760884	0.757062	0.743092	0.767958	0.764449	0.772447	0.780926	0.799217	1	0.791648	0.788383	0.81792	0.755808	0.771477	0.786615	0.748556	0.738653	0.766325	0.791949	0.747148	0.733558	0.755333	0.726443
P67	NA	0.525809	0.759296	0.738406	0.752096	0.775702	0.789901	0.778528	0.752126	0.773497	0.773084	0.752142	0.738146	0.731828	0.734311	0.741452	0.744664	0.731108	0.755911	0.762789	0.808523	0.781592	0.754214	0.762148	0.768051	0.757499	0.729673	0.73834	0.745038	0.750847	0.747283	0.770363	0.785248	0.79309	0.791648	1	0.839306	0.830565	0.74328	0.74888	0.75456	0.720631	0.718594	0.753091	0.792722	0.763574	0.758198	0.782359	0.711987
P37	NA	0.549641	0.776502	0.774999	0.778743	0.784513	0.802215	0.796123	0.779653	0.814312	0.814037	0.80029	0.759934	0.768242	0.774206	0.7756	0.769467	0.782897	0.794651	0.811501	0.814082	0.825597	0.782706	0.792921	0.801555	0.794931	0.765435	0.775431	0.765786	0.782668	0.771129	0.78706	0.799941	0.799334	0.788383	0.839306	1	0.827598	0.750306	0.773831	0.777896	0.741866	0.727315	0.763389	0.782233	0.773316	0.756317	0.778815	0.741431
P39	NA	0.536868	0.77583	0.777829	0.771438	0.78046	0.800732	0.769002	0.759543	0.790996	0.790824	0.775223	0.75962	0.758591	0.772035	0.773956	0.764014	0.768891	0.780898	0.801516	0.810356	0.806516	0.779307	0.765693	0.789239	0.801134	0.740492	0.757273	0.755497	0.769492	0.756358	0.766855	0.785922	0.788029	0.81792	0.830565	0.827598	1	0.735757	0.759596	0.761956	0.751067	0.737067	0.789099	0.778573	0.749423	0.757562	0.773218	0.718764
P81	NA	0.529634	0.75053	0.755892	0.738752	0.768316	0.765126	0.759835	0.768321	0.769368	0.785947	0.780574	0.766022	0.769432	0.776705	0.779469	0.758776	0.753505	0.7789	0.75738	0.769908	0.761229	0.764994	0.763411	0.754991	0.757326	0.791304	0.755531	0.738446	0.76416	0.78718	0.782252	0.745242	0.764509	0.755808	0.74328	0.750306	0.735757	1	0.771079	0.778698	0.719842	0.698175	0.707513	0.724928	0.738904	0.703038	0.739462	0.725424
P32	NA	0.537744	0.767173	0.771616	0.766248	0.740898	0.763169	0.759693	0.766918	0.782148	0.799068	0.780502	0.765537	0.756856	0.76574	0.785947	0.743816	0.760849	0.767263	0.777721	0.76537	0.777792	0.760418	0.764755	0.760998	0.767066	0.766414	0.754536	0.740533	0.769866	0.787251	0.789885	0.752558	0.789348	0.771477	0.74888	0.773831	0.759596	0.771079	1	0.788912	0.728602	0.727763	0.721675	0.747127	0.734844	0.721667	0.764875	0.721375
P33	NA	0.535611	0.779313	0.772973	0.756813	0.766011	0.782124	0.779117	0.768135	0.768726	0.801804	0.770921	0.761657	0.786269	0.76412	0.770896	0.750753	0.753668	0.758523	0.771336	0.761936	0.787674	0.767504	0.759772	0.768231	0.763283	0.771546	0.747434	0.738577	0.770229	0.786954	0.799017	0.758472	0.772488	0.786615	0.75456	0.777896	0.761956	0.778698	0.788912	1	0.714488	0.73287	0.725663	0.750697	0.727691	0.725248	0.743357	0.729686
P40	NA	0.582099	0.731652	0.758332	0.73487	0.743459	0.759013	0.74179	0.723252	0.739246	0.740658	0.742315	0.734144	0.739021	0.737862	0.745701	0.741933	0.747674	0.760734	0.75238	0.754075	0.75383	0.751185	0.745592	0.747434	0.751936	0.724772	0.741825	0.724836	0.743174	0.730234	0.73861	0.746391	0.748579	0.748556	0.720631	0.741866	0.751067	0.719842	0.728602	0.714488	1	0.737197	0.735148	0.722515	0.711582	0.707962	0.718525	0.699955
P102	NA	0.655132	0.751048	0.730045	0.740166	0.735753	0.744421	0.761542	0.729372	0.72077	0.738081	0.727457	0.746531	0.741138	0.733132	0.740584	0.745974	0.761723	0.751846	0.760243	0.734053	0.74747	0.748069	0.748195	0.74154	0.7546	0.720125	0.733102	0.75528	0.762393	0.730795	0.761135	0.744881	0.732156	0.738653	0.718594	0.727315	0.737067	0.698175	0.727763	0.73287	0.737197	1	0.719669	0.710016	0.687755	0.711168	0.709647	0.697236
P22	NA	0.533758	0.729614	0.760529	0.747112	0.758911	0.787671	0.753394	0.724747	0.747478	0.752355	0.741049	0.753006	0.740322	0.751594	0.741491	0.754913	0.769439	0.781348	0.795969	0.78878	0.794933	0.742135	0.754326	0.770727	0.77241	0.722041	0.75897	0.746364	0.74902	0.739046	0.744128	0.749522	0.74793	0.766325	0.753091	0.763389	0.789099	0.707513	0.721675	0.725663	0.735148	0.719669	1	0.75751	0.724137	0.727861	0.727719	0.698485
P38	NA	0.509403	0.780697	0.754756	0.778079	0.752519	0.77902	0.754414	0.740771	0.757405	0.769267	0.758043	0.736379	0.729675	0.735384	0.725841	0.742638	0.731956	0.74959	0.771108	0.767586	0.778213	0.734134	0.76028	0.797529	0.747838	0.748796	0.746093	0.737348	0.730672	0.742429	0.753338	0.764267	0.783721	0.791949	0.792722	0.782233	0.778573	0.724928	0.747127	0.750697	0.722515	0.710016	0.75751	1	0.741168	0.751491	0.760846	0.701392
P73	NA	0.510247	0.742114	0.740629	0.771452	0.746403	0.73495	0.743385	0.756036	0.781632	0.780924	0.75968	0.723689	0.726689	0.719971	0.751755	0.726149	0.727066	0.75834	0.755258	0.766391	0.76066	0.745719	0.753942	0.747171	0.743439	0.745876	0.745624	0.745519	0.750389	0.736585	0.744268	0.775487	0.77624	0.747148	0.763574	0.773316	0.749423	0.738904	0.734844	0.727691	0.711582	0.687755	0.724137	0.741168	1	0.723199	0.75625	0.708275
P02	NA	0.515461	0.750975	0.736789	0.743959	0.734869	0.737929	0.7399	0.728086	0.752824	0.74227	0.727812	0.738741	0.74831	0.711701	0.724643	0.732152	0.725166	0.75439	0.738882	0.752526	0.755521	0.742152	0.775166	0.743346	0.72592	0.739492	0.747193	0.739738	0.726118	0.72585	0.740849	0.752082	0.755068	0.733558	0.758198	0.756317	0.757562	0.703038	0.721667	0.725248	0.707962	0.711168	0.727861	0.751491	0.723199	1	0.764867	0.739408
P08	NA	0.529371	0.762419	0.752944	0.767834	0.73641	0.761085	0.750659	0.739558	0.768016	0.764958	0.751234	0.741317	0.735248	0.726295	0.744879	0.744776	0.733202	0.74867	0.753997	0.761884	0.766512	0.741656	0.749894	0.764151	0.736554	0.745667	0.752848	0.738062	0.77647	0.76763	0.770277	0.771348	0.764782	0.755333	0.782359	0.778815	0.773218	0.739462	0.764875	0.743357	0.718525	0.709647	0.727719	0.760846	0.75625	0.764867	1	0.713683
P51	NA	0.545177	0.730081	0.74809	0.735847	0.727857	0.74051	0.743085	0.742468	0.754685	0.737052	0.737658	0.738899	0.752757	0.727777	0.732775	0.737036	0.74368	0.746374	0.750172	0.752986	0.760919	0.746149	0.77491	0.740872	0.723923	0.765141	0.747431	0.744691	0.749793	0.737425	0.747621	0.745542	0.744048	0.726443	0.711987	0.741431	0.718764	0.725424	0.721375	0.729686	0.699955	0.697236	0.698485	0.701392	0.708275	0.739408	0.713683	1
P90	NA	0.532218	0.759869	0.730948	0.748986	0.735284	0.754281	0.739938	0.734595	0.738355	0.739311	0.734943	0.727532	0.739787	0.751001	0.731301	0.736847	0.755756	0.74549	0.75381	0.739928	0.764423	0.736072	0.74527	0.7444	0.736545	0.737118	0.781508	0.764543	0.770717	0.757504	0.751851	0.726321	0.724374	0.739837	0.721947	0.746243	0.742947	0.718651	0.734283	0.73269	0.720825	0.718705	0.722605	0.721921	0.70372	0.70739	0.73651	0.72095
P100	NA	0.539151	0.733323	0.732114	0.752656	0.729191	0.731713	0.723085	0.734614	0.757242	0.737977	0.733034	0.730226	0.731469	0.720936	0.732119	0.73767	0.735572	0.735908	0.737784	0.747923	0.747571	0.735986	0.755458	0.732497	0.727072	0.758707	0.745655	0.754218	0.752921	0.73648	0.736073	0.728588	0.720902	0.719669	0.712194	0.733014	0.727603	0.736731	0.723555	0.714172	0.696513	0.705077	0.69527	0.698115	0.71806	0.725496	0.728964	0.732635
P18	NA	0.511142	0.758291	0.746669	0.733728	0.760576	0.751382	0.727132	0.717825	0.741611	0.741747	0.744827	0.715853	0.719482	0.726952	0.739231	0.699282	0.709438	0.724435	0.73061	0.737468	0.744478	0.730243	0.730379	0.73124	0.744838	0.734024	0.732198	0.729663	0.747995	0.729755	0.751992	0.722733	0.75275	0.763145	0.752498	0.753339	0.765157	0.736081	0.766414	0.765098	0.706081	0.69512	0.711498	0.742672	0.734835	0.726601	0.723122	0.72138
P04	NA	0.532099	0.74549	0.731091	0.731087	0.750099	0.744893	0.736768	0.731302	0.737979	0.74495	0.744218	0.726177	0.735811	0.71667	0.739271	0.725739	0.733604	0.750752	0.735123	0.758341	0.748015	0.75101	0.773377	0.736584	0.732735	0.760601	0.755124	0.737027	0.740481	0.726597	0.758122	0.7319	0.739905	0.745367	0.734154	0.741446	0.730613	0.733697	0.723957	0.72006	0.721325	0.693168	0.70033	0.724265	0.737011	0.744919	0.734613	0.722423
P09	NA	0.524241	0.766801	0.751257	0.737227	0.749501	0.755443	0.747219	0.766645	0.755426	0.745642	0.764869	0.756238	0.756489	0.754153	0.759458	0.741693	0.744887	0.757085	0.744975	0.751951	0.752391	0.771867	0.774997	0.747273	0.746998	0.773909	0.755258	0.753688	0.754114	0.767179	0.761669	0.722768	0.730226	0.740954	0.716894	0.727142	0.732035	0.757299	0.744758	0.751906	0.700345	0.705796	0.690529	0.710838	0.703308	0.734969	0.716921	0.723809
P01	NA	0.554822	0.744445	0.731123	0.746481	0.733389	0.74902	0.752631	0.762358	0.770892	0.751481	0.751332	0.731453	0.739229	0.735081	0.7579	0.76094	0.751523	0.754835	0.758182	0.760733	0.753131	0.763325	0.768105	0.752134	0.74443	0.760947	0.739241	0.744799	0.73786	0.739182	0.733941	0.74099	0.733002	0.723103	0.721527	0.748014	0.738885	0.726318	0.723786	0.725754	0.709859	0.703632	0.693998	0.70939	0.722861	0.702675	0.725436	0.722188
P16	NA	0.566291	0.748195	0.763552	0.7601	0.740098	0.743238	0.749995	0.75447	0.75806	0.752543	0.752007	0.738956	0.745115	0.766525	0.7798	0.764947	0.77801	0.763813	0.773969	0.777097	0.774325	0.775791	0.766246	0.767374	0.767007	0.778339	0.767379	0.746062	0.767903	0.753954	0.771535	0.744682	0.749921	0.754029	0.729566	0.747558	0.750406	0.739793	0.75405	0.733336	0.737137	0.735554	0.724195	0.732354	0.73176	0.722386	0.732443	0.730171
P70	NA	0.530539	0.746744	0.748178	0.751892	0.745409	0.77201	0.773282	0.742832	0.760731	0.759833	0.767311	0.753164	0.725822	0.744964	0.754523	0.759566	0.753316	0.761341	0.774031	0.785698	0.771447	0.760352	0.77249	0.760313	0.763758	0.74932	0.738232	0.766828	0.772378	0.75506	0.774026	0.786794	0.778625	0.774824	0.783695	0.785681	0.774058	0.728171	0.754142	0.749805	0.73007	0.726437	0.744508	0.763127	0.752191	0.734017	0.7614	0.727606
P05	NA	0.516697	0.733646	0.748391	0.740343	0.79914	0.76073	0.788339	0.756129	0.756141	0.757785	0.762979	0.7632	0.770286	0.733422	0.747192	0.758909	0.741186	0.783774	0.759848	0.750318	0.74727	0.741794	0.760688	0.74107	0.733183	0.757752	0.740832	0.751551	0.757226	0.754008	0.765136	0.746515	0.758774	0.735902	0.745014	0.745882	0.7379	0.769651	0.719712	0.756863	0.708748	0.713222	0.730595	0.726751	0.734742	0.759459	0.73897	0.74249
P25	NA	0.574893	0.748744	0.732929	0.7537	0.736609	0.755469	0.762982	0.780014	0.759944	0.765556	0.744566	0.763986	0.767494	0.741669	0.758075	0.763578	0.776952	0.772349	0.759099	0.757347	0.755091	0.7539	0.762324	0.743051	0.730229	0.753635	0.771667	0.737344	0.773911	0.764786	0.759097	0.733001	0.737048	0.720464	0.706773	0.734791	0.710362	0.752212	0.740066	0.730539	0.706548	0.718545	0.697438	0.693865	0.708912	0.719494	0.740262	0.728165
P56	NA	0.55717	0.742028	0.75328	0.731952	0.774316	0.764743	0.792241	0.774429	0.743621	0.754125	0.758134	0.751941	0.781248	0.755451	0.761543	0.775269	0.771815	0.783277	0.766176	0.7481	0.76439	0.756287	0.75533	0.749322	0.742522	0.741593	0.749853	0.747431	0.75829	0.754759	0.77612	0.748265	0.741617	0.718827	0.721669	0.738693	0.732102	0.734244	0.722843	0.750391	0.717153	0.75163	0.716396	0.699175	0.691018	0.722161	0.71826	0.737801
P84	NA	0.605831	0.736702	0.739609	0.737343	0.757026	0.762387	0.757932	0.744615	0.748607	0.752924	0.769962	0.759134	0.746005	0.747919	0.769415	0.742749	0.750807	0.753237	0.770178	0.750293	0.761685	0.769485	0.768979	0.757685	0.76619	0.755601	0.749571	0.773694	0.787886	0.755786	0.786456	0.746197	0.734423	0.735209	0.718292	0.763703	0.731939	0.731074	0.734525	0.752392	0.730767	0.742438	0.7056	0.707861	0.710145	0.699413	0.707139	0.736289
P58	NA	0.561121	0.778099	0.754032	0.75711	0.771393	0.78046	0.775188	0.761453	0.755151	0.767418	0.758515	0.736935	0.745728	0.733683	0.744473	0.754473	0.746229	0.781643	0.751193	0.771147	0.763226	0.758198	0.77237	0.753125	0.74433	0.759764	0.772021	0.756871	0.743612	0.751051	0.748383	0.745406	0.757134	0.751914	0.746703	0.748263	0.755512	0.740891	0.726595	0.730634	0.753804	0.718686	0.731328	0.730314	0.720849	0.752496	0.732149	0.735792
P65	NA	0.553669	0.73699	0.733547	0.738684	0.767668	0.785368	0.789362	0.751	0.751847	0.753327	0.766855	0.753475	0.765489	0.756395	0.756495	0.749789	0.754279	0.783298	0.772762	0.780804	0.762078	0.763802	0.794294	0.767196	0.754019	0.769848	0.778282	0.753909	0.763096	0.744134	0.755253	0.737777	0.761447	0.738519	0.741143	0.756983	0.727136	0.741568	0.720994	0.727579	0.72236	0.692981	0.72012	0.724636	0.714407	0.73125	0.710016	0.741441
P72	NA	0.547627	0.748992	0.742965	0.773671	0.743929	0.754153	0.787149	0.750403	0.771808	0.744936	0.767813	0.7713	0.760986	0.757424	0.763319	0.767579	0.769238	0.774475	0.790637	0.766693	0.768882	0.759292	0.783942	0.762964	0.758144	0.766259	0.762863	0.763843	0.761376	0.766041	0.764187	0.737635	0.75351	0.726894	0.734246	0.752741	0.74376	0.737868	0.742348	0.743218	0.711049	0.719359	0.72324	0.729593	0.718943	0.737932	0.740014	0.720354
P41	NA	0.541367	0.777328	0.756133	0.76232	0.764697	0.751801	0.771137	0.788676	0.778849	0.777401	0.774505	0.77218	0.805397	0.782621	0.792037	0.777208	0.792659	0.783983	0.792657	0.759919	0.797098	0.793227	0.802796	0.789691	0.774494	0.787095	0.790378	0.770292	0.773283	0.773252	0.783269	0.750177	0.756699	0.729212	0.724401	0.762046	0.746234	0.749374	0.745223	0.756547	0.713089	0.720502	0.713897	0.729765	0.728807	0.755729	0.723389	0.745883
P64	NA	0.572631	0.757075	0.751177	0.776048	0.77581	0.774908	0.776061	0.768582	0.77965	0.760604	0.777209	0.764079	0.76418	0.760193	0.780161	0.774681	0.762514	0.773221	0.785053	0.768438	0.772922	0.781699	0.777295	0.777084	0.784777	0.776305	0.788069	0.779324	0.78245	0.767774	0.766222	0.746048	0.744612	0.735911	0.746419	0.76004	0.753797	0.748336	0.73371	0.743451	0.731425	0.727284	0.716318	0.729263	0.727859	0.745727	0.751194	0.745192
P78	NA	0.571671	0.745987	0.761891	0.749473	0.785655	0.78193	0.782302	0.765161	0.748922	0.753529	0.754819	0.780998	0.781166	0.770366	0.780342	0.779145	0.785387	0.790572	0.791647	0.775304	0.772667	0.775152	0.781972	0.775407	0.775886	0.768487	0.766707	0.771068	0.783604	0.782506	0.794385	0.743924	0.752348	0.741256	0.739632	0.750211	0.748686	0.757071	0.750321	0.749486	0.744942	0.752483	0.744965	0.725574	0.711425	0.725796	0.734229	0.724989
P66	NA	0.48815	0.694375	0.68137	0.687745	0.712599	0.731387	0.717753	0.696516	0.699951	0.716406	0.690917	0.683377	0.679364	0.669375	0.691901	0.678652	0.664647	0.692252	0.687716	0.74777	0.712387	0.709614	0.707217	0.690895	0.698212	0.675716	0.669948	0.680829	0.697328	0.681062	0.709086	0.706763	0.731599	0.723091	0.775958	0.739131	0.744242	0.687998	0.692444	0.694462	0.70781	0.653328	0.687755	0.707476	0.699535	0.713525	0.709746	0.674336
P29	NA	0.619682	0.678342	0.687484	0.688522	0.662845	0.66793	0.67196	0.664293	0.680505	0.666732	0.674331	0.680123	0.676788	0.688621	0.686232	0.715198	0.708353	0.682219	0.691712	0.684808	0.688318	0.690579	0.697235	0.682287	0.692296	0.684629	0.688789	0.698329	0.713782	0.683441	0.68481	0.684755	0.668002	0.652315	0.64752	0.669382	0.66067	0.66147	0.678784	0.653768	0.690397	0.710442	0.656322	0.633241	0.636282	0.656179	0.670624	0.68086
P31	NA	0.5575	0.679913	0.681129	0.693347	0.692502	0.687358	0.712399	0.696881	0.690012	0.685491	0.691803	0.697937	0.698557	0.681266	0.68868	0.701889	0.707738	0.709553	0.695304	0.695319	0.692463	0.690646	0.724934	0.674025	0.680994	0.699153	0.703657	0.718162	0.708088	0.685959	0.69633	0.694917	0.688136	0.667339	0.660535	0.679219	0.670042	0.679891	0.67697	0.664209	0.672947	0.6967	0.665985	0.638302	0.665454	0.70487	0.666194	0.714646
P55	NA	0.584728	0.721751	0.699899	0.722298	0.72837	0.728306	0.750995	0.714668	0.730678	0.729527	0.72512	0.703035	0.704199	0.693247	0.706953	0.71259	0.706956	0.726742	0.71076	0.737761	0.728514	0.708291	0.754481	0.713366	0.70134	0.714635	0.698243	0.708162	0.714814	0.695504	0.714466	0.733006	0.760459	0.707847	0.728243	0.740071	0.706252	0.702546	0.697166	0.70667	0.712169	0.708017	0.683386	0.703231	0.713493	0.72018	0.697365	0.711214
P23	NA	0.623899	0.712466	0.679719	0.699332	0.717694	0.72346	0.725554	0.69807	0.690912	0.700651	0.711736	0.688025	0.675095	0.671041	0.680011	0.679331	0.67669	0.681132	0.692941	0.691629	0.695498	0.69886	0.71074	0.689494	0.70569	0.692712	0.678524	0.712702	0.706142	0.695402	0.71276	0.714503	0.717657	0.708673	0.718962	0.717944	0.706366	0.674491	0.703754	0.703931	0.707707	0.750036	0.665792	0.694748	0.666477	0.6962	0.689576	0.686914
P69	NA	0.595255	0.694201	0.692981	0.696652	0.70456	0.697928	0.713594	0.689815	0.713254	0.704907	0.700619	0.707352	0.711036	0.685918	0.691375	0.697386	0.698663	0.721524	0.709149	0.703784	0.706192	0.705413	0.72521	0.688764	0.700016	0.704325	0.703355	0.710759	0.709113	0.704984	0.709283	0.705518	0.718786	0.698563	0.685331	0.70075	0.68646	0.689793	0.716583	0.700892	0.712395	0.730288	0.677527	0.672249	0.673877	0.714367	0.683633	0.696023
P30	NA	0.558584	0.689192	0.671709	0.686197	0.691012	0.685124	0.692494	0.685089	0.677779	0.685061	0.692141	0.673628	0.665235	0.681505	0.679125	0.676983	0.667418	0.67077	0.675357	0.689337	0.696493	0.69209	0.691253	0.680962	0.680326	0.687607	0.679626	0.700582	0.699081	0.685971	0.7127	0.700113	0.715826	0.685667	0.703161	0.700524	0.693381	0.684227	0.697822	0.698909	0.669909	0.678173	0.656329	0.684456	0.66494	0.678679	0.683945	0.686685
P85	NA	0.543848	0.709041	0.676802	0.693822	0.681118	0.696085	0.694429	0.66775	0.685244	0.675874	0.715818	0.673971	0.695778	0.677561	0.688249	0.676492	0.682326	0.674865	0.702535	0.668543	0.69596	0.672954	0.716032	0.711304	0.692418	0.710374	0.714124	0.712349	0.714415	0.703468	0.702848	0.674504	0.676118	0.689189	0.65348	0.684441	0.665959	0.681936	0.691137	0.701059	0.665792	0.673965	0.653615	0.686151	0.65681	0.684231	0.679867	0.7081
P49	NA	0.538681	0.722194	0.723056	0.723948	0.695615	0.723587	0.716774	0.716725	0.732867	0.729869	0.709072	0.733834	0.721856	0.721489	0.727803	0.758227	0.737882	0.71831	0.744073	0.749713	0.742532	0.742812	0.734042	0.733755	0.735103	0.723982	0.709387	0.721762	0.743545	0.723435	0.729671	0.725195	0.725102	0.733362	0.718234	0.734107	0.744737	0.698183	0.716698	0.728006	0.691997	0.693754	0.707297	0.702427	0.689114	0.698929	0.716376	0.698098
P99	NA	0.504115	0.688991	0.703391	0.686139	0.714324	0.702271	0.712038	0.696677	0.708244	0.702886	0.709348	0.701869	0.717952	0.719794	0.723265	0.735508	0.724922	0.71281	0.72509	0.739013	0.721896	0.724163	0.721452	0.709443	0.709924	0.715021	0.693658	0.704928	0.717694	0.694592	0.704647	0.682953	0.688872	0.697305	0.678559	0.707245	0.70292	0.69533	0.675408	0.704366	0.665919	0.661344	0.686706	0.667322	0.671335	0.67723	0.664761	0.684348
P76	NA	0.51477	0.700894	0.696038	0.696582	0.698311	0.716256	0.704329	0.715183	0.717141	0.726259	0.700541	0.704468	0.684128	0.675878	0.69602	0.693629	0.684828	0.69151	0.688297	0.730007	0.707762	0.712385	0.712513	0.689015	0.697014	0.700447	0.68424	0.712204	0.72966	0.717487	0.732762	0.722167	0.724728	0.713069	0.728677	0.716804	0.697268	0.705558	0.711207	0.708683	0.670636	0.665962	0.659915	0.675334	0.718847	0.683958	0.704929	0.686166
P104	NA	0.52098	0.684058	0.677836	0.687411	0.696673	0.701993	0.713953	0.713803	0.698152	0.706116	0.694595	0.747667	0.712713	0.702962	0.727292	0.709592	0.69803	0.714593	0.70726	0.733648	0.704941	0.733539	0.740916	0.689891	0.699832	0.717854	0.695052	0.716454	0.723782	0.732533	0.746354	0.68851	0.69642	0.690671	0.691138	0.692076	0.673559	0.700688	0.700517	0.705787	0.673383	0.672519	0.656307	0.66205	0.660629	0.669089	0.673015	0.667574
P59	NA	0.591766	0.721545	0.733039	0.730925	0.71254	0.713466	0.731611	0.727781	0.735758	0.736729	0.727819	0.722678	0.715361	0.717827	0.725527	0.756095	0.757183	0.743995	0.751439	0.727548	0.741024	0.728897	0.753259	0.736122	0.73176	0.730174	0.745943	0.756752	0.756718	0.722214	0.719185	0.73755	0.729138	0.709666	0.694793	0.72643	0.713567	0.692222	0.707188	0.696161	0.706722	0.742006	0.701625	0.689853	0.719536	0.712854	0.710812	0.724919
P03	NA	0.547734	0.703513	0.707715	0.727961	0.706999	0.71888	0.738116	0.735145	0.741115	0.725853	0.725919	0.733193	0.723567	0.704178	0.716147	0.732044	0.725952	0.73337	0.724952	0.746158	0.732693	0.72784	0.752351	0.715404	0.697476	0.725746	0.715646	0.734588	0.729362	0.726233	0.723726	0.7604	0.736542	0.703503	0.708222	0.713913	0.705635	0.708083	0.699908	0.694171	0.705629	0.702466	0.684288	0.683832	0.702519	0.717687	0.716934	0.715946
P52	NA	0.515491	0.708914	0.721854	0.739035	0.69959	0.701319	0.714617	0.719434	0.743119	0.722928	0.714521	0.71583	0.70604	0.687117	0.713346	0.730723	0.710901	0.727352	0.71568	0.744783	0.727216	0.722752	0.741854	0.718838	0.699966	0.728107	0.720995	0.73264	0.730845	0.708796	0.715791	0.755208	0.734802	0.708593	0.712168	0.724225	0.71193	0.697665	0.693751	0.68362	0.696046	0.675879	0.691399	0.698088	0.7493	0.734018	0.737132	0.727104
P35	NA	0.536396	0.714863	0.698799	0.728932	0.72199	0.72032	0.732501	0.732978	0.737275	0.720425	0.735259	0.740328	0.724407	0.713482	0.733019	0.726445	0.71293	0.727527	0.709058	0.721091	0.721254	0.729741	0.734328	0.696631	0.703041	0.725277	0.705087	0.722556	0.723307	0.736295	0.742155	0.711504	0.722546	0.694345	0.707951	0.712007	0.707806	0.7299	0.742288	0.719393	0.695537	0.712106	0.664201	0.675369	0.683573	0.706775	0.703862	0.698001
P47	NA	0.521567	0.714831	0.745597	0.733509	0.720448	0.708005	0.720451	0.725312	0.719726	0.722463	0.742456	0.739704	0.729093	0.748515	0.743372	0.724182	0.72703	0.73029	0.723657	0.709542	0.748246	0.724574	0.745251	0.730087	0.708472	0.796208	0.752435	0.725819	0.754604	0.736061	0.756987	0.699843	0.719458	0.694247	0.670811	0.702721	0.675876	0.738589	0.733691	0.718998	0.680997	0.687311	0.668045	0.698218	0.695725	0.704048	0.711537	0.720632
P97	NA	0.581923	0.730057	0.767699	0.76344	0.738132	0.740973	0.743257	0.74125	0.734974	0.732175	0.762433	0.746906	0.747556	0.770629	0.758956	0.741744	0.760525	0.753117	0.763458	0.737418	0.766197	0.751324	0.763121	0.765088	0.742692	0.776621	0.772141	0.745737	0.76232	0.726285	0.747243	0.715141	0.724041	0.713826	0.684044	0.730421	0.70966	0.721334	0.71564	0.728977	0.701301	0.723265	0.703394	0.707904	0.69497	0.683551	0.696806	0.720924
P07	NA	0.58072	0.724054	0.725932	0.725679	0.742074	0.735737	0.727992	0.731907	0.750469	0.730038	0.74632	0.744189	0.736875	0.727697	0.737926	0.751947	0.741375	0.762869	0.739633	0.741271	0.743325	0.756266	0.748431	0.730669	0.723902	0.755844	0.764785	0.719241	0.732992	0.736436	0.733323	0.726206	0.719413	0.713343	0.696011	0.719389	0.701696	0.749561	0.71833	0.721652	0.713559	0.714211	0.689852	0.693905	0.696883	0.712794	0.708314	0.725511
P36	NA	0.537465	0.721012	0.729374	0.729931	0.726448	0.71932	0.731384	0.739026	0.723641	0.730429	0.729709	0.73316	0.740105	0.728258	0.733615	0.744774	0.743697	0.735991	0.727671	0.72646	0.735578	0.743129	0.727619	0.718853	0.712885	0.744416	0.722246	0.721455	0.733395	0.729103	0.732674	0.6988	0.722554	0.694084	0.669648	0.69839	0.690512	0.724038	0.713212	0.720936	0.68319	0.689373	0.675747	0.675156	0.69267	0.689751	0.695399	0.717497
P15	NA	0.513075	0.729261	0.72829	0.720941	0.721998	0.721898	0.730286	0.718984	0.720437	0.721461	0.721335	0.729458	0.717203	0.697269	0.712528	0.717221	0.701637	0.726378	0.718936	0.72619	0.710931	0.726815	0.721485	0.715262	0.716583	0.731215	0.702508	0.721472	0.715876	0.724142	0.720212	0.718985	0.724723	0.71881	0.714934	0.714967	0.712457	0.733612	0.699252	0.732505	0.683999	0.691842	0.688223	0.70211	0.706938	0.712154	0.711986	0.709717
P95	NA	0.524625	0.712309	0.736897	0.724294	0.716014	0.714267	0.713362	0.711104	0.712702	0.718518	0.724419	0.723964	0.70846	0.703563	0.702504	0.692645	0.69029	0.700375	0.711871	0.720347	0.723142	0.723456	0.714211	0.712476	0.710309	0.746493	0.714895	0.714381	0.713205	0.716672	0.738709	0.707943	0.723654	0.737529	0.708907	0.721903	0.707453	0.723355	0.723528	0.765472	0.677093	0.682584	0.683595	0.706674	0.696339	0.695517	0.690432	0.722601
P43	NA	0.527901	0.738595	0.751404	0.725167	0.757154	0.7624	0.744045	0.733923	0.720992	0.743567	0.738299	0.742689	0.759654	0.747156	0.728412	0.743553	0.72857	0.745325	0.74322	0.746089	0.771267	0.751135	0.734062	0.744195	0.748857	0.731174	0.723891	0.733311	0.741415	0.759111	0.762695	0.72066	0.721867	0.748938	0.718133	0.732412	0.744667	0.749288	0.714832	0.784897	0.718094	0.711706	0.742138	0.71482	0.700467	0.704878	0.708255	0.708483
P60	NA	0.548415	0.759218	0.738088	0.72	0.731222	0.752152	0.730594	0.71222	0.741191	0.736723	0.730532	0.732497	0.724293	0.706348	0.720546	0.731475	0.722417	0.740322	0.731285	0.747079	0.74294	0.739647	0.73583	0.721642	0.733667	0.737466	0.735766	0.734395	0.737193	0.748934	0.746942	0.738822	0.727487	0.754024	0.722086	0.736875	0.740769	0.741868	0.727595	0.750136	0.713562	0.717482	0.710916	0.70634	0.72465	0.703033	0.714078	0.708529
P79	NA	0.557794	0.727431	0.725904	0.701771	0.74368	0.738891	0.728338	0.709377	0.70798	0.710198	0.707281	0.71673	0.716979	0.711071	0.720662	0.721944	0.715566	0.711491	0.721237	0.744329	0.722602	0.732139	0.732263	0.726146	0.738115	0.710293	0.713824	0.736739	0.73998	0.716172	0.731121	0.721445	0.714403	0.733421	0.728477	0.722412	0.73633	0.715392	0.697067	0.718154	0.714028	0.718882	0.714202	0.697024	0.698419	0.695516	0.707546	0.687438
P06	NA	0.571651	0.741156	0.693524	0.721191	0.712087	0.732249	0.72745	0.685467	0.698152	0.713548	0.692907	0.695977	0.690207	0.684764	0.687496	0.692734	0.688527	0.706441	0.706598	0.724063	0.717526	0.699083	0.704441	0.698237	0.719213	0.695338	0.725927	0.721438	0.718337	0.720292	0.726293	0.713936	0.721328	0.742212	0.740942	0.728104	0.724071	0.711033	0.711961	0.725846	0.702659	0.727764	0.715284	0.723229	0.708432	0.709164	0.720376	0.70097
P62	NA	0.555935	0.745769	0.725029	0.739238	0.731192	0.716222	0.718003	0.720125	0.724797	0.731587	0.730869	0.729463	0.706383	0.71706	0.710175	0.711891	0.708526	0.721815	0.727392	0.724991	0.73533	0.723681	0.744582	0.724721	0.73522	0.741124	0.747794	0.744374	0.723765	0.72607	0.737281	0.710758	0.742408	0.724431	0.719128	0.722083	0.720175	0.715416	0.733275	0.708966	0.692308	0.721869	0.704788	0.73023	0.714051	0.740207	0.712706	0.715937
P71	NA	0.570035	0.749849	0.71646	0.73353	0.722503	0.733639	0.750854	0.73834	0.726003	0.726834	0.718502	0.726269	0.716091	0.707399	0.725697	0.717998	0.714102	0.710501	0.73428	0.732204	0.734731	0.727161	0.733436	0.724193	0.742354	0.735641	0.729574	0.732583	0.746952	0.748273	0.755529	0.723024	0.734021	0.733659	0.740699	0.737742	0.730056	0.723126	0.72962	0.745275	0.69016	0.719587	0.68544	0.70992	0.699658	0.712957	0.736801	0.72695
P101	NA	0.582926	0.748049	0.725474	0.732049	0.727318	0.730392	0.722325	0.720806	0.711288	0.729727	0.728304	0.725266	0.716582	0.746983	0.738588	0.721029	0.729483	0.730544	0.739268	0.735526	0.736722	0.745681	0.743072	0.739336	0.741334	0.765812	0.75464	0.755914	0.754362	0.747124	0.761955	0.712628	0.716811	0.744046	0.702907	0.724302	0.721803	0.726543	0.735411	0.733683	0.692006	0.726423	0.701497	0.715266	0.688624	0.705445	0.709347	0.714288
P45	NA	0.572646	0.716856	0.727321	0.719674	0.706733	0.732318	0.714258	0.695952	0.709091	0.715977	0.72411	0.705481	0.707954	0.705247	0.699066	0.708154	0.725391	0.736214	0.722521	0.715683	0.737455	0.711699	0.719439	0.726919	0.714418	0.714151	0.746386	0.72501	0.729998	0.708474	0.728168	0.731584	0.711448	0.718033	0.701087	0.731009	0.719862	0.688814	0.711405	0.698207	0.701859	0.719381	0.710834	0.7063	0.708984	0.718399	0.719884	0.709014
P94	NA	0.606421	0.726375	0.714279	0.71569	0.702837	0.71696	0.712436	0.706965	0.698721	0.707834	0.721175	0.701265	0.697586	0.706977	0.703053	0.696136	0.70522	0.708676	0.707426	0.711376	0.715996	0.717246	0.71819	0.706317	0.712578	0.712438	0.724944	0.718309	0.732264	0.706749	0.714384	0.714249	0.718032	0.710187	0.686241	0.702255	0.701962	0.68095	0.70321	0.689138	0.700733	0.724477	0.678106	0.687528	0.677658	0.681886	0.692993	0.70435
P13	NA	0.468201	0.605436	0.571169	0.582855	0.568353	0.577925	0.588492	0.609422	0.605034	0.589598	0.579068	0.595804	0.590972	0.589939	0.609063	0.588905	0.595087	0.592516	0.589833	0.615137	0.600486	0.628938	0.642791	0.576075	0.597388	0.628087	0.597261	0.623629	0.608009	0.611309	0.61115	0.607951	0.589565	0.582453	0.572701	0.58083	0.573602	0.584378	0.595889	0.580359	0.559843	0.58585	0.54887	0.548585	0.603286	0.60922	0.578787	0.618062
P12	NA	0.572448	0.626662	0.652039	0.643077	0.640103	0.645703	0.640988	0.625423	0.645241	0.642703	0.652247	0.657953	0.640736	0.638791	0.644908	0.675673	0.665177	0.650092	0.652781	0.643699	0.643417	0.653297	0.660897	0.639666	0.653317	0.653362	0.650083	0.654631	0.68113	0.639496	0.644006	0.678711	0.632441	0.635686	0.61345	0.63634	0.628194	0.641499	0.635417	0.641454	0.649867	0.65575	0.621078	0.606958	0.627765	0.63459	0.636603	0.652753
P74	NA	0.542151	0.64081	0.628636	0.621603	0.616989	0.629294	0.632971	0.609927	0.625144	0.619404	0.623268	0.631652	0.620587	0.610998	0.612453	0.646733	0.641764	0.62597	0.636723	0.622474	0.62871	0.628836	0.637761	0.619334	0.630223	0.628961	0.634766	0.668348	0.659002	0.639973	0.632858	0.641251	0.618506	0.62346	0.605929	0.626286	0.619949	0.607633	0.617187	0.630937	0.615563	0.66832	0.605017	0.596731	0.616649	0.625181	0.618862	0.644898
P96	NA	0.507906	0.672888	0.703163	0.697399	0.71281	0.705748	0.690998	0.684892	0.712163	0.710393	0.713233	0.703014	0.700029	0.712926	0.702851	0.705278	0.71691	0.702011	0.726257	0.703128	0.712807	0.698851	0.690617	0.727869	0.715435	0.687027	0.697721	0.693106	0.711735	0.684784	0.687684	0.699764	0.690899	0.690358	0.679976	0.705359	0.713869	0.669342	0.668154	0.671212	0.663434	0.664693	0.690388	0.670523	0.673779	0.646803	0.675256	0.647415
P54	NA	0.457422	0.643693	0.655452	0.642673	0.654636	0.659737	0.63373	0.64623	0.64025	0.647775	0.658361	0.644166	0.63113	0.646937	0.640975	0.640632	0.625363	0.622315	0.637529	0.651632	0.658239	0.656874	0.656571	0.643721	0.649441	0.669521	0.622294	0.663665	0.663695	0.661234	0.680151	0.654705	0.657922	0.675986	0.649319	0.648598	0.658655	0.656784	0.663031	0.685343	0.619552	0.619462	0.621411	0.645694	0.638635	0.639772	0.648822	0.662698
P103	NA	0.47193	0.707407	0.679405	0.667225	0.696808	0.706274	0.677242	0.696192	0.673591	0.696523	0.69625	0.666195	0.664702	0.656465	0.673953	0.659342	0.641935	0.666291	0.657849	0.673324	0.670818	0.670312	0.67168	0.684411	0.67251	0.691324	0.667729	0.667332	0.676665	0.694631	0.70264	0.664321	0.672599	0.704098	0.683317	0.680344	0.690044	0.732869	0.692469	0.693677	0.647544	0.650476	0.635176	0.700503	0.659569	0.664761	0.671572	0.657134
NA: data not available as subtelomeric sequence is too short to be mapped to specific chromosomal end.
[truncated: 55 more columns]

## Sheet: Chr. 3p
	P103	P98	P96	P75	P71	P65	P41	P36	P34	P22	P10	P09	P08	P07	P02	P03	P58	P24	P104	P26	P43	P57	P53	P60	P63	P18	P49	P25	P84	P78	P01	P48	P86	P37	P45	P90	P92	P59	P74	P21	P61	P44	P73	P100	P17	P13	P80	P62	P89
P103	NA	NA	NA	NA	NA	NA	NA	NA	NA	NA	NA	NA	NA	NA	NA	NA	NA	NA	NA	NA	NA	NA	NA	NA	NA	NA	NA	NA	NA	NA	NA	NA	NA	NA	NA	NA	NA	NA	NA	NA	NA	NA	NA	NA	NA	NA	NA	NA	NA
P98	NA	NA	NA	NA	NA	NA	NA	NA	NA	NA	NA	NA	NA	NA	NA	NA	NA	NA	NA	NA	NA	NA	NA	NA	NA	NA	NA	NA	NA	NA	NA	NA	NA	NA	NA	NA	NA	NA	NA	NA	NA	NA	NA	NA	NA	NA	NA	NA	NA
P96	NA	NA	NA	NA	NA	NA	NA	NA	NA	NA	NA	NA	NA	NA	NA	NA	NA	NA	NA	NA	NA	NA	NA	NA	NA	NA	NA	NA	NA	NA	NA	NA	NA	NA	NA	NA	NA	NA	NA	NA	NA	NA	NA	NA	NA	NA	NA	NA	NA
P75	NA	NA	NA	NA	NA	NA	NA	NA	NA	NA	NA	NA	NA	NA	NA	NA	NA	NA	NA	NA	NA	NA	NA	NA	NA	NA	NA	NA	NA	NA	NA	NA	NA	NA	NA	NA	NA	NA	NA	NA	NA	NA	NA	NA	NA	NA	NA	NA	NA
P71	NA	NA	NA	NA	NA	NA	NA	NA	NA	NA	NA	NA	NA	NA	NA	NA	NA	NA	NA	NA	NA	NA	NA	NA	NA	NA	NA	NA	NA	NA	NA	NA	NA	NA	NA	NA	NA	NA	NA	NA	NA	NA	NA	NA	NA	NA	NA	NA	NA
P65	NA	NA	NA	NA	NA	NA	NA	NA	NA	NA	NA	NA	NA	NA	NA	NA	NA	NA	NA	NA	NA	NA	NA	NA	NA	NA	NA	NA	NA	NA	NA	NA	NA	NA	NA	NA	NA	NA	NA	NA	NA	NA	NA	NA	NA	NA	NA	NA	NA
P41	NA	NA	NA	NA	NA	NA	NA	NA	NA	NA	NA	NA	NA	NA	NA	NA	NA	NA	NA	NA	NA	NA	NA	NA	NA	NA	NA	NA	NA	NA	NA	NA	NA	NA	NA	NA	NA	NA	NA	NA	NA	NA	NA	NA	NA	NA	NA	NA	NA
P36	NA	NA	NA	NA	NA	NA	NA	NA	NA	NA	NA	NA	NA	NA	NA	NA	NA	NA	NA	NA	NA	NA	NA	NA	NA	NA	NA	NA	NA	NA	NA	NA	NA	NA	NA	NA	NA	NA	NA	NA	NA	NA	NA	NA	NA	NA	NA	NA	NA
P34	NA	NA	NA	NA	NA	NA	NA	NA	NA	NA	NA	NA	NA	NA	NA	NA	NA	NA	NA	NA	NA	NA	NA	NA	NA	NA	NA	NA	NA	NA	NA	NA	NA	NA	NA	NA	NA	NA	NA	NA	NA	NA	NA	NA	NA	NA	NA	NA	NA
P22	NA	NA	NA	NA	NA	NA	NA	NA	NA	NA	NA	NA	NA	NA	NA	NA	NA	NA	NA	NA	NA	NA	NA	NA	NA	NA	NA	NA	NA	NA	NA	NA	NA	NA	NA	NA	NA	NA	NA	NA	NA	NA	NA	NA	NA	NA	NA	NA	NA
P10	NA	NA	NA	NA	NA	NA	NA	NA	NA	NA	NA	NA	NA	NA	NA	NA	NA	NA	NA	NA	NA	NA	NA	NA	NA	NA	NA	NA	NA	NA	NA	NA	NA	NA	NA	NA	NA	NA	NA	NA	NA	NA	NA	NA	NA	NA	NA	NA	NA
P09	NA	NA	NA	NA	NA	NA	NA	NA	NA	NA	NA	NA	NA	NA	NA	NA	NA	NA	NA	NA	NA	NA	NA	NA	NA	NA	NA	NA	NA	NA	NA	NA	NA	NA	NA	NA	NA	NA	NA	NA	NA	NA	NA	NA	NA	NA	NA	NA	NA
P08	NA	NA	NA	NA	NA	NA	NA	NA	NA	NA	NA	NA	NA	NA	NA	NA	NA	NA	NA	NA	NA	NA	NA	NA	NA	NA	NA	NA	NA	NA	NA	NA	NA	NA	NA	NA	NA	NA	NA	NA	NA	NA	NA	NA	NA	NA	NA	NA	NA
P07	NA	NA	NA	NA	NA	NA	NA	NA	NA	NA	NA	NA	NA	NA	NA	NA	NA	NA	NA	NA	NA	NA	NA	NA	NA	NA	NA	NA	NA	NA	NA	NA	NA	NA	NA	NA	NA	NA	NA	NA	NA	NA	NA	NA	NA	NA	NA	NA	NA
P02	NA	NA	NA	NA	NA	NA	NA	NA	NA	NA	NA	NA	NA	NA	NA	NA	NA	NA	NA	NA	NA	NA	NA	NA	NA	NA	NA	NA	NA	NA	NA	NA	NA	NA	NA	NA	NA	NA	NA	NA	NA	NA	NA	NA	NA	NA	NA	NA	NA
P03	NA	NA	NA	NA	NA	NA	NA	NA	NA	NA	NA	NA	NA	NA	NA	NA	NA	NA	NA	NA	NA	NA	NA	NA	NA	NA	NA	NA	NA	NA	NA	NA	NA	NA	NA	NA	NA	NA	NA	NA	NA	NA	NA	NA	NA	NA	NA	NA	NA
P58	NA	NA	NA	NA	NA	NA	NA	NA	NA	NA	NA	NA	NA	NA	NA	NA	1	0.654884	0.677666	0.633962	0.678676	0.663536	0.666537	0.682031	0.676634	0.674832	0.650595	0.669912	0.671726	0.67042	0.691901	0.689387	0.707099	0.711879	0.709396	0.711365	0.684028	0.707369	0.70913	0.705652	0.699346	0.716132	0.707088	0.691869	0.709322	0.725057	0.697678	0.673544	0.709565
P24	NA	NA	NA	NA	NA	NA	NA	NA	NA	NA	NA	NA	NA	NA	NA	NA	0.654884	1	0.735461	0.636876	0.63232	0.634264	0.644823	0.639115	0.63697	0.65603	0.64407	0.649467	0.629615	0.698462	0.669105	0.667805	0.730047	0.709958	0.749431	0.685552	0.676613	0.693152	0.671766	0.695983	0.713079	0.707882	0.722677	0.694812	0.678351	0.707979	0.712896	0.686123	0.71497
P104	NA	NA	NA	NA	NA	NA	NA	NA	NA	NA	NA	NA	NA	NA	NA	NA	0.677666	0.735461	1	0.655538	0.704958	0.706619	0.644973	0.669717	0.661435	0.667038	0.658571	0.675025	0.670638	0.700215	0.681096	0.701585	0.743548	0.693578	0.722809	0.725102	0.729764	0.731253	0.7092	0.751646	0.727684	0.734043	0.749199	0.733339	0.714819	0.727631	0.696969	0.690377	0.733789
P26	NA	NA	NA	NA	NA	NA	NA	NA	NA	NA	NA	NA	NA	NA	NA	NA	0.633962	0.636876	0.655538	1	0.693333	0.673603	0.622637	0.665154	0.706465	0.648099	0.669822	0.651713	0.665821	0.677991	0.684539	0.699979	0.697228	0.693437	0.679752	0.696019	0.69456	0.70283	0.68604	0.680096	0.689943	0.712846	0.703173	0.719479	0.683399	0.709629	0.684302	0.709402	0.7313
P43	NA	NA	NA	NA	NA	NA	NA	NA	NA	NA	NA	NA	NA	NA	NA	NA	0.678676	0.63232	0.704958	0.693333	1	0.795961	0.637014	0.678435	0.673522	0.652682	0.671351	0.701032	0.710462	0.717697	0.706238	0.706321	0.721496	0.719948	0.713779	0.739608	0.73368	0.734446	0.715381	0.699621	0.721424	0.744819	0.7231	0.776179	0.709071	0.746157	0.715485	0.739632	0.734311
P57	NA	NA	NA	NA	NA	NA	NA	NA	NA	NA	NA	NA	NA	NA	NA	NA	0.663536	0.634264	0.706619	0.673603	0.795961	1	0.644471	0.678097	0.682824	0.661822	0.676895	0.694172	0.714939	0.710338	0.693489	0.717279	0.726309	0.720698	0.716867	0.757398	0.740381	0.747475	0.725683	0.720292	0.720592	0.743263	0.726299	0.765162	0.703359	0.716054	0.73882	0.716268	0.743468
P53	NA	NA	NA	NA	NA	NA	NA	NA	NA	NA	NA	NA	NA	NA	NA	NA	0.666537	0.644823	0.644973	0.622637	0.637014	0.644471	1	0.716101	0.739467	0.715059	0.678114	0.710162	0.714566	0.666156	0.659678	0.660357	0.711785	0.706785	0.709133	0.699015	0.718454	0.694786	0.713559	0.686081	0.681775	0.675978	0.72512	0.6538	0.681845	0.671851	0.696428	0.665286	0.67518
P60	NA	NA	NA	NA	NA	NA	NA	NA	NA	NA	NA	NA	NA	NA	NA	NA	0.682031	0.639115	0.669717	0.665154	0.678435	0.678097	0.716101	1	0.760402	0.730724	0.698645	0.698615	0.705045	0.686979	0.719799	0.725465	0.744748	0.693217	0.702869	0.737329	0.745394	0.748183	0.827528	0.71967	0.712747	0.742256	0.741238	0.706958	0.734119	0.713698	0.714467	0.724483	0.725465
P63	NA	NA	NA	NA	NA	NA	NA	NA	NA	NA	NA	NA	NA	NA	NA	NA	0.676634	0.63697	0.661435	0.706465	0.673522	0.682824	0.739467	0.760402	1	0.715751	0.696691	0.676472	0.712638	0.673785	0.687008	0.711061	0.719296	0.689772	0.710677	0.728768	0.729029	0.715236	0.740153	0.688998	0.706258	0.714182	0.723465	0.706638	0.708918	0.694396	0.707416	0.707472	0.724591
P18	NA	NA	NA	NA	NA	NA	NA	NA	NA	NA	NA	NA	NA	NA	NA	NA	0.674832	0.65603	0.667038	0.648099	0.652682	0.661822	0.715059	0.730724	0.715751	1	0.768149	0.695339	0.718857	0.681979	0.688774	0.68636	0.734062	0.699481	0.707904	0.733265	0.754834	0.708153	0.721459	0.720228	0.697316	0.726215	0.731367	0.69522	0.696644	0.701436	0.714363	0.69949	0.710207
P49	NA	NA	NA	NA	NA	NA	NA	NA	NA	NA	NA	NA	NA	NA	NA	NA	0.650595	0.64407	0.658571	0.669822	0.671351	0.676895	0.678114	0.698645	0.696691	0.768149	1	0.680876	0.690865	0.712869	0.721071	0.687746	0.715469	0.717797	0.70667	0.722999	0.781311	0.737249	0.715781	0.717894	0.724102	0.746151	0.731467	0.712868	0.720734	0.714737	0.734826	0.718289	0.708613
P25	NA	NA	NA	NA	NA	NA	NA	NA	NA	NA	NA	NA	NA	NA	NA	NA	0.669912	0.649467	0.675025	0.651713	0.701032	0.694172	0.710162	0.698615	0.676472	0.695339	0.680876	1	0.716463	0.711316	0.70798	0.689704	0.731791	0.722895	0.720597	0.727353	0.736794	0.719823	0.703339	0.722505	0.70883	0.732769	0.717705	0.724581	0.706871	0.727117	0.727908	0.690552	0.704237
P84	NA	NA	NA	NA	NA	NA	NA	NA	NA	NA	NA	NA	NA	NA	NA	NA	0.671726	0.629615	0.670638	0.665821	0.710462	0.714939	0.714566	0.705045	0.712638	0.718857	0.690865	0.716463	1	0.681267	0.671847	0.675113	0.709596	0.702174	0.696859	0.73637	0.743414	0.705613	0.711769	0.706821	0.691617	0.70258	0.710109	0.718094	0.695802	0.693436	0.703702	0.698394	0.70112
P78	NA	NA	NA	NA	NA	NA	NA	NA	NA	NA	NA	NA	NA	NA	NA	NA	0.67042	0.698462	0.700215	0.677991	0.717697	0.710338	0.666156	0.686979	0.673785	0.681979	0.712869	0.711316	0.681267	1	0.731069	0.709818	0.754119	0.755412	0.772263	0.733499	0.752989	0.75668	0.720487	0.73323	0.784102	0.771816	0.763177	0.748025	0.738324	0.772329	0.743437	0.727722	0.729557
P01	NA	NA	NA	NA	NA	NA	NA	NA	NA	NA	NA	NA	NA	NA	NA	NA	0.691901	0.669105	0.681096	0.684539	0.706238	0.693489	0.659678	0.719799	0.687008	0.688774	0.721071	0.70798	0.671847	0.731069	1	0.737572	0.727048	0.729525	0.730376	0.737979	0.743615	0.772794	0.741939	0.748295	0.751057	0.781606	0.750338	0.733402	0.772681	0.766338	0.76057	0.759176	0.747879
P48	NA	NA	NA	NA	NA	NA	NA	NA	NA	NA	NA	NA	NA	NA	NA	NA	0.689387	0.667805	0.701585	0.699979	0.706321	0.717279	0.660357	0.725465	0.711061	0.68636	0.687746	0.689704	0.675113	0.709818	0.737572	1	0.738108	0.724434	0.715268	0.741842	0.730906	0.760499	0.749089	0.754603	0.736105	0.778099	0.759395	0.724219	0.737058	0.736211	0.736077	0.73664	0.767554
P86	NA	NA	NA	NA	NA	NA	NA	NA	NA	NA	NA	NA	NA	NA	NA	NA	0.707099	0.730047	0.743548	0.697228	0.721496	0.726309	0.711785	0.744748	0.719296	0.734062	0.715469	0.731791	0.709596	0.754119	0.727048	0.738108	1	0.769579	0.770729	0.767936	0.767742	0.769554	0.767228	0.753955	0.759221	0.768963	0.782622	0.746781	0.754916	0.773877	0.777277	0.754274	0.757728
P37	NA	NA	NA	NA	NA	NA	NA	NA	NA	NA	NA	NA	NA	NA	NA	NA	0.711879	0.709958	0.693578	0.693437	0.719948	0.720698	0.706785	0.693217	0.689772	0.699481	0.717797	0.722895	0.702174	0.755412	0.729525	0.724434	0.769579	1	0.786233	0.756457	0.745894	0.773198	0.741234	0.757005	0.771259	0.770477	0.764702	0.749863	0.742619	0.776244	0.769844	0.751756	0.753328
P45	NA	NA	NA	NA	NA	NA	NA	NA	NA	NA	NA	NA	NA	NA	NA	NA	0.709396	0.749431	0.722809	0.679752	0.713779	0.716867	0.709133	0.702869	0.710677	0.707904	0.70667	0.720597	0.696859	0.772263	0.730376	0.715268	0.770729	0.786233	1	0.763042	0.762623	0.775745	0.74476	0.769839	0.786047	0.790755	0.789295	0.745526	0.754076	0.801133	0.795783	0.745205	0.754765
P90	NA	NA	NA	NA	NA	NA	NA	NA	NA	NA	NA	NA	NA	NA	NA	NA	0.711365	0.685552	0.725102	0.696019	0.739608	0.757398	0.699015	0.737329	0.728768	0.733265	0.722999	0.727353	0.73637	0.733499	0.737979	0.741842	0.767936	0.756457	0.763042	1	0.783534	0.781399	0.766713	0.783666	0.74867	0.783914	0.795684	0.774393	0.762649	0.757468	0.769426	0.760482	0.774516
P92	NA	NA	NA	NA	NA	NA	NA	NA	NA	NA	NA	NA	NA	NA	NA	NA	0.684028	0.676613	0.729764	0.69456	0.73368	0.740381	0.718454	0.745394	0.729029	0.754834	0.781311	0.736794	0.743414	0.752989	0.743615	0.730906	0.767742	0.745894	0.762623	0.783534	1	0.797628	0.779983	0.779438	0.763124	0.792054	0.795474	0.764778	0.759719	0.768025	0.745945	0.752099	0.740239
P59	NA	NA	NA	NA	NA	NA	NA	NA	NA	NA	NA	NA	NA	NA	NA	NA	0.707369	0.693152	0.731253	0.70283	0.734446	0.747475	0.694786	0.748183	0.715236	0.708153	0.737249	0.719823	0.705613	0.75668	0.772794	0.760499	0.769554	0.773198	0.775745	0.781399	0.797628	1	0.869791	0.802036	0.796274	0.826758	0.815614	0.761362	0.778503	0.769422	0.781632	0.79758	0.781656
P74	NA	NA	NA	NA	NA	NA	NA	NA	NA	NA	NA	NA	NA	NA	NA	NA	0.70913	0.671766	0.7092	0.68604	0.715381	0.725683	0.713559	0.827528	0.740153	0.721459	0.715781	0.703339	0.711769	0.720487	0.741939	0.749089	0.767228	0.741234	0.74476	0.766713	0.779983	0.869791	1	0.76398	0.757973	0.783536	0.786965	0.73824	0.754406	0.732834	0.747651	0.771213	0.757684
P21	NA	NA	NA	NA	NA	NA	NA	NA	NA	NA	NA	NA	NA	NA	NA	NA	0.705652	0.695983	0.751646	0.680096	0.699621	0.720292	0.686081	0.71967	0.688998	0.720228	0.717894	0.722505	0.706821	0.73323	0.748295	0.754603	0.753955	0.757005	0.769839	0.783666	0.779438	0.802036	0.76398	1	0.770894	0.816042	0.794991	0.73456	0.770568	0.775346	0.757784	0.746594	0.7574
P61	NA	NA	NA	NA	NA	NA	NA	NA	NA	NA	NA	NA	NA	NA	NA	NA	0.699346	0.713079	0.727684	0.689943	0.721424	0.720592	0.681775	0.712747	0.706258	0.697316	0.724102	0.70883	0.691617	0.784102	0.751057	0.736105	0.759221	0.771259	0.786047	0.74867	0.763124	0.796274	0.757973	0.770894	1	0.816529	0.801393	0.761177	0.757143	0.790893	0.765789	0.746833	0.768115
P44	NA	NA	NA	NA	NA	NA	NA	NA	NA	NA	NA	NA	NA	NA	NA	NA	0.716132	0.707882	0.734043	0.712846	0.744819	0.743263	0.675978	0.742256	0.714182	0.726215	0.746151	0.732769	0.70258	0.771816	0.781606	0.778099	0.768963	0.770477	0.790755	0.783914	0.792054	0.826758	0.783536	0.816042	0.816529	1	0.819347	0.785248	0.779547	0.817837	0.803496	0.771919	0.798201
P73	NA	NA	NA	NA	NA	NA	NA	NA	NA	NA	NA	NA	NA	NA	NA	NA	0.707088	0.722677	0.749199	0.703173	0.7231	0.726299	0.72512	0.741238	0.723465	0.731367	0.731467	0.717705	0.710109	0.763177	0.750338	0.759395	0.782622	0.764702	0.789295	0.795684	0.795474	0.815614	0.786965	0.794991	0.801393	0.819347	1	0.772571	0.764275	0.787902	0.785572	0.75895	0.795973
P100	NA	NA	NA	NA	NA	NA	NA	NA	NA	NA	NA	NA	NA	NA	NA	NA	0.691869	0.694812	0.733339	0.719479	0.776179	0.765162	0.6538	0.706958	0.706638	0.69522	0.712868	0.724581	0.718094	0.748025	0.733402	0.724219	0.746781	0.749863	0.745526	0.774393	0.764778	0.761362	0.73824	0.73456	0.761177	0.785248	0.772571	1	0.740861	0.766531	0.751874	0.751906	0.778197
P17	NA	NA	NA	NA	NA	NA	NA	NA	NA	NA	NA	NA	NA	NA	NA	NA	0.709322	0.678351	0.714819	0.683399	0.709071	0.703359	0.681845	0.734119	0.708918	0.696644	0.720734	0.706871	0.695802	0.738324	0.772681	0.737058	0.754916	0.742619	0.754076	0.762649	0.759719	0.778503	0.754406	0.770568	0.757143	0.779547	0.764275	0.740861	1	0.776974	0.769087	0.756026	0.756656
P13	NA	NA	NA	NA	NA	NA	NA	NA	NA	NA	NA	NA	NA	NA	NA	NA	0.725057	0.707979	0.727631	0.709629	0.746157	0.716054	0.671851	0.713698	0.694396	0.701436	0.714737	0.727117	0.693436	0.772329	0.766338	0.736211	0.773877	0.776244	0.801133	0.757468	0.768025	0.769422	0.732834	0.775346	0.790893	0.817837	0.787902	0.766531	0.776974	1	0.784781	0.745894	0.761995
P80	NA	NA	NA	NA	NA	NA	NA	NA	NA	NA	NA	NA	NA	NA	NA	NA	0.697678	0.712896	0.696969	0.684302	0.715485	0.73882	0.696428	0.714467	0.707416	0.714363	0.734826	0.727908	0.703702	0.743437	0.76057	0.736077	0.777277	0.769844	0.795783	0.769426	0.745945	0.781632	0.747651	0.757784	0.765789	0.803496	0.785572	0.751874	0.769087	0.784781	1	0.761893	0.788465
P62	NA	NA	NA	NA	NA	NA	NA	NA	NA	NA	NA	NA	NA	NA	NA	NA	0.673544	0.686123	0.690377	0.709402	0.739632	0.716268	0.665286	0.724483	0.707472	0.69949	0.718289	0.690552	0.698394	0.727722	0.759176	0.73664	0.754274	0.751756	0.745205	0.760482	0.752099	0.79758	0.771213	0.746594	0.746833	0.771919	0.75895	0.751906	0.756026	0.745894	0.761893	1	0.779519
P89	NA	NA	NA	NA	NA	NA	NA	NA	NA	NA	NA	NA	NA	NA	NA	NA	0.709565	0.71497	0.733789	0.7313	0.734311	0.743468	0.67518	0.725465	0.724591	0.710207	0.708613	0.704237	0.70112	0.729557	0.747879	0.767554	0.757728	0.753328	0.754765	0.774516	0.740239	0.781656	0.757684	0.7574	0.768115	0.798201	0.795973	0.778197	0.756656	0.761995	0.788465	0.779519	1
P06	NA	NA	NA	NA	NA	NA	NA	NA	NA	NA	NA	NA	NA	NA	NA	NA	0.702141	0.672434	0.727762	0.693683	0.757659	0.751421	0.676324	0.734702	0.702408	0.699248	0.712198	0.736584	0.716769	0.724908	0.745035	0.733627	0.755246	0.741044	0.743949	0.780487	0.786039	0.792111	0.76919	0.774039	0.74384	0.785264	0.772979	0.761614	0.753571	0.761953	0.757212	0.771101	0.765209
P15	NA	NA	NA	NA	NA	NA	NA	NA	NA	NA	NA	NA	NA	NA	NA	NA	0.693437	0.68034	0.729331	0.710867	0.744664	0.748312	0.692371	0.757116	0.719219	0.715577	0.739783	0.73571	0.709567	0.746756	0.798052	0.780873	0.774318	0.758477	0.750438	0.777041	0.779626	0.800877	0.776587	0.788562	0.770308	0.822878	0.792649	0.752166	0.789429	0.780721	0.796496	0.788056	0.80951
P42	NA	NA	NA	NA	NA	NA	NA	NA	NA	NA	NA	NA	NA	NA	NA	NA	0.709627	0.687231	0.749186	0.728199	0.79301	0.777396	0.674247	0.73831	0.716915	0.703835	0.730291	0.72913	0.72158	0.760326	0.776961	0.772663	0.769805	0.768462	0.755381	0.783655	0.780497	0.788162	0.759135	0.786546	0.773104	0.81538	0.781227	0.78703	0.772404	0.805147	0.774122	0.782183	0.788462
P30	NA	NA	NA	NA	NA	NA	NA	NA	NA	NA	NA	NA	NA	NA	NA	NA	0.671942	0.676335	0.705852	0.669921	0.673873	0.679439	0.691251	0.719838	0.719676	0.71551	0.71372	0.693325	0.667113	0.714864	0.71161	0.720965	0.742705	0.720865	0.731555	0.726898	0.748126	0.773005	0.756008	0.747034	0.735153	0.754063	0.751163	0.701954	0.73348	0.713645	0.724743	0.740618	0.744569
P64	NA	NA	NA	NA	NA	NA	NA	NA	NA	NA	NA	NA	NA	NA	NA	NA	0.686055	0.69363	0.709748	0.668677	0.69633	0.711855	0.697134	0.709427	0.718787	0.678849	0.698157	0.700632	0.667849	0.727262	0.723378	0.746973	0.757824	0.750689	0.752246	0.747308	0.740236	0.788361	0.76465	0.763908	0.750321	0.770065	0.761832	0.719342	0.740419	0.73158	0.749552	0.742006	0.759987
P33	NA	NA	NA	NA	NA	NA	NA	NA	NA	NA	NA	NA	NA	NA	NA	NA	0.70187	0.690943	0.689679	0.685388	0.675092	0.686398	0.748086	0.752417	0.754671	0.759217	0.7296	0.717883	0.721278	0.719204	0.717503	0.71168	0.767032	0.724477	0.766857	0.739413	0.748612	0.7614	0.766862	0.738864	0.736322	0.75897	0.770133	0.707481	0.731489	0.746579	0.763885	0.722463	0.752134
P66	NA	NA	NA	NA	NA	NA	NA	NA	NA	NA	NA	NA	NA	NA	NA	NA	0.695382	0.690515	0.684483	0.717241	0.709064	0.697374	0.748901	0.742045	0.769899	0.722064	0.713982	0.729544	0.72809	0.725786	0.738366	0.737012	0.753026	0.755463	0.770068	0.762755	0.751997	0.784202	0.778012	0.738049	0.76355	0.76691	0.775086	0.73622	0.751327	0.752748	0.763852	0.772674	0.767256
P47	NA	NA	NA	NA	NA	NA	NA	NA	NA	NA	NA	NA	NA	NA	NA	NA	0.689837	0.706037	0.724457	0.705625	0.714395	0.701198	0.693866	0.726696	0.737032	0.717494	0.711081	0.720219	0.717835	0.722953	0.727308	0.720399	0.753816	0.734254	0.740167	0.743565	0.746752	0.760855	0.747524	0.739016	0.750224	0.763366	0.768322	0.762544	0.7408	0.747678	0.732697	0.741573	0.764728
P95	NA	NA	NA	NA	NA	NA	NA	NA	NA	NA	NA	NA	NA	NA	NA	NA	0.696634	0.668452	0.697604	0.671174	0.677828	0.697256	0.71344	0.732185	0.738148	0.709777	0.697151	0.684718	0.70499	0.679154	0.708267	0.718992	0.735703	0.726586	0.713738	0.761279	0.742552	0.76692	0.762376	0.753586	0.73957	0.757528	0.780942	0.736718	0.719817	0.716606	0.720667	0.715903	0.754856
P11	NA	NA	NA	NA	NA	NA	NA	NA	NA	NA	NA	NA	NA	NA	NA	NA	0.703732	0.714165	0.70558	0.68196	0.689873	0.703677	0.65329	0.689418	0.687675	0.709965	0.686656	0.668228	0.680853	0.71059	0.711077	0.735857	0.73867	0.724945	0.740204	0.740467	0.715239	0.734533	0.715095	0.741411	0.735949	0.761154	0.747169	0.731181	0.728111	0.743927	0.750997	0.728803	0.795692
P46	NA	NA	NA	NA	NA	NA	NA	NA	NA	NA	NA	NA	NA	NA	NA	NA	0.692198	0.699909	0.679755	0.665754	0.668516	0.672329	0.690787	0.690869	0.703299	0.703805	0.677368	0.676408	0.68664	0.700901	0.681181	0.703398	0.728899	0.746252	0.732606	0.730754	0.700113	0.726249	0.715822	0.71314	0.733052	0.726011	0.739789	0.71864	0.699102	0.71384	0.728794	0.735745	0.760124
P04	NA	NA	NA	NA	NA	NA	NA	NA	NA	NA	NA	NA	NA	NA	NA	NA	0.695393	0.711931	0.704957	0.675142	0.677656	0.688707	0.689396	0.687963	0.684079	0.714454	0.686458	0.688559	0.715339	0.716655	0.703003	0.727839	0.734393	0.757422	0.732019	0.752691	0.738056	0.761122	0.739095	0.769657	0.74624	0.749144	0.766856	0.723745	0.719765	0.723991	0.722243	0.751828	0.762252
P54	NA	NA	NA	NA	NA	NA	NA	NA	NA	NA	NA	NA	NA	NA	NA	NA	0.67865	0.69093	0.678468	0.668939	0.681999	0.690709	0.707021	0.703903	0.696866	0.670055	0.685997	0.69119	0.693013	0.733535	0.721732	0.728391	0.734443	0.776856	0.745914	0.744233	0.753288	0.759539	0.735274	0.765174	0.762018	0.76041	0.772913	0.710801	0.728494	0.742052	0.731159	0.741497	0.739789
P85	NA	NA	NA	NA	NA	NA	NA	NA	NA	NA	NA	NA	NA	NA	NA	NA	0.696849	0.697336	0.726751	0.678967	0.712242	0.707926	0.694223	0.718162	0.705419	0.723919	0.706708	0.730715	0.739118	0.715594	0.704282	0.709483	0.757288	0.74696	0.745611	0.77054	0.754767	0.748291	0.734104	0.748987	0.723674	0.749518	0.746016	0.761718	0.721218	0.735719	0.740119	0.728538	0.742028
P51	NA	NA	NA	NA	NA	NA	NA	NA	NA	NA	NA	NA	NA	NA	NA	NA	0.706697	0.669925	0.704399	0.646012	0.689998	0.687256	0.676153	0.690378	0.684279	0.695486	0.681881	0.705619	0.722569	0.692544	0.67556	0.697277	0.710723	0.71861	0.7263	0.745593	0.730145	0.745649	0.732851	0.749176	0.723738	0.742343	0.744702	0.715895	0.705521	0.718455	0.718156	0.710559	0.729534
P93	NA	NA	NA	NA	NA	NA	NA	NA	NA	NA	NA	NA	NA	NA	NA	NA	0.713905	0.683361	0.718582	0.663161	0.702552	0.691653	0.718689	0.709948	0.699767	0.688449	0.676914	0.711225	0.6984	0.71875	0.678626	0.70804	0.75882	0.738238	0.74877	0.734883	0.737374	0.743744	0.744557	0.742161	0.738435	0.737527	0.759914	0.725792	0.702838	0.737833	0.722862	0.706114	0.717095
P50	NA	NA	NA	NA	NA	NA	NA	NA	NA	NA	NA	NA	NA	NA	NA	NA	0.67219	0.669436	0.683061	0.631455	0.660823	0.675088	0.693819	0.674837	0.670059	0.689136	0.702362	0.668272	0.705937	0.697454	0.662985	0.678419	0.714081	0.728864	0.716114	0.71582	0.729556	0.737121	0.72251	0.72514	0.725998	0.727512	0.738298	0.692226	0.693323	0.698938	0.713306	0.685455	0.706716
P83	NA	NA	NA	NA	NA	NA	NA	NA	NA	NA	NA	NA	NA	NA	NA	NA	0.682113	0.675351	0.683494	0.641652	0.661034	0.679311	0.70392	0.706162	0.699508	0.700985	0.683642	0.685221	0.722701	0.694129	0.685584	0.701904	0.722475	0.721387	0.740058	0.741555	0.723175	0.74293	0.737534	0.745783	0.713046	0.729354	0.750859	0.698872	0.700389	0.691674	0.728492	0.699177	0.73013
P88	NA	NA	NA	NA	NA	NA	NA	NA	NA	NA	NA	NA	NA	NA	NA	NA	0.683513	0.680279	0.693495	0.680544	0.734074	0.721665	0.658053	0.675812	0.682951	0.686026	0.676249	0.679006	0.71277	0.695451	0.668751	0.682265	0.724406	0.751611	0.728512	0.75532	0.724804	0.708581	0.702043	0.711882	0.707909	0.719776	0.73411	0.775328	0.700578	0.716952	0.708975	0.71882	0.745392
P27	NA	NA	NA	NA	NA	NA	NA	NA	NA	NA	NA	NA	NA	NA	NA	NA	0.67173	0.679314	0.666587	0.651476	0.677099	0.685122	0.675089	0.680588	0.690306	0.695775	0.679656	0.687053	0.672851	0.708382	0.656458	0.673624	0.730099	0.728116	0.735819	0.729397	0.717209	0.716951	0.711612	0.697452	0.717334	0.71341	0.733759	0.723056	0.682683	0.707059	0.723382	0.691799	0.711833
P87	NA	NA	NA	NA	NA	NA	NA	NA	NA	NA	NA	NA	NA	NA	NA	NA	0.688987	0.685491	0.696322	0.652252	0.68143	0.701048	0.67322	0.68044	0.700002	0.668621	0.658228	0.664798	0.677163	0.688512	0.652743	0.686698	0.714504	0.726428	0.714136	0.722836	0.709897	0.727687	0.725401	0.693386	0.731965	0.711944	0.738169	0.752945	0.674988	0.692889	0.694956	0.681782	0.718158
P91	NA	NA	NA	NA	NA	NA	NA	NA	NA	NA	NA	NA	NA	NA	NA	NA	0.65005	0.635048	0.665632	0.665521	0.673211	0.701919	0.638763	0.681133	0.668405	0.6852	0.683026	0.665313	0.678147	0.708412	0.703788	0.72849	0.694366	0.708573	0.694633	0.744878	0.73234	0.766142	0.741435	0.740568	0.744139	0.743953	0.748612	0.721733	0.701676	0.692769	0.698839	0.742437	0.726959
P102	NA	NA	NA	NA	NA	NA	NA	NA	NA	NA	NA	NA	NA	NA	NA	NA	0.681527	0.683092	0.727531	0.653323	0.682049	0.700158	0.679867	0.695309	0.681218	0.711551	0.696205	0.697835	0.70586	0.703742	0.694026	0.699009	0.735188	0.730529	0.737299	0.737519	0.76091	0.746994	0.723689	0.768799	0.737483	0.751838	0.75733	0.720191	0.736225	0.731242	0.725558	0.703599	0.724529
P94	NA	NA	NA	NA	NA	NA	NA	NA	NA	NA	NA	NA	NA	NA	NA	NA	0.661446	0.662123	0.689644	0.663699	0.676414	0.6738	0.66576	0.737158	0.699122	0.734093	0.725655	0.671208	0.679483	0.684707	0.705722	0.724157	0.727059	0.698219	0.690653	0.736923	0.740605	0.733882	0.74462	0.717169	0.714318	0.729976	0.748564	0.728024	0.724264	0.70005	0.698024	0.71627	0.741314
P99	NA	NA	NA	NA	NA	NA	NA	NA	NA	NA	NA	NA	NA	NA	NA	NA	0.68249	0.667898	0.719552	0.699271	0.696268	0.705686	0.65749	0.708876	0.713844	0.683705	0.686396	0.675963	0.691714	0.680213	0.696963	0.70754	0.709085	0.715662	0.699799	0.737602	0.732058	0.742623	0.731571	0.733948	0.723816	0.739469	0.736282	0.72841	0.724832	0.706184	0.710329	0.722427	0.762685
P19	NA	NA	NA	NA	NA	NA	NA	NA	NA	NA	NA	NA	NA	NA	NA	NA	0.614831	0.600991	0.598383	0.580636	0.596619	0.61171	0.646392	0.638578	0.640501	0.639236	0.655485	0.600407	0.629621	0.624833	0.611997	0.657278	0.634624	0.649949	0.637925	0.658833	0.690664	0.646827	0.650163	0.666964	0.631286	0.643213	0.680311	0.620958	0.638458	0.61554	0.622433	0.613602	0.630035
P69	NA	NA	NA	NA	NA	NA	NA	NA	NA	NA	NA	NA	NA	NA	NA	NA	0.574555	0.568378	0.590952	0.572355	0.587059	0.606752	0.652648	0.644718	0.664861	0.655707	0.647354	0.591601	0.621244	0.610569	0.608304	0.64371	0.624181	0.617833	0.618963	0.638001	0.664571	0.642172	0.649865	0.638678	0.626051	0.648063	0.655026	0.622211	0.609126	0.602373	0.610485	0.605708	0.622444
P76	NA	NA	NA	NA	NA	NA	NA	NA	NA	NA	NA	NA	NA	NA	NA	NA	0.606884	0.581154	0.603556	0.585963	0.590152	0.599197	0.682466	0.675891	0.694129	0.659811	0.634894	0.61951	0.656946	0.614384	0.603197	0.619277	0.646186	0.627814	0.639964	0.658327	0.689126	0.651563	0.671084	0.640513	0.631242	0.626878	0.665241	0.618238	0.637347	0.616985	0.609513	0.599184	0.613182
P39	NA	NA	NA	NA	NA	NA	NA	NA	NA	NA	NA	NA	NA	NA	NA	NA	0.667934	0.643447	0.665941	0.602975	0.604539	0.628847	0.614893	0.626942	0.632643	0.677246	0.659745	0.606721	0.637337	0.638247	0.628004	0.657917	0.677564	0.657259	0.67291	0.681267	0.683033	0.684336	0.664864	0.692858	0.681051	0.689962	0.686424	0.640086	0.662781	0.66017	0.665422	0.642319	0.693561
P16	NA	NA	NA	NA	NA	NA	NA	NA	NA	NA	NA	NA	NA	NA	NA	NA	0.644481	0.590462	0.645115	0.570699	0.613797	0.63108	0.609339	0.610114	0.579616	0.597804	0.596571	0.604161	0.600697	0.625136	0.624333	0.646995	0.646056	0.677084	0.639183	0.658917	0.657154	0.707081	0.688424	0.722055	0.668143	0.662991	0.67661	0.618034	0.653593	0.632399	0.627427	0.645494	0.659195
P72	NA	NA	NA	NA	NA	NA	NA	NA	NA	NA	NA	NA	NA	NA	NA	NA	0.640145	0.637932	0.669696	0.626505	0.645521	0.658068	0.61247	0.648173	0.642735	0.624798	0.637556	0.615744	0.606614	0.66184	0.657076	0.687993	0.684085	0.667042	0.698756	0.681297	0.705106	0.73899	0.718072	0.708451	0.712537	0.733938	0.732104	0.677673	0.665675	0.676698	0.673189	0.655426	0.68821
P77	NA	NA	NA	NA	NA	NA	NA	NA	NA	NA	NA	NA	NA	NA	NA	NA	0.643266	0.67935	0.648011	0.607738	0.652826	0.639895	0.643555	0.624275	0.619379	0.616584	0.622747	0.636657	0.615451	0.692463	0.638904	0.649888	0.685408	0.725891	0.726112	0.672147	0.663641	0.702076	0.681067	0.680549	0.724051	0.695321	0.713065	0.668262	0.659792	0.685448	0.682048	0.67309	0.695993
P38	NA	NA	NA	NA	NA	NA	NA	NA	NA	NA	NA	NA	NA	NA	NA	NA	0.636249	0.609283	0.621138	0.610334	0.607806	0.617673	0.658876	0.684942	0.67934	0.613982	0.637542	0.618284	0.63786	0.639814	0.659254	0.667027	0.651352	0.673535	0.644728	0.669991	0.678586	0.696529	0.695085	0.686549	0.676081	0.690473	0.688751	0.644682	0.676815	0.656844	0.655681	0.652687	0.666341
P05	NA	NA	NA	NA	NA	NA	NA	NA	NA	NA	NA	NA	NA	NA	NA	NA	0.636427	0.615293	0.645536	0.625837	0.627274	0.62941	0.700677	0.670046	0.694599	0.644339	0.653708	0.661708	0.668414	0.699816	0.644124	0.634071	0.671805	0.694373	0.705766	0.683765	0.702424	0.70719	0.69928	0.689749	0.697598	0.678844	0.70409	0.660924	0.68438	0.676188	0.670011	0.646815	0.657424
P20	NA	NA	NA	NA	NA	NA	NA	NA	NA	NA	NA	NA	NA	NA	NA	NA	0.646753	0.651823	0.653738	0.617597	0.637865	0.629109	0.670524	0.637869	0.639728	0.65855	0.653767	0.641301	0.679106	0.667806	0.626538	0.639337	0.678439	0.710226	0.687896	0.706654	0.684764	0.703117	0.690664	0.689869	0.688914	0.680541	0.70297	0.673647	0.662932	0.660891	0.668451	0.671809	0.681414
P29	NA	NA	NA	NA	NA	NA	NA	NA	NA	NA	NA	NA	NA	NA	NA	NA	0.629749	0.673267	0.687934	0.656267	0.649299	0.663783	0.671053	0.665492	0.688415	0.667098	0.658016	0.672603	0.672257	0.661461	0.648095	0.676843	0.682763	0.671637	0.675057	0.702456	0.690055	0.689027	0.691258	0.684305	0.680449	0.685154	0.711316	0.72043	0.66831	0.655825	0.67946	0.650627	0.707587
P97	NA	NA	NA	NA	NA	NA	NA	NA	NA	NA	NA	NA	NA	NA	NA	NA	0.652082	0.628498	0.647287	0.615855	0.666483	0.661138	0.662636	0.619251	0.654303	0.644134	0.633588	0.667621	0.720381	0.650693	0.618685	0.641112	0.655749	0.696932	0.689103	0.709643	0.694167	0.668297	0.654706	0.66747	0.669747	0.665064	0.684599	0.699348	0.640432	0.659744	0.647653	0.634172	0.651848
P101	NA	NA	NA	NA	NA	NA	NA	NA	NA	NA	NA	NA	NA	NA	NA	NA	0.642449	0.644348	0.689849	0.646089	0.680717	0.671664	0.648441	0.644145	0.664858	0.66154	0.661773	0.655526	0.712125	0.675588	0.641375	0.64737	0.671283	0.681977	0.672034	0.718406	0.712921	0.685089	0.6743	0.673418	0.678434	0.67579	0.69015	0.692745	0.673963	0.672609	0.653026	0.662849	0.68295
P55	NA	NA	NA	NA	NA	NA	NA	NA	NA	NA	NA	NA	NA	NA	NA	NA	0.610969	0.607904	0.639172	0.576789	0.63066	0.635661	0.64816	0.647326	0.613437	0.640184	0.614509	0.636748	0.637632	0.61983	0.614957	0.615648	0.688504	0.64596	0.651298	0.669893	0.649339	0.672693	0.671948	0.6503	0.636374	0.661406	0.685572	0.625172	0.646675	0.654625	0.672174	0.639856	0.65038
P23	NA	NA	NA	NA	NA	NA	NA	NA	NA	NA	NA	NA	NA	NA	NA	NA	0.62611	0.635799	0.624675	0.582875	0.619378	0.594516	0.611686	0.584802	0.568736	0.601018	0.587175	0.618728	0.60897	0.685681	0.610215	0.602454	0.653014	0.680193	0.704851	0.646189	0.657021	0.644386	0.62087	0.66076	0.661738	0.651875	0.679883	0.633543	0.633989	0.675977	0.623442	0.61815	0.620751
P70	NA	NA	NA	NA	NA	NA	NA	NA	NA	NA	NA	NA	NA	NA	NA	NA	0.608758	0.617797	0.640278	0.603038	0.586417	0.613049	0.627481	0.595489	0.637571	0.606019	0.588391	0.624787	0.616678	0.640569	0.594235	0.647104	0.654057	0.63022	0.673738	0.641714	0.64547	0.668873	0.658999	0.657892	0.633271	0.636197	0.650228	0.604797	0.611985	0.608809	0.630099	0.619861	0.635154
P68	NA	NA	NA	NA	NA	NA	NA	NA	NA	NA	NA	NA	NA	NA	NA	NA	0.612066	0.595766	0.595833	0.597624	0.588948	0.577626	0.651204	0.622811	0.634934	0.629591	0.596233	0.616889	0.612522	0.623609	0.594879	0.617844	0.62813	0.633833	0.661456	0.65348	0.645738	0.672403	0.664921	0.641059	0.658465	0.653737	0.700458	0.622358	0.623511	0.638566	0.630254	0.616207	0.64426
P12	NA	NA	NA	NA	NA	NA	NA	NA	NA	NA	NA	NA	NA	NA	NA	NA	0.624926	0.568627	0.593152	0.633666	0.625522	0.612405	0.644691	0.656217	0.675244	0.63779	0.61588	0.644275	0.657934	0.612211	0.63119	0.63238	0.632022	0.630493	0.622617	0.668042	0.649378	0.65952	0.674576	0.640532	0.629462	0.647297	0.655702	0.634425	0.649224	0.621479	0.63653	0.635519	0.661691
P28	NA	NA	NA	NA	NA	NA	NA	NA	NA	NA	NA	NA	NA	NA	NA	NA	0.674033	0.63684	0.602267	0.603662	0.594525	0.586387	0.686275	0.625865	0.634704	0.634872	0.607745	0.64124	0.658235	0.62208	0.642886	0.623838	0.65143	0.693726	0.670235	0.637616	0.642863	0.668251	0.668993	0.65812	0.657908	0.65143	0.671208	0.618065	0.644401	0.648711	0.657004	0.635208	0.653317
P52	NA	NA	NA	NA	NA	NA	NA	NA	NA	NA	NA	NA	NA	NA	NA	NA	0.535273	0.483858	0.49621	0.489444	0.469271	0.456048	0.515332	0.496407	0.536414	0.476665	0.465066	0.485452	0.471236	0.507342	0.508313	0.509671	0.503441	0.523454	0.528782	0.497954	0.501012	0.544994	0.543346	0.527404	0.515117	0.516303	0.523296	0.47623	0.5245	0.512305	0.493988	0.48833	0.511733
P56	NA	NA	NA	NA	NA	NA	NA	NA	NA	NA	NA	NA	NA	NA	NA	NA	0.495174	0.448526	0.462536	0.455365	0.448823	0.450768	0.485424	0.446022	0.478759	0.476252	0.455439	0.482228	0.477263	0.469966	0.448802	0.480825	0.473996	0.47312	0.481006	0.484313	0.484883	0.488107	0.489974	0.485121	0.475744	0.469417	0.484909	0.453643	0.455424	0.45539	0.462601	0.442953	0.471536
P79	NA	NA	NA	NA	NA	NA	NA	NA	NA	NA	NA	NA	NA	NA	NA	NA	0.531703	0.481548	0.498359	0.483918	0.487239	0.498488	0.639326	0.637011	0.657164	0.610185	0.567281	0.537415	0.592824	0.512501	0.530459	0.523345	0.560637	0.538504	0.546994	0.556123	0.572428	0.555139	0.5915	0.530031	0.52867	0.533025	0.557116	0.525821	0.548342	0.524436	0.530233	0.528439	0.530817
P82	NA	NA	NA	NA	NA	NA	NA	NA	NA	NA	NA	NA	NA	NA	NA	NA	0.569059	0.53934	0.555504	0.53855	0.528462	0.539684	0.628192	0.629974	0.605582	0.658602	0.601374	0.558098	0.631228	0.51716	0.53778	0.555049	0.58922	0.579404	0.530548	0.591744	0.582543	0.565068	0.601465	0.557624	0.552393	0.557807	0.590743	0.591806	0.558445	0.535481	0.548525	0.55295	0.586663
P81	NA	NA	NA	NA	NA	NA	NA	NA	NA	NA	NA	NA	NA	NA	NA	NA	0.595227	0.561264	0.545648	0.578426	0.577403	0.558837	0.589283	0.566756	0.596881	0.577551	0.538868	0.588501	0.587163	0.574186	0.543825	0.549765	0.596103	0.596148	0.610346	0.61375	0.572913	0.581728	0.589667	0.557483	0.568944	0.572444	0.586399	0.590702	0.565839	0.578356	0.584293	0.58381	0.582331
P32	NA	NA	NA	NA	NA	NA	NA	NA	NA	NA	NA	NA	NA	NA	NA	NA	0.571188	0.565606	0.55504	0.528866	0.523048	0.522793	0.629581	0.593132	0.619101	0.574943	0.559174	0.55036	0.56868	0.593133	0.541441	0.553758	0.605036	0.609712	0.625767	0.589075	0.606629	0.610396	0.617021	0.583828	0.60059	0.590497	0.614633	0.562228	0.574206	0.567451	0.555402	0.56436	0.572378
P14	NA	NA	NA	NA	NA	NA	NA	NA	NA	NA	NA	NA	NA	NA	NA	NA	0.57683	0.584592	0.600219	0.567022	0.561518	0.571804	0.586356	0.625754	0.603524	0.650935	0.627414	0.566467	0.606895	0.577974	0.579696	0.598421	0.630814	0.603965	0.597052	0.610827	0.640237	0.641009	0.649248	0.622734	0.596345	0.61415	0.623793	0.59392	0.593116	0.575951	0.587533	0.6252	0.59755
P67	NA	NA	NA	NA	NA	NA	NA	NA	NA	NA	NA	NA	NA	NA	NA	NA	0.588064	0.573676	0.622018	0.540243	0.57328	0.58972	0.612905	0.589612	0.608683	0.599185	0.585831	0.561529	0.598366	0.571244	0.540152	0.569603	0.624963	0.617557	0.5968	0.618711	0.633426	0.619949	0.627038	0.619506	0.595796	0.590841	0.614762	0.574761	0.567941	0.570808	0.557415	0.569358	0.573039
P31	NA	NA	NA	NA	NA	NA	NA	NA	NA	NA	NA	NA	NA	NA	NA	NA	0.558658	0.56733	0.607738	0.595469	0.576247	0.569938	0.586074	0.589648	0.587685	0.602236	0.600195	0.581258	0.581094	0.619859	0.5827	0.595141	0.606185	0.593224	0.610004	0.606919	0.641746	0.652151	0.636912	0.632534	0.617501	0.634609	0.641901	0.578627	0.605433	0.603348	0.593911	0.590267	0.613251
P35	NA	NA	NA	NA	NA	NA	NA	NA	NA	NA	NA	NA	NA	NA	NA	NA	0.566137	0.55783	0.557544	0.509965	0.528339	0.521996	0.59766	0.577119	0.577376	0.550355	0.52939	0.578872	0.551629	0.576033	0.539567	0.562646	0.586658	0.584189	0.623161	0.574718	0.57578	0.597731	0.600797	0.593435	0.592839	0.575936	0.596502	0.542798	0.596497	0.583673	0.577455	0.566839	0.584181
P40	NA	NA	NA	NA	NA	NA	NA	NA	NA	NA	NA	NA	NA	NA	NA	NA	0.627281	0.572924	0.581603	0.52519	0.548352	0.547936	0.558064	0.569949	0.55213	0.559973	0.544922	0.540253	0.541089	0.579728	0.571853	0.575479	0.588219	0.599755	0.584322	0.583222	0.577167	0.61462	0.623216	0.59758	0.60356	0.588324	0.598144	0.563733	0.581146	0.571293	0.559562	0.566467	0.601108
NA: data not available as subtelomeric sequence is too short to be mapped to specific chromosomal end.
[truncated: 55 more columns]

## Sheet: Chr. 5p
	P104	P103	P101	P96	P95	P94	P88	P80	P48	P42	P34	P22	P10	P21	P11	P62	P12	P90	P69	P71	P47	P23	P54	P46	P37	P75	P20	P79	P83	P56	P55	P63	P53	P05	P38	P16	P29	P44	P97	P14	P35	P04	P31	P41	P30	P09	P49	P50	P70
P104	NA	NA	NA	NA	NA	NA	NA	NA	NA	NA	NA	NA	NA	NA	NA	NA	NA	NA	NA	NA	NA	NA	NA	NA	NA	NA	NA	NA	NA	NA	NA	NA	NA	NA	NA	NA	NA	NA	NA	NA	NA	NA	NA	NA	NA	NA	NA	NA	NA
P103	NA	NA	NA	NA	NA	NA	NA	NA	NA	NA	NA	NA	NA	NA	NA	NA	NA	NA	NA	NA	NA	NA	NA	NA	NA	NA	NA	NA	NA	NA	NA	NA	NA	NA	NA	NA	NA	NA	NA	NA	NA	NA	NA	NA	NA	NA	NA	NA	NA
P101	NA	NA	NA	NA	NA	NA	NA	NA	NA	NA	NA	NA	NA	NA	NA	NA	NA	NA	NA	NA	NA	NA	NA	NA	NA	NA	NA	NA	NA	NA	NA	NA	NA	NA	NA	NA	NA	NA	NA	NA	NA	NA	NA	NA	NA	NA	NA	NA	NA
P96	NA	NA	NA	NA	NA	NA	NA	NA	NA	NA	NA	NA	NA	NA	NA	NA	NA	NA	NA	NA	NA	NA	NA	NA	NA	NA	NA	NA	NA	NA	NA	NA	NA	NA	NA	NA	NA	NA	NA	NA	NA	NA	NA	NA	NA	NA	NA	NA	NA
P95	NA	NA	NA	NA	NA	NA	NA	NA	NA	NA	NA	NA	NA	NA	NA	NA	NA	NA	NA	NA	NA	NA	NA	NA	NA	NA	NA	NA	NA	NA	NA	NA	NA	NA	NA	NA	NA	NA	NA	NA	NA	NA	NA	NA	NA	NA	NA	NA	NA
P94	NA	NA	NA	NA	NA	NA	NA	NA	NA	NA	NA	NA	NA	NA	NA	NA	NA	NA	NA	NA	NA	NA	NA	NA	NA	NA	NA	NA	NA	NA	NA	NA	NA	NA	NA	NA	NA	NA	NA	NA	NA	NA	NA	NA	NA	NA	NA	NA	NA
P88	NA	NA	NA	NA	NA	NA	NA	NA	NA	NA	NA	NA	NA	NA	NA	NA	NA	NA	NA	NA	NA	NA	NA	NA	NA	NA	NA	NA	NA	NA	NA	NA	NA	NA	NA	NA	NA	NA	NA	NA	NA	NA	NA	NA	NA	NA	NA	NA	NA
P80	NA	NA	NA	NA	NA	NA	NA	NA	NA	NA	NA	NA	NA	NA	NA	NA	NA	NA	NA	NA	NA	NA	NA	NA	NA	NA	NA	NA	NA	NA	NA	NA	NA	NA	NA	NA	NA	NA	NA	NA	NA	NA	NA	NA	NA	NA	NA	NA	NA
P48	NA	NA	NA	NA	NA	NA	NA	NA	NA	NA	NA	NA	NA	NA	NA	NA	NA	NA	NA	NA	NA	NA	NA	NA	NA	NA	NA	NA	NA	NA	NA	NA	NA	NA	NA	NA	NA	NA	NA	NA	NA	NA	NA	NA	NA	NA	NA	NA	NA
P42	NA	NA	NA	NA	NA	NA	NA	NA	NA	NA	NA	NA	NA	NA	NA	NA	NA	NA	NA	NA	NA	NA	NA	NA	NA	NA	NA	NA	NA	NA	NA	NA	NA	NA	NA	NA	NA	NA	NA	NA	NA	NA	NA	NA	NA	NA	NA	NA	NA
P34	NA	NA	NA	NA	NA	NA	NA	NA	NA	NA	NA	NA	NA	NA	NA	NA	NA	NA	NA	NA	NA	NA	NA	NA	NA	NA	NA	NA	NA	NA	NA	NA	NA	NA	NA	NA	NA	NA	NA	NA	NA	NA	NA	NA	NA	NA	NA	NA	NA
P22	NA	NA	NA	NA	NA	NA	NA	NA	NA	NA	NA	NA	NA	NA	NA	NA	NA	NA	NA	NA	NA	NA	NA	NA	NA	NA	NA	NA	NA	NA	NA	NA	NA	NA	NA	NA	NA	NA	NA	NA	NA	NA	NA	NA	NA	NA	NA	NA	NA
P10	NA	NA	NA	NA	NA	NA	NA	NA	NA	NA	NA	NA	NA	NA	NA	NA	NA	NA	NA	NA	NA	NA	NA	NA	NA	NA	NA	NA	NA	NA	NA	NA	NA	NA	NA	NA	NA	NA	NA	NA	NA	NA	NA	NA	NA	NA	NA	NA	NA
P21	NA	NA	NA	NA	NA	NA	NA	NA	NA	NA	NA	NA	NA	NA	NA	NA	NA	NA	NA	NA	NA	NA	NA	NA	NA	NA	NA	NA	NA	NA	NA	NA	NA	NA	NA	NA	NA	NA	NA	NA	NA	NA	NA	NA	NA	NA	NA	NA	NA
P11	NA	NA	NA	NA	NA	NA	NA	NA	NA	NA	NA	NA	NA	NA	1	0.715376	0.681936	0.647604	0.626199	0.686937	0.745665	0.741289	0.759701	0.757261	0.777543	0.774445	0.760656	0.737181	0.749458	0.744636	0.750025	0.758688	0.745422	0.755215	0.755866	0.756061	0.762223	0.755674	0.727105	0.730013	0.740288	0.721484	0.720339	0.734548	0.744284	0.749809	0.763196	0.768576	0.735175
P62	NA	NA	NA	NA	NA	NA	NA	NA	NA	NA	NA	NA	NA	NA	0.715376	1	0.67593	0.726812	0.695856	0.700696	0.705466	0.739997	0.723739	0.744846	0.742096	0.737923	0.719878	0.732612	0.740981	0.725099	0.741959	0.744041	0.745243	0.745022	0.760616	0.757546	0.742659	0.745223	0.716082	0.769189	0.732112	0.723319	0.734711	0.713421	0.728846	0.709552	0.714388	0.775824	0.737771
P12	NA	NA	NA	NA	NA	NA	NA	NA	NA	NA	NA	NA	NA	NA	0.681936	0.67593	1	0.696181	0.669138	0.717012	0.734217	0.715278	0.729193	0.725134	0.723169	0.719863	0.747144	0.750192	0.743986	0.731175	0.732438	0.73682	0.718382	0.73617	0.731767	0.753004	0.760065	0.748407	0.737831	0.743436	0.73644	0.72534	0.718979	0.716072	0.722191	0.728215	0.720079	0.74126	0.707118
P90	NA	NA	NA	NA	NA	NA	NA	NA	NA	NA	NA	NA	NA	NA	0.647604	0.726812	0.696181	1	0.721826	0.709085	0.67036	0.724532	0.697207	0.721477	0.700916	0.699789	0.718234	0.738078	0.739928	0.710242	0.727215	0.720573	0.715019	0.725441	0.717475	0.731442	0.725093	0.730815	0.742383	0.786528	0.741607	0.695524	0.710393	0.681858	0.711432	0.698837	0.687352	0.733852	0.707417
P69	NA	NA	NA	NA	NA	NA	NA	NA	NA	NA	NA	NA	NA	NA	0.626199	0.695856	0.669138	0.721826	1	0.722233	0.665681	0.732689	0.693881	0.671651	0.683464	0.678663	0.714516	0.724254	0.713101	0.692788	0.691303	0.690789	0.709356	0.703368	0.708816	0.688552	0.713423	0.709111	0.691052	0.729193	0.71399	0.665638	0.690717	0.705502	0.732526	0.691618	0.699442	0.735182	0.691987
P71	NA	NA	NA	NA	NA	NA	NA	NA	NA	NA	NA	NA	NA	NA	0.686937	0.700696	0.717012	0.709085	0.722233	1	0.696511	0.699418	0.700895	0.677615	0.69381	0.686704	0.722602	0.735448	0.712702	0.700901	0.701308	0.694865	0.708057	0.707378	0.717349	0.731332	0.756023	0.743496	0.73094	0.743048	0.734576	0.69385	0.718361	0.706437	0.713359	0.733616	0.720336	0.753806	0.715895
P47	NA	NA	NA	NA	NA	NA	NA	NA	NA	NA	NA	NA	NA	NA	0.745665	0.705466	0.734217	0.67036	0.665681	0.696511	1	0.790957	0.799399	0.809573	0.826789	0.823959	0.81531	0.802063	0.808646	0.800711	0.788108	0.829264	0.790352	0.818793	0.798405	0.816192	0.84023	0.823165	0.795401	0.781698	0.807567	0.805789	0.777775	0.759815	0.802357	0.78131	0.789277	0.750637	0.75348
P23	NA	NA	NA	NA	NA	NA	NA	NA	NA	NA	NA	NA	NA	NA	0.741289	0.739997	0.715278	0.724532	0.732689	0.699418	0.790957	1	0.802651	0.820744	0.827535	0.826649	0.810216	0.823535	0.819524	0.802123	0.812794	0.812049	0.815792	0.824796	0.829762	0.799221	0.819236	0.80708	0.800753	0.801243	0.807289	0.779826	0.775948	0.765927	0.793613	0.774276	0.78781	0.801117	0.778561
P54	NA	NA	NA	NA	NA	NA	NA	NA	NA	NA	NA	NA	NA	NA	0.759701	0.723739	0.729193	0.697207	0.693881	0.700895	0.799399	0.802651	1	0.826358	0.856417	0.867357	0.847635	0.844452	0.847761	0.83999	0.836887	0.851499	0.813931	0.828496	0.816687	0.797251	0.824269	0.816195	0.787211	0.804192	0.824164	0.780458	0.786016	0.79494	0.812304	0.798175	0.811776	0.769282	0.782917
P46	NA	NA	NA	NA	NA	NA	NA	NA	NA	NA	NA	NA	NA	NA	0.757261	0.744846	0.725134	0.721477	0.671651	0.677615	0.809573	0.820744	0.826358	1	0.863346	0.866448	0.833818	0.814178	0.846111	0.823006	0.849192	0.860187	0.816236	0.841643	0.824566	0.810642	0.818952	0.815644	0.805902	0.815308	0.814429	0.812435	0.810432	0.781899	0.804178	0.793079	0.802886	0.769661	0.784852
P37	NA	NA	NA	NA	NA	NA	NA	NA	NA	NA	NA	NA	NA	NA	0.777543	0.742096	0.723169	0.700916	0.683464	0.69381	0.826789	0.827535	0.856417	0.863346	1	0.918786	0.856197	0.829851	0.842606	0.841238	0.832454	0.862399	0.829356	0.860302	0.842508	0.815861	0.834529	0.845757	0.792983	0.816366	0.824971	0.80684	0.800933	0.788467	0.830527	0.809154	0.814653	0.774875	0.802721
P75	NA	NA	NA	NA	NA	NA	NA	NA	NA	NA	NA	NA	NA	NA	0.774445	0.737923	0.719863	0.699789	0.678663	0.686704	0.823959	0.826649	0.867357	0.866448	0.918786	1	0.853512	0.835014	0.848793	0.840366	0.838118	0.869151	0.825686	0.861124	0.848713	0.817036	0.83448	0.841349	0.791589	0.815369	0.824058	0.800243	0.796986	0.789522	0.822022	0.802832	0.816739	0.768549	0.79584
P20	NA	NA	NA	NA	NA	NA	NA	NA	NA	NA	NA	NA	NA	NA	0.760656	0.719878	0.747144	0.718234	0.714516	0.722602	0.81531	0.810216	0.847635	0.833818	0.856197	0.853512	1	0.841763	0.849673	0.830514	0.830863	0.843036	0.812918	0.842138	0.824037	0.809776	0.850679	0.841831	0.812357	0.822344	0.844426	0.80445	0.797821	0.805076	0.836789	0.846196	0.809849	0.78411	0.794203
P79	NA	NA	NA	NA	NA	NA	NA	NA	NA	NA	NA	NA	NA	NA	0.737181	0.732612	0.750192	0.738078	0.724254	0.735448	0.802063	0.823535	0.844452	0.814178	0.829851	0.835014	0.841763	1	0.851954	0.830846	0.840615	0.838622	0.828108	0.827568	0.835139	0.819391	0.8472	0.821096	0.819691	0.82403	0.83749	0.788399	0.805188	0.776387	0.803781	0.803495	0.795433	0.789671	0.795004
P83	NA	NA	NA	NA	NA	NA	NA	NA	NA	NA	NA	NA	NA	NA	0.749458	0.740981	0.743986	0.739928	0.713101	0.712702	0.808646	0.819524	0.847761	0.846111	0.842606	0.848793	0.849673	0.851954	1	0.841747	0.856339	0.859329	0.832513	0.829234	0.819953	0.815284	0.831412	0.827225	0.837439	0.834399	0.8512	0.795637	0.811327	0.801344	0.827309	0.807131	0.810294	0.781804	0.788862
P56	NA	NA	NA	NA	NA	NA	NA	NA	NA	NA	NA	NA	NA	NA	0.744636	0.725099	0.731175	0.710242	0.692788	0.700901	0.800711	0.802123	0.83999	0.823006	0.841238	0.840366	0.830514	0.830846	0.841747	1	0.820502	0.856224	0.826953	0.833068	0.828794	0.799186	0.818222	0.805284	0.811293	0.822743	0.82857	0.799093	0.803617	0.803347	0.809887	0.788788	0.797552	0.769914	0.77383
P55	NA	NA	NA	NA	NA	NA	NA	NA	NA	NA	NA	NA	NA	NA	0.750025	0.741959	0.732438	0.727215	0.691303	0.701308	0.788108	0.812794	0.836887	0.849192	0.832454	0.838118	0.830863	0.840615	0.856339	0.820502	1	0.859084	0.81968	0.825058	0.820923	0.81848	0.829538	0.795688	0.824075	0.820706	0.83421	0.80699	0.823689	0.790926	0.801514	0.804047	0.810921	0.78461	0.777184
P63	NA	NA	NA	NA	NA	NA	NA	NA	NA	NA	NA	NA	NA	NA	0.758688	0.744041	0.73682	0.720573	0.690789	0.694865	0.829264	0.812049	0.851499	0.860187	0.862399	0.869151	0.843036	0.838622	0.859329	0.856224	0.859084	1	0.825338	0.847726	0.835757	0.822782	0.831519	0.814425	0.82546	0.832773	0.844452	0.830116	0.830399	0.808775	0.821516	0.807402	0.818512	0.77487	0.776644
P53	NA	NA	NA	NA	NA	NA	NA	NA	NA	NA	NA	NA	NA	NA	0.745422	0.745243	0.718382	0.715019	0.709356	0.708057	0.790352	0.815792	0.813931	0.816236	0.829356	0.825686	0.812918	0.828108	0.832513	0.826953	0.81968	0.825338	1	0.837717	0.821184	0.795279	0.809048	0.800102	0.802181	0.805936	0.801866	0.789459	0.809297	0.802908	0.788511	0.78061	0.789256	0.784131	0.789861
P05	NA	NA	NA	NA	NA	NA	NA	NA	NA	NA	NA	NA	NA	NA	0.755215	0.745022	0.73617	0.725441	0.703368	0.707378	0.818793	0.824796	0.828496	0.841643	0.860302	0.861124	0.842138	0.827568	0.829234	0.833068	0.825058	0.847726	0.837717	1	0.833518	0.818878	0.832093	0.824836	0.812565	0.814752	0.813257	0.816403	0.804105	0.814769	0.823054	0.796222	0.80005	0.790759	0.792997
P38	NA	NA	NA	NA	NA	NA	NA	NA	NA	NA	NA	NA	NA	NA	0.755866	0.760616	0.731767	0.717475	0.708816	0.717349	0.798405	0.829762	0.816687	0.824566	0.842508	0.848713	0.824037	0.835139	0.819953	0.828794	0.820923	0.835757	0.821184	0.833518	1	0.825617	0.833218	0.815386	0.801895	0.824733	0.812153	0.81263	0.820699	0.783598	0.803087	0.786764	0.786451	0.80869	0.776268
P16	NA	NA	NA	NA	NA	NA	NA	NA	NA	NA	NA	NA	NA	NA	0.756061	0.757546	0.753004	0.731442	0.688552	0.731332	0.816192	0.799221	0.797251	0.810642	0.815861	0.817036	0.809776	0.819391	0.815284	0.799186	0.81848	0.822782	0.795279	0.818878	0.825617	1	0.839163	0.827116	0.817342	0.820034	0.814307	0.804264	0.801963	0.767557	0.785787	0.791754	0.792034	0.791377	0.767143
P29	NA	NA	NA	NA	NA	NA	NA	NA	NA	NA	NA	NA	NA	NA	0.762223	0.742659	0.760065	0.725093	0.713423	0.756023	0.84023	0.819236	0.824269	0.818952	0.834529	0.83448	0.850679	0.8472	0.831412	0.818222	0.829538	0.831519	0.809048	0.832093	0.833218	0.839163	1	0.847609	0.826149	0.82864	0.845765	0.815792	0.798606	0.780528	0.804138	0.813767	0.796299	0.805583	0.788907
P44	NA	NA	NA	NA	NA	NA	NA	NA	NA	NA	NA	NA	NA	NA	0.755674	0.745223	0.748407	0.730815	0.709111	0.743496	0.823165	0.80708	0.816195	0.815644	0.845757	0.841349	0.841831	0.821096	0.827225	0.805284	0.795688	0.814425	0.800102	0.824836	0.815386	0.827116	0.847609	1	0.800149	0.811116	0.812332	0.79027	0.78275	0.776524	0.820649	0.825339	0.813868	0.790411	0.794138
P97	NA	NA	NA	NA	NA	NA	NA	NA	NA	NA	NA	NA	NA	NA	0.727105	0.716082	0.737831	0.742383	0.691052	0.73094	0.795401	0.800753	0.787211	0.805902	0.792983	0.791589	0.812357	0.819691	0.837439	0.811293	0.824075	0.82546	0.802181	0.812565	0.801895	0.817342	0.826149	0.800149	1	0.813661	0.823316	0.806753	0.808082	0.780193	0.793226	0.790832	0.77654	0.780994	0.752166
P14	NA	NA	NA	NA	NA	NA	NA	NA	NA	NA	NA	NA	NA	NA	0.730013	0.769189	0.743436	0.786528	0.729193	0.743048	0.781698	0.801243	0.804192	0.815308	0.816366	0.815369	0.822344	0.82403	0.834399	0.822743	0.820706	0.832773	0.805936	0.814752	0.824733	0.820034	0.82864	0.811116	0.813661	1	0.848384	0.80964	0.816743	0.776064	0.798564	0.789684	0.785439	0.791059	0.772859
P35	NA	NA	NA	NA	NA	NA	NA	NA	NA	NA	NA	NA	NA	NA	0.740288	0.732112	0.73644	0.741607	0.71399	0.734576	0.807567	0.807289	0.824164	0.814429	0.824971	0.824058	0.844426	0.83749	0.8512	0.82857	0.83421	0.844452	0.801866	0.813257	0.812153	0.814307	0.845765	0.812332	0.823316	0.848384	1	0.797969	0.793968	0.76244	0.810093	0.799026	0.790473	0.770761	0.765542
P04	NA	NA	NA	NA	NA	NA	NA	NA	NA	NA	NA	NA	NA	NA	0.721484	0.723319	0.72534	0.695524	0.665638	0.69385	0.805789	0.779826	0.780458	0.812435	0.80684	0.800243	0.80445	0.788399	0.795637	0.799093	0.80699	0.830116	0.789459	0.816403	0.81263	0.804264	0.815792	0.79027	0.806753	0.80964	0.797969	1	0.811511	0.782953	0.784112	0.779727	0.766795	0.76479	0.747988
P31	NA	NA	NA	NA	NA	NA	NA	NA	NA	NA	NA	NA	NA	NA	0.720339	0.734711	0.718979	0.710393	0.690717	0.718361	0.777775	0.775948	0.786016	0.810432	0.800933	0.796986	0.797821	0.805188	0.811327	0.803617	0.823689	0.830399	0.809297	0.804105	0.820699	0.801963	0.798606	0.78275	0.808082	0.816743	0.793968	0.811511	1	0.798292	0.78953	0.78271	0.810341	0.764839	0.753736
P41	NA	NA	NA	NA	NA	NA	NA	NA	NA	NA	NA	NA	NA	NA	0.734548	0.713421	0.716072	0.681858	0.705502	0.706437	0.759815	0.765927	0.79494	0.781899	0.788467	0.789522	0.805076	0.776387	0.801344	0.803347	0.790926	0.808775	0.802908	0.814769	0.783598	0.767557	0.780528	0.776524	0.780193	0.776064	0.76244	0.782953	0.798292	1	0.786751	0.779327	0.793149	0.760146	0.747946
P30	NA	NA	NA	NA	NA	NA	NA	NA	NA	NA	NA	NA	NA	NA	0.744284	0.728846	0.722191	0.711432	0.732526	0.713359	0.802357	0.793613	0.812304	0.804178	0.830527	0.822022	0.836789	0.803781	0.827309	0.809887	0.801514	0.821516	0.788511	0.823054	0.803087	0.785787	0.804138	0.820649	0.793226	0.798564	0.810093	0.784112	0.78953	0.786751	1	0.801968	0.807077	0.771746	0.770826
P09	NA	NA	NA	NA	NA	NA	NA	NA	NA	NA	NA	NA	NA	NA	0.749809	0.709552	0.728215	0.698837	0.691618	0.733616	0.78131	0.774276	0.798175	0.793079	0.809154	0.802832	0.846196	0.803495	0.807131	0.788788	0.804047	0.807402	0.78061	0.796222	0.786764	0.791754	0.813767	0.825339	0.790832	0.789684	0.799026	0.779727	0.78271	0.779327	0.801968	1	0.81047	0.771528	0.775011
P49	NA	NA	NA	NA	NA	NA	NA	NA	NA	NA	NA	NA	NA	NA	0.763196	0.714388	0.720079	0.687352	0.699442	0.720336	0.789277	0.78781	0.811776	0.802886	0.814653	0.816739	0.809849	0.795433	0.810294	0.797552	0.810921	0.818512	0.789256	0.80005	0.786451	0.792034	0.796299	0.813868	0.77654	0.785439	0.790473	0.766795	0.810341	0.793149	0.807077	0.81047	1	0.761858	0.762129
P50	NA	NA	NA	NA	NA	NA	NA	NA	NA	NA	NA	NA	NA	NA	0.768576	0.775824	0.74126	0.733852	0.735182	0.753806	0.750637	0.801117	0.769282	0.769661	0.774875	0.768549	0.78411	0.789671	0.781804	0.769914	0.78461	0.77487	0.784131	0.790759	0.80869	0.791377	0.805583	0.790411	0.780994	0.791059	0.770761	0.76479	0.764839	0.760146	0.771746	0.771528	0.761858	1	0.777206
P70	NA	NA	NA	NA	NA	NA	NA	NA	NA	NA	NA	NA	NA	NA	0.735175	0.737771	0.707118	0.707417	0.691987	0.715895	0.75348	0.778561	0.782917	0.784852	0.802721	0.79584	0.794203	0.795004	0.788862	0.77383	0.777184	0.776644	0.789861	0.792997	0.776268	0.767143	0.788907	0.794138	0.752166	0.772859	0.765542	0.747988	0.753736	0.747946	0.770826	0.775011	0.762129	0.777206	1
P07	NA	NA	NA	NA	NA	NA	NA	NA	NA	NA	NA	NA	NA	NA	0.713838	0.725286	0.69977	0.714032	0.702887	0.685711	0.76079	0.794955	0.79138	0.780131	0.788806	0.788788	0.797413	0.804333	0.811277	0.800482	0.798175	0.806378	0.814137	0.793414	0.800142	0.776412	0.779367	0.771848	0.786995	0.791588	0.788323	0.773862	0.780234	0.767451	0.781192	0.784662	0.765416	0.773063	0.754662
P61	NA	NA	NA	NA	NA	NA	NA	NA	NA	NA	NA	NA	NA	NA	0.696751	0.726041	0.691001	0.733384	0.742273	0.717907	0.739493	0.7953	0.750439	0.760559	0.767818	0.762761	0.78222	0.785005	0.782237	0.762389	0.763226	0.767975	0.791115	0.783746	0.793901	0.762953	0.773328	0.761046	0.776067	0.786415	0.775939	0.750897	0.771828	0.760311	0.767172	0.756031	0.745988	0.760961	0.747316
P25	NA	NA	NA	NA	NA	NA	NA	NA	NA	NA	NA	NA	NA	NA	0.720486	0.728117	0.718815	0.722972	0.721675	0.737871	0.768767	0.766688	0.793336	0.777669	0.807777	0.800553	0.823393	0.796477	0.80262	0.782398	0.77064	0.784375	0.780407	0.795707	0.785295	0.771998	0.80102	0.812813	0.763948	0.795589	0.780838	0.76353	0.763311	0.770561	0.802404	0.790303	0.762699	0.762715	0.785541
P77	NA	NA	NA	NA	NA	NA	NA	NA	NA	NA	NA	NA	NA	NA	0.714988	0.728818	0.725857	0.717159	0.714451	0.733005	0.798443	0.775037	0.777874	0.777272	0.798229	0.792558	0.800985	0.786294	0.783991	0.770987	0.77326	0.79501	0.773207	0.801762	0.784021	0.793795	0.815649	0.809584	0.784415	0.789005	0.785997	0.782293	0.759701	0.760681	0.789588	0.782004	0.764614	0.761539	0.761433
P43	NA	NA	NA	NA	NA	NA	NA	NA	NA	NA	NA	NA	NA	NA	0.711538	0.726391	0.728759	0.735234	0.72374	0.738726	0.76898	0.774465	0.780036	0.76856	0.774829	0.772485	0.7808	0.797438	0.797427	0.783223	0.796721	0.800295	0.771726	0.778206	0.786853	0.800329	0.80243	0.784037	0.787793	0.811345	0.807873	0.766982	0.794258	0.759925	0.785503	0.775556	0.785846	0.763478	0.7392
P78	NA	NA	NA	NA	NA	NA	NA	NA	NA	NA	NA	NA	NA	NA	0.71121	0.709755	0.72376	0.683526	0.715825	0.709786	0.773415	0.786005	0.773871	0.765432	0.791982	0.785547	0.779312	0.787806	0.781264	0.781054	0.761646	0.782312	0.78292	0.794098	0.793054	0.776218	0.785199	0.788723	0.751048	0.766233	0.761342	0.754342	0.770164	0.771595	0.78411	0.756174	0.770784	0.751331	0.755503
P84	NA	NA	NA	NA	NA	NA	NA	NA	NA	NA	NA	NA	NA	NA	0.66966	0.686074	0.663966	0.648641	0.644652	0.678897	0.710887	0.71025	0.720512	0.730456	0.733296	0.732827	0.729883	0.729347	0.72363	0.737028	0.739767	0.742715	0.729182	0.741314	0.757707	0.727611	0.736415	0.714334	0.731446	0.73672	0.721047	0.752825	0.786209	0.725025	0.728831	0.715768	0.730229	0.706785	0.697356
P66	NA	NA	NA	NA	NA	NA	NA	NA	NA	NA	NA	NA	NA	NA	0.638172	0.657808	0.636915	0.642053	0.649917	0.661044	0.691182	0.719977	0.699739	0.684706	0.696295	0.689175	0.698722	0.705453	0.716043	0.711102	0.707944	0.706417	0.716787	0.716647	0.713278	0.694694	0.714646	0.689837	0.732051	0.705374	0.712462	0.713422	0.704911	0.6986	0.700399	0.683693	0.690403	0.703812	0.680458
P81	NA	NA	NA	NA	NA	NA	NA	NA	NA	NA	NA	NA	NA	NA	0.657144	0.681565	0.650224	0.658589	0.645215	0.657468	0.706348	0.725683	0.715291	0.70306	0.715567	0.707855	0.707972	0.710091	0.723136	0.727026	0.711751	0.72454	0.712757	0.716055	0.729028	0.707539	0.722059	0.708257	0.728708	0.726367	0.727416	0.721436	0.705074	0.700009	0.7054	0.687429	0.691626	0.705926	0.690661
P08	NA	NA	NA	NA	NA	NA	NA	NA	NA	NA	NA	NA	NA	NA	0.670265	0.687243	0.671216	0.65147	0.661617	0.664371	0.726598	0.748979	0.734236	0.728884	0.735469	0.729794	0.734882	0.748918	0.752853	0.762332	0.744216	0.750114	0.761411	0.746316	0.764373	0.727204	0.740563	0.713861	0.743732	0.746192	0.735789	0.741831	0.749741	0.745509	0.724432	0.719378	0.714819	0.72774	0.708017
P64	NA	NA	NA	NA	NA	NA	NA	NA	NA	NA	NA	NA	NA	NA	0.681785	0.673888	0.670832	0.654089	0.665803	0.686705	0.724181	0.737509	0.727919	0.719731	0.729307	0.724444	0.73374	0.724373	0.74464	0.748754	0.729416	0.743309	0.738412	0.749027	0.747135	0.715837	0.732375	0.720358	0.748206	0.728731	0.729422	0.730546	0.733725	0.749536	0.738717	0.730047	0.729275	0.724031	0.711494
P58	NA	NA	NA	NA	NA	NA	NA	NA	NA	NA	NA	NA	NA	NA	0.652601	0.674266	0.656687	0.663864	0.653018	0.651811	0.703093	0.716896	0.717975	0.714552	0.716405	0.707034	0.725328	0.721389	0.7311	0.716561	0.718992	0.72369	0.728846	0.716337	0.723336	0.707926	0.713473	0.707838	0.717601	0.732944	0.713216	0.715217	0.729871	0.714551	0.705737	0.718486	0.706957	0.696829	0.718093
P03	NA	NA	NA	NA	NA	NA	NA	NA	NA	NA	NA	NA	NA	NA	0.655717	0.665964	0.658034	0.641712	0.653595	0.692975	0.697234	0.701712	0.721589	0.697802	0.715914	0.712784	0.724223	0.711641	0.714195	0.713435	0.710525	0.713935	0.712831	0.730723	0.728577	0.707793	0.724281	0.709525	0.721442	0.712108	0.703784	0.712324	0.726969	0.724845	0.719184	0.706746	0.698558	0.692742	0.704203
P39	NA	NA	NA	NA	NA	NA	NA	NA	NA	NA	NA	NA	NA	NA	0.66755	0.669171	0.65423	0.652625	0.661762	0.67134	0.700791	0.7215	0.716374	0.720761	0.73391	0.727398	0.74002	0.711048	0.725396	0.726931	0.721375	0.726216	0.733276	0.739543	0.7372	0.714766	0.71776	0.711885	0.721125	0.733488	0.724712	0.715389	0.73943	0.735882	0.730835	0.712857	0.72848	0.696183	0.702236
P15	NA	NA	NA	NA	NA	NA	NA	NA	NA	NA	NA	NA	NA	NA	0.651745	0.701673	0.692945	0.688432	0.685765	0.705022	0.728702	0.711357	0.712097	0.708711	0.715165	0.706937	0.739243	0.742056	0.735352	0.712087	0.719696	0.730085	0.740481	0.736065	0.723667	0.731136	0.74747	0.740081	0.736873	0.737221	0.726114	0.723872	0.730929	0.724711	0.729016	0.721145	0.708499	0.722147	0.742715
P92	NA	NA	NA	NA	NA	NA	NA	NA	NA	NA	NA	NA	NA	NA	0.695139	0.708532	0.735679	0.72239	0.690768	0.728233	0.743012	0.73903	0.741412	0.747147	0.737838	0.730406	0.755677	0.769891	0.779814	0.742995	0.768736	0.762969	0.760937	0.754914	0.741488	0.768251	0.779038	0.753568	0.786481	0.762929	0.772509	0.744574	0.752808	0.743024	0.741291	0.751325	0.742014	0.750212	0.740448
P24	NA	NA	NA	NA	NA	NA	NA	NA	NA	NA	NA	NA	NA	NA	0.716043	0.725221	0.744076	0.759565	0.752914	0.779807	0.748302	0.747012	0.757572	0.745353	0.751825	0.744557	0.772311	0.789969	0.794065	0.755665	0.763333	0.759664	0.752077	0.757125	0.753432	0.778298	0.795509	0.791199	0.774522	0.793463	0.795761	0.74343	0.756923	0.744466	0.774257	0.756647	0.750868	0.768891	0.759466
P40	NA	NA	NA	NA	NA	NA	NA	NA	NA	NA	NA	NA	NA	NA	0.681465	0.746202	0.742091	0.789812	0.775863	0.767307	0.736835	0.763445	0.759115	0.752814	0.754558	0.749292	0.785827	0.799759	0.794657	0.75589	0.771588	0.772034	0.762698	0.772291	0.755275	0.76901	0.790925	0.795379	0.786118	0.79487	0.780487	0.745561	0.753202	0.757285	0.770954	0.764975	0.737569	0.776094	0.766531
P26	NA	NA	NA	NA	NA	NA	NA	NA	NA	NA	NA	NA	NA	NA	0.681064	0.675491	0.67242	0.677733	0.729988	0.705588	0.713814	0.760948	0.745538	0.714655	0.735462	0.727399	0.737762	0.740958	0.748736	0.738721	0.723289	0.721574	0.747141	0.737228	0.738721	0.718004	0.727599	0.72542	0.73337	0.732682	0.734694	0.701679	0.720325	0.722115	0.745001	0.720255	0.74482	0.740278	0.70567
P45	NA	NA	NA	NA	NA	NA	NA	NA	NA	NA	NA	NA	NA	NA	0.687174	0.700823	0.684827	0.698313	0.704334	0.713379	0.715176	0.756829	0.742635	0.720676	0.740421	0.732678	0.754017	0.754798	0.750361	0.737369	0.733908	0.742476	0.756353	0.740281	0.749656	0.729504	0.752842	0.741821	0.764021	0.752131	0.751671	0.720677	0.725083	0.721248	0.742739	0.733877	0.723007	0.744124	0.721128
P27	NA	NA	NA	NA	NA	NA	NA	NA	NA	NA	NA	NA	NA	NA	0.684049	0.690391	0.679605	0.682451	0.742732	0.699331	0.73221	0.757323	0.749682	0.738135	0.753336	0.751381	0.784658	0.763499	0.766153	0.746615	0.748515	0.74584	0.783274	0.772092	0.772646	0.735982	0.74993	0.750273	0.738488	0.750443	0.748566	0.726982	0.748195	0.766454	0.780215	0.759591	0.75141	0.734414	0.73624
P51	NA	NA	NA	NA	NA	NA	NA	NA	NA	NA	NA	NA	NA	NA	0.689667	0.670726	0.682131	0.649968	0.690667	0.686145	0.738044	0.739655	0.748751	0.723251	0.743308	0.738057	0.760647	0.749692	0.748504	0.729372	0.736927	0.736092	0.747928	0.745755	0.748328	0.725044	0.754958	0.744474	0.739378	0.727037	0.731336	0.724772	0.730461	0.739377	0.756785	0.746049	0.737915	0.717474	0.719228
P17	NA	NA	NA	NA	NA	NA	NA	NA	NA	NA	NA	NA	NA	NA	0.647798	0.671349	0.664263	0.682432	0.739709	0.697614	0.684562	0.735256	0.714098	0.692493	0.706308	0.70685	0.723763	0.729052	0.730437	0.7266	0.730227	0.718581	0.753084	0.733177	0.732111	0.715471	0.722167	0.713566	0.730965	0.731986	0.724027	0.695442	0.727753	0.737057	0.722243	0.722235	0.725995	0.731902	0.705601
P02	NA	NA	NA	NA	NA	NA	NA	NA	NA	NA	NA	NA	NA	NA	0.658682	0.678067	0.678188	0.683397	0.719456	0.691608	0.713022	0.741611	0.727011	0.723976	0.726506	0.719854	0.747757	0.730022	0.743764	0.721564	0.734896	0.729604	0.728386	0.738732	0.725709	0.718621	0.734377	0.73813	0.733624	0.734129	0.722065	0.723779	0.729881	0.745577	0.742226	0.740603	0.724398	0.724799	0.728612
P85	NA	NA	NA	NA	NA	NA	NA	NA	NA	NA	NA	NA	NA	NA	0.664714	0.716176	0.683742	0.716869	0.712278	0.732604	0.697938	0.720815	0.725608	0.719862	0.736129	0.727588	0.755596	0.736848	0.745554	0.742346	0.732064	0.737381	0.744982	0.760247	0.728531	0.726003	0.749157	0.744366	0.74993	0.773744	0.749917	0.736313	0.740385	0.751557	0.739427	0.735664	0.72019	0.729206	0.723546
P01	NA	NA	NA	NA	NA	NA	NA	NA	NA	NA	NA	NA	NA	NA	0.7183	0.702899	0.68082	0.668868	0.670532	0.714314	0.728742	0.730365	0.739602	0.724243	0.739094	0.73297	0.734783	0.736979	0.738043	0.724395	0.738038	0.742789	0.736784	0.742066	0.736102	0.750825	0.754889	0.745227	0.74536	0.730392	0.728416	0.729235	0.743127	0.733597	0.744126	0.728834	0.741655	0.742685	0.745715
P28	NA	NA	NA	NA	NA	NA	NA	NA	NA	NA	NA	NA	NA	NA	0.767513	0.713689	0.654731	0.649189	0.665329	0.684999	0.723302	0.7547	0.742927	0.740228	0.75775	0.752626	0.73788	0.723751	0.738139	0.741038	0.744743	0.739684	0.747983	0.751105	0.758869	0.741901	0.744651	0.737288	0.730604	0.734702	0.730152	0.725135	0.737513	0.736934	0.745746	0.742841	0.755543	0.767756	0.748216
P86	NA	NA	NA	NA	NA	NA	NA	NA	NA	NA	NA	NA	NA	NA	0.692272	0.694552	0.690496	0.6725	0.650682	0.667482	0.732862	0.757465	0.753669	0.76366	0.768882	0.766472	0.768737	0.760804	0.761613	0.777716	0.778643	0.777217	0.75491	0.761511	0.772605	0.756718	0.76563	0.736594	0.756154	0.774406	0.767499	0.754851	0.759259	0.726842	0.739872	0.744168	0.737343	0.730388	0.71512
P93	NA	NA	NA	NA	NA	NA	NA	NA	NA	NA	NA	NA	NA	NA	0.715204	0.700717	0.682541	0.663034	0.683179	0.684744	0.753063	0.764071	0.778054	0.776178	0.799212	0.801054	0.781093	0.766319	0.779327	0.794052	0.767162	0.783651	0.773508	0.784915	0.786651	0.758538	0.768049	0.767659	0.755022	0.778397	0.765189	0.765598	0.786929	0.799135	0.771183	0.746531	0.799236	0.721635	0.734501
P18	NA	NA	NA	NA	NA	NA	NA	NA	NA	NA	NA	NA	NA	NA	0.700488	0.70814	0.69399	0.679397	0.693708	0.702318	0.752611	0.771235	0.762811	0.751474	0.771968	0.772657	0.766902	0.756319	0.76105	0.773071	0.750939	0.766588	0.754575	0.770527	0.786843	0.765618	0.778875	0.762036	0.755655	0.770818	0.76675	0.753553	0.755864	0.747083	0.754951	0.739864	0.752519	0.741496	0.748697
P52	NA	NA	NA	NA	NA	NA	NA	NA	NA	NA	NA	NA	NA	NA	0.688501	0.703021	0.683832	0.682931	0.681814	0.68645	0.726792	0.748211	0.748754	0.750692	0.75757	0.754471	0.746533	0.753711	0.76275	0.76337	0.756154	0.761301	0.781813	0.762947	0.752947	0.744487	0.748826	0.742648	0.751179	0.751697	0.744644	0.734617	0.7567	0.751715	0.743231	0.732972	0.746472	0.719336	0.734491
P57	NA	NA	NA	NA	NA	NA	NA	NA	NA	NA	NA	NA	NA	NA	0.700749	0.702359	0.684839	0.678695	0.67298	0.679598	0.759128	0.748831	0.78472	0.757593	0.781807	0.78237	0.78266	0.767054	0.772428	0.764355	0.761238	0.787048	0.751885	0.759875	0.754215	0.752702	0.769847	0.768697	0.742919	0.764811	0.780403	0.744457	0.741088	0.739554	0.756082	0.767184	0.746595	0.71893	0.750293
P60	NA	NA	NA	NA	NA	NA	NA	NA	NA	NA	NA	NA	NA	NA	0.732208	0.711622	0.714929	0.700062	0.661969	0.6907	0.764902	0.77184	0.803927	0.795939	0.800297	0.80533	0.779207	0.787665	0.795031	0.793393	0.786868	0.806785	0.776326	0.793738	0.792999	0.775098	0.779802	0.785861	0.77749	0.772222	0.761397	0.767246	0.773741	0.761397	0.766637	0.776135	0.769891	0.753719	0.760745
P99	NA	NA	NA	NA	NA	NA	NA	NA	NA	NA	NA	NA	NA	NA	0.702725	0.71963	0.721805	0.70254	0.66877	0.698949	0.746395	0.766202	0.776501	0.773508	0.778859	0.776786	0.778741	0.781318	0.787802	0.787991	0.805315	0.806689	0.765199	0.775059	0.781506	0.781378	0.790927	0.757711	0.800803	0.800787	0.805173	0.774099	0.776769	0.744768	0.746689	0.760581	0.753227	0.762996	0.739642
P100	NA	NA	NA	NA	NA	NA	NA	NA	NA	NA	NA	NA	NA	NA	0.659429	0.621409	0.604145	0.577811	0.574478	0.580166	0.66901	0.651046	0.690108	0.660221	0.678074	0.675654	0.665263	0.648964	0.662725	0.65645	0.661107	0.672781	0.663993	0.663747	0.658496	0.663986	0.662958	0.663595	0.644366	0.647139	0.6496	0.650316	0.643583	0.651156	0.664671	0.651033	0.667686	0.648672	0.656285
P06	NA	NA	NA	NA	NA	NA	NA	NA	NA	NA	NA	NA	NA	NA	0.580855	0.584153	0.576073	0.551493	0.544	0.56239	0.625502	0.609275	0.640304	0.616501	0.635834	0.631254	0.626508	0.634166	0.630865	0.648481	0.633654	0.639933	0.654703	0.639304	0.623034	0.610966	0.621954	0.616588	0.61435	0.623957	0.624406	0.631025	0.617869	0.628061	0.613996	0.621961	0.611263	0.599523	0.637626
P98	NA	NA	NA	NA	NA	NA	NA	NA	NA	NA	NA	NA	NA	NA	0.57464	0.593796	0.583852	0.548358	0.572831	0.573827	0.614239	0.633364	0.625575	0.618964	0.632553	0.62222	0.625824	0.618199	0.633609	0.630385	0.638339	0.635192	0.626654	0.626899	0.648389	0.612103	0.616286	0.608381	0.623622	0.623757	0.617171	0.633575	0.641725	0.63613	0.624488	0.611719	0.621334	0.618257	0.60789
P76	NA	NA	NA	NA	NA	NA	NA	NA	NA	NA	NA	NA	NA	NA	0.605075	0.650384	0.645553	0.656947	0.669506	0.694018	0.640476	0.675712	0.652744	0.63976	0.650918	0.646329	0.658589	0.677413	0.65523	0.649602	0.673662	0.645024	0.668654	0.676981	0.663684	0.705657	0.694867	0.697281	0.671832	0.68877	0.671102	0.658941	0.677131	0.666309	0.651086	0.66976	0.684911	0.688875	0.646328
P82	NA	NA	NA	NA	NA	NA	NA	NA	NA	NA	NA	NA	NA	NA	0.590495	0.625717	0.625584	0.66327	0.64296	0.633244	0.620004	0.638266	0.66349	0.649964	0.646456	0.643969	0.683116	0.673233	0.679172	0.660497	0.668909	0.658055	0.682687	0.67157	0.642726	0.639426	0.659569	0.653982	0.662547	0.672869	0.660539	0.650056	0.645278	0.680842	0.663378	0.683084	0.631899	0.643696	0.671849
P89	NA	NA	NA	NA	NA	NA	NA	NA	NA	NA	NA	NA	NA	NA	0.638297	0.643226	0.654807	0.630043	0.646623	0.63853	0.66541	0.701294	0.724882	0.696801	0.700706	0.69916	0.714112	0.706127	0.711263	0.714705	0.706527	0.70102	0.70058	0.707266	0.69871	0.680937	0.709918	0.697892	0.705338	0.697466	0.697444	0.69824	0.683695	0.704698	0.693978	0.713217	0.6752	0.702009	0.690281
P72	NA	NA	NA	NA	NA	NA	NA	NA	NA	NA	NA	NA	NA	NA	0.644182	0.651917	0.652173	0.646191	0.666954	0.66439	0.667061	0.68792	0.700777	0.681525	0.692324	0.683791	0.707563	0.702227	0.699854	0.695343	0.703114	0.696284	0.725748	0.717707	0.689889	0.67865	0.694956	0.700722	0.693947	0.689623	0.683018	0.6819	0.688381	0.719977	0.698818	0.707408	0.69428	0.706862	0.713545
P73	NA	NA	NA	NA	NA	NA	NA	NA	NA	NA	NA	NA	NA	NA	0.653599	0.671313	0.633121	0.636333	0.660357	0.663048	0.655997	0.681526	0.699422	0.670293	0.679294	0.674562	0.702202	0.694299	0.695995	0.686526	0.689492	0.680899	0.712646	0.698097	0.671675	0.667969	0.680076	0.677683	0.686235	0.680671	0.663856	0.669117	0.680651	0.719713	0.684592	0.691475	0.690566	0.694604	0.706456
P87	NA	NA	NA	NA	NA	NA	NA	NA	NA	NA	NA	NA	NA	NA	0.6086	0.627302	0.605359	0.589072	0.585551	0.613939	0.646475	0.642357	0.652364	0.656515	0.665728	0.659	0.658072	0.659846	0.652916	0.662121	0.671729	0.669815	0.658618	0.665008	0.679982	0.653764	0.662889	0.645228	0.657245	0.65989	0.648704	0.679004	0.701882	0.655885	0.655283	0.649458	0.658295	0.644386	0.65406
P68	NA	NA	NA	NA	NA	NA	NA	NA	NA	NA	NA	NA	NA	NA	0.574054	0.616876	0.59779	0.62312	0.627838	0.625628	0.623873	0.635538	0.629144	0.6067	0.622324	0.614558	0.622769	0.623547	0.628249	0.625993	0.619945	0.625337	0.646557	0.643317	0.630604	0.638918	0.641145	0.636601	0.633208	0.653672	0.640248	0.632812	0.625476	0.635833	0.625452	0.618947	0.613831	0.627635	0.641149
P13	NA	NA	NA	NA	NA	NA	NA	NA	NA	NA	NA	NA	NA	NA	0.621123	0.643652	0.599744	0.600873	0.638098	0.638101	0.646738	0.66101	0.697908	0.667906	0.683423	0.680317	0.660185	0.65281	0.665573	0.669157	0.667707	0.673924	0.673037	0.671139	0.669364	0.652455	0.657917	0.656194	0.642612	0.673524	0.658164	0.650016	0.705849	0.675987	0.675882	0.65072	0.702117	0.642024	0.648235
P33	NA	NA	NA	NA	NA	NA	NA	NA	NA	NA	NA	NA	NA	NA	0.61195	0.646517	0.616902	0.615509	0.624219	0.642973	0.671599	0.665043	0.659169	0.643845	0.659013	0.65019	0.655046	0.649088	0.663609	0.670019	0.655116	0.673851	0.666547	0.664833	0.665046	0.660508	0.677819	0.660566	0.668014	0.683402	0.675917	0.680565	0.672989	0.666354	0.656135	0.644509	0.659495	0.653442	0.648475
P67	NA	NA	NA	NA	NA	NA	NA	NA	NA	NA	NA	NA	NA	NA	0.634761	0.660278	0.646265	0.650275	0.635177	0.711211	0.670946	0.687965	0.662541	0.654795	0.673803	0.661317	0.66661	0.687272	0.67912	0.680631	0.67972	0.670305	0.676311	0.675247	0.687291	0.69541	0.700518	0.686629	0.695157	0.697788	0.6937	0.6783	0.68576	0.66219	0.662008	0.673002	0.67821	0.687062	0.680362
P74	NA	NA	NA	NA	NA	NA	NA	NA	NA	NA	NA	NA	NA	NA	0.623117	0.646148	0.614828	0.610819	0.596471	0.628243	0.649576	0.655286	0.672584	0.669629	0.675379	0.668387	0.667077	0.662711	0.668739	0.676215	0.674471	0.675589	0.679686	0.682692	0.68665	0.658109	0.665111	0.657667	0.669717	0.672505	0.649687	0.683598	0.698967	0.680012	0.664354	0.675066	0.668605	0.658077	0.673896
P91	NA	NA	NA	NA	NA	NA	NA	NA	NA	NA	NA	NA	NA	NA	0.620403	0.629768	0.616499	0.593067	0.593434	0.626666	0.652675	0.672914	0.673341	0.66986	0.680207	0.679751	0.676839	0.679683	0.68264	0.693197	0.680674	0.68156	0.691482	0.694173	0.699718	0.665013	0.681814	0.660187	0.684255	0.681407	0.677819	0.691771	0.7032	0.692109	0.674161	0.675233	0.670479	0.655214	0.657399
P102	NA	NA	NA	NA	NA	NA	NA	NA	NA	NA	NA	NA	NA	NA	0.624676	0.654519	0.628523	0.618231	0.633319	0.635254	0.66376	0.676038	0.684875	0.670703	0.687629	0.684028	0.691181	0.680084	0.688701	0.690341	0.667956	0.684803	0.718141	0.702352	0.687291	0.671483	0.679518	0.676545	0.669877	0.690145	0.673794	0.6693	0.672418	0.6922	0.677686	0.677485	0.665759	0.662957	0.68628
P65	NA	NA	NA	NA	NA	NA	NA	NA	NA	NA	NA	NA	NA	NA	0.427484	0.463852	0.473694	0.482174	0.563425	0.525319	0.478138	0.507521	0.488835	0.456454	0.468483	0.459649	0.500037	0.505101	0.499346	0.493274	0.48551	0.468649	0.50784	0.496788	0.495858	0.48335	0.500505	0.489979	0.502937	0.497081	0.490737	0.486026	0.492552	0.514149	0.516723	0.504007	0.485938	0.510557	0.505626
P32	NA	NA	NA	NA	NA	NA	NA	NA	NA	NA	NA	NA	NA	NA	0.487358	0.531552	0.521544	0.526767	0.555098	0.539701	0.519402	0.559683	0.537303	0.520147	0.527791	0.522131	0.539559	0.552643	0.55533	0.551765	0.550003	0.53468	0.575141	0.55447	0.555871	0.538692	0.546688	0.526663	0.555378	0.55895	0.543977	0.545468	0.549821	0.557144	0.540866	0.542106	0.531892	0.573241	0.555301
P59	NA	NA	NA	NA	NA	NA	NA	NA	NA	NA	NA	NA	NA	NA	0.484709	0.527745	0.484137	0.486679	0.490782	0.512734	0.514084	0.520189	0.523165	0.520264	0.531653	0.523245	0.528135	0.526856	0.525544	0.539928	0.534181	0.530421	0.550705	0.544575	0.547398	0.522702	0.525259	0.512589	0.534597	0.53791	0.514016	0.552841	0.566692	0.55608	0.526562	0.524967	0.529065	0.522126	0.539512
P19	NA	NA	NA	NA	NA	NA	NA	NA	NA	NA	NA	NA	NA	NA	0.477793	0.489559	0.477638	0.456249	0.444567	0.469693	0.49284	0.489594	0.51692	0.478079	0.499443	0.49047	0.491906	0.508537	0.493531	0.483881	0.493295	0.48284	0.491412	0.489735	0.489973	0.514071	0.508587	0.510969	0.481918	0.489712	0.4869	0.480706	0.471382	0.469963	0.476795	0.479912	0.486092	0.499282	0.538159
P36	NA	NA	NA	NA	NA	NA	NA	NA	NA	NA	NA	NA	NA	NA	0.506272	0.513258	0.449262	0.435958	0.462065	0.480655	0.472456	0.495371	0.483438	0.467906	0.491323	0.479181	0.481929	0.482676	0.478133	0.484904	0.491402	0.487518	0.502258	0.484608	0.48848	0.472338	0.490465	0.480858	0.472985	0.489234	0.477249	0.490291	0.481435	0.498941	0.480149	0.493159	0.497787	0.509531	0.498538
NA: data not available as subtelomeric sequence is too short to be mapped to specific chromosomal end.
[truncated: 55 more columns]

## Sheet: Chr. 6q
	P103	P101	P96	P93	P85	P77	P70	P44	P37	P06	P34	P68	P21	P28	P32	P65	P23	P67	P69	P95	P66	P07	P15	P79	P83	P20	P13	P74	P92	P04	P56	P27	P11	P26	P12	P100	P98	P94	P104	P43	P59	P57	P02	P90	P58	P62	P76	P87	P60
P103	NA	NA	NA	NA	NA	NA	NA	NA	NA	NA	NA	NA	NA	NA	NA	NA	NA	NA	NA	NA	NA	NA	NA	NA	NA	NA	NA	NA	NA	NA	NA	NA	NA	NA	NA	NA	NA	NA	NA	NA	NA	NA	NA	NA	NA	NA	NA	NA	NA
P101	NA	NA	NA	NA	NA	NA	NA	NA	NA	NA	NA	NA	NA	NA	NA	NA	NA	NA	NA	NA	NA	NA	NA	NA	NA	NA	NA	NA	NA	NA	NA	NA	NA	NA	NA	NA	NA	NA	NA	NA	NA	NA	NA	NA	NA	NA	NA	NA	NA
P96	NA	NA	NA	NA	NA	NA	NA	NA	NA	NA	NA	NA	NA	NA	NA	NA	NA	NA	NA	NA	NA	NA	NA	NA	NA	NA	NA	NA	NA	NA	NA	NA	NA	NA	NA	NA	NA	NA	NA	NA	NA	NA	NA	NA	NA	NA	NA	NA	NA
P93	NA	NA	NA	NA	NA	NA	NA	NA	NA	NA	NA	NA	NA	NA	NA	NA	NA	NA	NA	NA	NA	NA	NA	NA	NA	NA	NA	NA	NA	NA	NA	NA	NA	NA	NA	NA	NA	NA	NA	NA	NA	NA	NA	NA	NA	NA	NA	NA	NA
P85	NA	NA	NA	NA	NA	NA	NA	NA	NA	NA	NA	NA	NA	NA	NA	NA	NA	NA	NA	NA	NA	NA	NA	NA	NA	NA	NA	NA	NA	NA	NA	NA	NA	NA	NA	NA	NA	NA	NA	NA	NA	NA	NA	NA	NA	NA	NA	NA	NA
P77	NA	NA	NA	NA	NA	NA	NA	NA	NA	NA	NA	NA	NA	NA	NA	NA	NA	NA	NA	NA	NA	NA	NA	NA	NA	NA	NA	NA	NA	NA	NA	NA	NA	NA	NA	NA	NA	NA	NA	NA	NA	NA	NA	NA	NA	NA	NA	NA	NA
P70	NA	NA	NA	NA	NA	NA	NA	NA	NA	NA	NA	NA	NA	NA	NA	NA	NA	NA	NA	NA	NA	NA	NA	NA	NA	NA	NA	NA	NA	NA	NA	NA	NA	NA	NA	NA	NA	NA	NA	NA	NA	NA	NA	NA	NA	NA	NA	NA	NA
P44	NA	NA	NA	NA	NA	NA	NA	NA	NA	NA	NA	NA	NA	NA	NA	NA	NA	NA	NA	NA	NA	NA	NA	NA	NA	NA	NA	NA	NA	NA	NA	NA	NA	NA	NA	NA	NA	NA	NA	NA	NA	NA	NA	NA	NA	NA	NA	NA	NA
P37	NA	NA	NA	NA	NA	NA	NA	NA	NA	NA	NA	NA	NA	NA	NA	NA	NA	NA	NA	NA	NA	NA	NA	NA	NA	NA	NA	NA	NA	NA	NA	NA	NA	NA	NA	NA	NA	NA	NA	NA	NA	NA	NA	NA	NA	NA	NA	NA	NA
P06	NA	NA	NA	NA	NA	NA	NA	NA	NA	NA	NA	NA	NA	NA	NA	NA	NA	NA	NA	NA	NA	NA	NA	NA	NA	NA	NA	NA	NA	NA	NA	NA	NA	NA	NA	NA	NA	NA	NA	NA	NA	NA	NA	NA	NA	NA	NA	NA	NA
P34	NA	NA	NA	NA	NA	NA	NA	NA	NA	NA	NA	NA	NA	NA	NA	NA	NA	NA	NA	NA	NA	NA	NA	NA	NA	NA	NA	NA	NA	NA	NA	NA	NA	NA	NA	NA	NA	NA	NA	NA	NA	NA	NA	NA	NA	NA	NA	NA	NA
P68	NA	NA	NA	NA	NA	NA	NA	NA	NA	NA	NA	1	0.711183	0.769261	0.738649	0.727102	0.778738	0.714215	0.740462	0.710548	0.697462	0.690205	0.724773	0.726785	0.7098	0.710403	0.703523	0.718311	0.708101	0.754252	0.735167	0.748302	0.703881	0.72856	0.761682	0.732914	0.755373	0.723946	0.73895	0.715289	0.698699	0.726782	0.711189	0.720956	0.717281	0.731137	0.707404	0.693753	0.709893
P21	NA	NA	NA	NA	NA	NA	NA	NA	NA	NA	NA	0.711183	1	0.7531	0.754256	0.740706	0.751993	0.762267	0.766073	0.715479	0.711765	0.757692	0.726414	0.722563	0.74815	0.762704	0.739911	0.756392	0.74283	0.71219	0.703032	0.742262	0.745656	0.736974	0.750648	0.746147	0.751538	0.73409	0.773312	0.733741	0.736487	0.745632	0.738824	0.735478	0.723657	0.72608	0.70965	0.690005	0.718124
P28	NA	NA	NA	NA	NA	NA	NA	NA	NA	NA	NA	0.769261	0.7531	1	0.77901	0.746134	0.789013	0.761336	0.749804	0.763112	0.709268	0.709298	0.732245	0.736493	0.73724	0.739885	0.729384	0.763555	0.727204	0.724065	0.748191	0.762763	0.724635	0.738474	0.799679	0.767529	0.762523	0.748634	0.762076	0.734737	0.765648	0.751583	0.743675	0.74071	0.736645	0.737905	0.717341	0.713593	0.746786
P32	NA	NA	NA	NA	NA	NA	NA	NA	NA	NA	NA	0.738649	0.754256	0.77901	1	0.74866	0.769593	0.789349	0.759408	0.726429	0.690629	0.698079	0.69615	0.713623	0.723866	0.721022	0.729965	0.74254	0.727972	0.727173	0.7375	0.737156	0.710654	0.709392	0.771724	0.758016	0.730479	0.722015	0.739615	0.713455	0.725729	0.735129	0.711931	0.711596	0.712314	0.726156	0.710918	0.690326	0.724675
P65	NA	NA	NA	NA	NA	NA	NA	NA	NA	NA	NA	0.727102	0.740706	0.746134	0.74866	1	0.756751	0.781854	0.76463	0.693585	0.697791	0.714434	0.715022	0.746234	0.759737	0.720565	0.729718	0.73738	0.738466	0.734184	0.714095	0.760591	0.737071	0.726892	0.753686	0.74658	0.739476	0.73909	0.750242	0.729039	0.719271	0.742374	0.736823	0.735845	0.739317	0.738783	0.722676	0.709477	0.720769
P23	NA	NA	NA	NA	NA	NA	NA	NA	NA	NA	NA	0.778738	0.751993	0.789013	0.769593	0.756751	1	0.782164	0.784164	0.722642	0.726991	0.729417	0.718274	0.771117	0.760232	0.769649	0.754549	0.781643	0.74383	0.780302	0.764339	0.772212	0.739419	0.734913	0.800409	0.755184	0.810435	0.760275	0.774653	0.751207	0.749317	0.746393	0.747559	0.743203	0.740677	0.749543	0.764729	0.739152	0.764007
P67	NA	NA	NA	NA	NA	NA	NA	NA	NA	NA	NA	0.714215	0.762267	0.761336	0.789349	0.781854	0.782164	1	0.786371	0.715415	0.732401	0.733145	0.713575	0.755199	0.760159	0.740274	0.73891	0.754939	0.747744	0.740143	0.737492	0.772486	0.747368	0.737724	0.781405	0.763744	0.755694	0.74957	0.773759	0.741348	0.748398	0.73245	0.749567	0.737047	0.732949	0.735772	0.751864	0.72851	0.728977
P69	NA	NA	NA	NA	NA	NA	NA	NA	NA	NA	NA	0.740462	0.766073	0.749804	0.759408	0.76463	0.784164	0.786371	1	0.722395	0.735781	0.746878	0.729844	0.7553	0.757793	0.751719	0.756334	0.763261	0.77304	0.746242	0.736849	0.762811	0.764758	0.741478	0.780721	0.742868	0.764369	0.754986	0.774535	0.767168	0.763311	0.742918	0.757655	0.739927	0.73193	0.735097	0.73661	0.713385	0.728376
P95	NA	NA	NA	NA	NA	NA	NA	NA	NA	NA	NA	0.710548	0.715479	0.763112	0.726429	0.693585	0.722642	0.715415	0.722395	1	0.733257	0.744432	0.777334	0.742762	0.740771	0.74418	0.770925	0.762873	0.749971	0.742701	0.763546	0.732165	0.720984	0.738005	0.80146	0.786468	0.746705	0.769389	0.783043	0.772266	0.77869	0.777661	0.765681	0.768645	0.76373	0.761362	0.710418	0.719862	0.721578
P66	NA	NA	NA	NA	NA	NA	NA	NA	NA	NA	NA	0.697462	0.711765	0.709268	0.690629	0.697791	0.726991	0.732401	0.735781	0.733257	1	0.761901	0.774113	0.736246	0.765391	0.77312	0.788712	0.779768	0.73213	0.740037	0.745903	0.749459	0.747303	0.76715	0.778104	0.752277	0.748225	0.74618	0.770598	0.786369	0.772986	0.735741	0.773921	0.752496	0.737874	0.738898	0.732616	0.707211	0.73866
P07	NA	NA	NA	NA	NA	NA	NA	NA	NA	NA	NA	0.690205	0.757692	0.709298	0.698079	0.714434	0.729417	0.733145	0.746878	0.744432	0.761901	1	0.789986	0.746444	0.774108	0.775889	0.79377	0.791469	0.769019	0.751098	0.75731	0.749654	0.77154	0.761454	0.780268	0.752275	0.753523	0.775765	0.793466	0.789215	0.78592	0.752004	0.772362	0.764308	0.786299	0.794248	0.714764	0.722724	0.737621
P15	NA	NA	NA	NA	NA	NA	NA	NA	NA	NA	NA	0.724773	0.726414	0.732245	0.69615	0.715022	0.718274	0.713575	0.729844	0.777334	0.774113	0.789986	1	0.758563	0.772833	0.742487	0.771383	0.76798	0.753449	0.748553	0.76554	0.743895	0.745805	0.780513	0.779352	0.76283	0.755822	0.78468	0.798311	0.788832	0.761583	0.762782	0.777207	0.779889	0.769252	0.771493	0.718907	0.726918	0.728563
P79	NA	NA	NA	NA	NA	NA	NA	NA	NA	NA	NA	0.726785	0.722563	0.736493	0.713623	0.746234	0.771117	0.755199	0.7553	0.742762	0.736246	0.746444	0.758563	1	0.786046	0.751691	0.765064	0.775805	0.768249	0.756422	0.76315	0.753578	0.753738	0.753378	0.801497	0.780249	0.766501	0.761802	0.790755	0.758201	0.744889	0.749317	0.782124	0.754838	0.764251	0.760398	0.75434	0.734113	0.746311
P83	NA	NA	NA	NA	NA	NA	NA	NA	NA	NA	NA	0.7098	0.74815	0.73724	0.723866	0.759737	0.760232	0.760159	0.757793	0.740771	0.765391	0.774108	0.772833	0.786046	1	0.78913	0.798142	0.803914	0.770333	0.751555	0.758858	0.755529	0.752844	0.772801	0.79714	0.791665	0.766028	0.768779	0.787156	0.76639	0.760996	0.757803	0.75926	0.755983	0.752838	0.749342	0.743226	0.745246	0.772108
P20	NA	NA	NA	NA	NA	NA	NA	NA	NA	NA	NA	0.710403	0.762704	0.739885	0.721022	0.720565	0.769649	0.740274	0.751719	0.74418	0.77312	0.775889	0.742487	0.751691	0.78913	1	0.793289	0.819886	0.757853	0.755521	0.750618	0.754005	0.742504	0.757594	0.801765	0.77314	0.772324	0.749989	0.777892	0.776775	0.768414	0.7568	0.762001	0.749091	0.757804	0.762309	0.741736	0.729086	0.783682
P13	NA	NA	NA	NA	NA	NA	NA	NA	NA	NA	NA	0.703523	0.739911	0.729384	0.729965	0.729718	0.754549	0.73891	0.756334	0.770925	0.788712	0.79377	0.771383	0.765064	0.798142	0.793289	1	0.816251	0.763965	0.756202	0.766682	0.763428	0.758465	0.748738	0.795303	0.779103	0.757049	0.768215	0.77841	0.784476	0.778009	0.778937	0.783234	0.780345	0.772514	0.769364	0.739236	0.738146	0.770868
P74	NA	NA	NA	NA	NA	NA	NA	NA	NA	NA	NA	0.718311	0.756392	0.763555	0.74254	0.73738	0.781643	0.754939	0.763261	0.762873	0.779768	0.791469	0.76798	0.775805	0.803914	0.819886	0.816251	1	0.794329	0.763008	0.783543	0.760183	0.76729	0.767207	0.821489	0.79891	0.765081	0.78503	0.793888	0.796238	0.78368	0.781874	0.775036	0.763929	0.778005	0.781026	0.741435	0.742427	0.858527
P92	NA	NA	NA	NA	NA	NA	NA	NA	NA	NA	NA	0.708101	0.74283	0.727204	0.727972	0.738466	0.74383	0.747744	0.77304	0.749971	0.73213	0.769019	0.753449	0.768249	0.770333	0.757853	0.763965	0.794329	1	0.765255	0.774143	0.759875	0.777328	0.746464	0.785221	0.770346	0.757846	0.762857	0.775843	0.760846	0.739277	0.769328	0.77641	0.759456	0.79382	0.795169	0.739001	0.732719	0.775557
P04	NA	NA	NA	NA	NA	NA	NA	NA	NA	NA	NA	0.754252	0.71219	0.724065	0.727173	0.734184	0.780302	0.740143	0.746242	0.742701	0.740037	0.751098	0.748553	0.756422	0.751555	0.755521	0.756202	0.763008	0.765255	1	0.798924	0.791889	0.747088	0.758745	0.812219	0.76313	0.789661	0.771076	0.7833	0.77354	0.74809	0.780859	0.772626	0.774862	0.799475	0.811224	0.764895	0.749607	0.744259
P56	NA	NA	NA	NA	NA	NA	NA	NA	NA	NA	NA	0.735167	0.703032	0.748191	0.7375	0.714095	0.764339	0.737492	0.736849	0.763546	0.745903	0.75731	0.76554	0.76315	0.758858	0.750618	0.766682	0.783543	0.774143	0.798924	1	0.755727	0.743349	0.752458	0.815781	0.781812	0.773297	0.76249	0.767536	0.774292	0.760787	0.753778	0.76326	0.769919	0.78939	0.812861	0.727439	0.7238	0.768727
P27	NA	NA	NA	NA	NA	NA	NA	NA	NA	NA	NA	0.748302	0.742262	0.762763	0.737156	0.760591	0.772212	0.772486	0.762811	0.732165	0.749459	0.749654	0.743895	0.753578	0.755529	0.754005	0.763428	0.760183	0.759875	0.791889	0.755727	1	0.78378	0.780204	0.806999	0.762031	0.778175	0.775686	0.780644	0.778234	0.781976	0.772367	0.778506	0.780686	0.784644	0.788324	0.751965	0.734764	0.732717
P11	NA	NA	NA	NA	NA	NA	NA	NA	NA	NA	NA	0.703881	0.745656	0.724635	0.710654	0.737071	0.739419	0.747368	0.764758	0.720984	0.747303	0.77154	0.745805	0.753738	0.752844	0.742504	0.758465	0.76729	0.777328	0.747088	0.743349	0.78378	1	0.783561	0.777988	0.762286	0.757372	0.765854	0.788759	0.778955	0.777893	0.762365	0.776725	0.769426	0.780534	0.782253	0.760774	0.726518	0.725442
P26	NA	NA	NA	NA	NA	NA	NA	NA	NA	NA	NA	0.72856	0.736974	0.738474	0.709392	0.726892	0.734913	0.737724	0.741478	0.738005	0.76715	0.761454	0.780513	0.753378	0.772801	0.757594	0.748738	0.767207	0.746464	0.758745	0.752458	0.780204	0.783561	1	0.787915	0.764294	0.760037	0.760365	0.78205	0.792513	0.775336	0.765975	0.764152	0.75498	0.776624	0.78379	0.765181	0.728073	0.729987
P12	NA	NA	NA	NA	NA	NA	NA	NA	NA	NA	NA	0.761682	0.750648	0.799679	0.771724	0.753686	0.800409	0.781405	0.780721	0.80146	0.778104	0.780268	0.779352	0.801497	0.79714	0.801765	0.795303	0.821489	0.785221	0.812219	0.815781	0.806999	0.777988	0.787915	1	0.822506	0.809203	0.800476	0.831123	0.837835	0.829184	0.798771	0.808133	0.816737	0.815451	0.822424	0.762845	0.763756	0.772626
P100	NA	NA	NA	NA	NA	NA	NA	NA	NA	NA	NA	0.732914	0.746147	0.767529	0.758016	0.74658	0.755184	0.763744	0.742868	0.786468	0.752277	0.752275	0.76283	0.780249	0.791665	0.77314	0.779103	0.79891	0.770346	0.76313	0.781812	0.762031	0.762286	0.764294	0.822506	1	0.762565	0.767637	0.803698	0.799002	0.783657	0.791906	0.771822	0.787295	0.786347	0.790922	0.744342	0.737184	0.754816
P98	NA	NA	NA	NA	NA	NA	NA	NA	NA	NA	NA	0.755373	0.751538	0.762523	0.730479	0.739476	0.810435	0.755694	0.764369	0.746705	0.748225	0.753523	0.755822	0.766501	0.766028	0.772324	0.757049	0.765081	0.757846	0.789661	0.773297	0.778175	0.757372	0.760037	0.809203	0.762565	1	0.789357	0.82223	0.778612	0.770809	0.764251	0.783824	0.7912	0.789188	0.782546	0.747905	0.753828	0.742323
P94	NA	NA	NA	NA	NA	NA	NA	NA	NA	NA	NA	0.723946	0.73409	0.748634	0.722015	0.73909	0.760275	0.74957	0.754986	0.769389	0.74618	0.775765	0.78468	0.761802	0.768779	0.749989	0.768215	0.78503	0.762857	0.771076	0.76249	0.775686	0.765854	0.760365	0.800476	0.767637	0.789357	1	0.828778	0.797052	0.790209	0.775298	0.78661	0.804565	0.798772	0.783595	0.734269	0.75151	0.742019
P104	NA	NA	NA	NA	NA	NA	NA	NA	NA	NA	NA	0.73895	0.773312	0.762076	0.739615	0.750242	0.774653	0.773759	0.774535	0.783043	0.770598	0.793466	0.798311	0.790755	0.787156	0.777892	0.77841	0.793888	0.775843	0.7833	0.767536	0.780644	0.788759	0.78205	0.831123	0.803698	0.82223	0.828778	1	0.811234	0.808514	0.779382	0.799143	0.803848	0.792056	0.786764	0.751421	0.759533	0.742353
P43	NA	NA	NA	NA	NA	NA	NA	NA	NA	NA	NA	0.715289	0.733741	0.734737	0.713455	0.729039	0.751207	0.741348	0.767168	0.772266	0.786369	0.789215	0.788832	0.758201	0.76639	0.776775	0.784476	0.796238	0.760846	0.77354	0.774292	0.778234	0.778955	0.792513	0.837835	0.799002	0.778612	0.797052	0.811234	1	0.847527	0.776483	0.791853	0.826694	0.803097	0.81435	0.74546	0.725543	0.722521
P59	NA	NA	NA	NA	NA	NA	NA	NA	NA	NA	NA	0.698699	0.736487	0.765648	0.725729	0.719271	0.749317	0.748398	0.763311	0.77869	0.772986	0.78592	0.761583	0.744889	0.760996	0.768414	0.778009	0.78368	0.739277	0.74809	0.760787	0.781976	0.777893	0.775336	0.829184	0.783657	0.770809	0.790209	0.808514	0.847527	1	0.758813	0.791036	0.787425	0.791765	0.785603	0.736507	0.721563	0.711267
P57	NA	NA	NA	NA	NA	NA	NA	NA	NA	NA	NA	0.726782	0.745632	0.751583	0.735129	0.742374	0.746393	0.73245	0.742918	0.777661	0.735741	0.752004	0.762782	0.749317	0.757803	0.7568	0.778937	0.781874	0.769328	0.780859	0.753778	0.772367	0.762365	0.765975	0.798771	0.791906	0.764251	0.775298	0.779382	0.776483	0.758813	1	0.785633	0.783358	0.798872	0.797907	0.749095	0.743337	0.746189
P02	NA	NA	NA	NA	NA	NA	NA	NA	NA	NA	NA	0.711189	0.738824	0.743675	0.711931	0.736823	0.747559	0.749567	0.757655	0.765681	0.773921	0.772362	0.777207	0.782124	0.75926	0.762001	0.783234	0.775036	0.77641	0.772626	0.76326	0.778506	0.776725	0.764152	0.808133	0.771822	0.783824	0.78661	0.799143	0.791853	0.791036	0.785633	1	0.793118	0.825392	0.803441	0.741372	0.765865	0.744097
P90	NA	NA	NA	NA	NA	NA	NA	NA	NA	NA	NA	0.720956	0.735478	0.74071	0.711596	0.735845	0.743203	0.737047	0.739927	0.768645	0.752496	0.764308	0.779889	0.754838	0.755983	0.749091	0.780345	0.763929	0.759456	0.774862	0.769919	0.780686	0.769426	0.75498	0.816737	0.787295	0.7912	0.804565	0.803848	0.826694	0.787425	0.783358	0.793118	1	0.820588	0.81758	0.728695	0.733381	0.71742
P58	NA	NA	NA	NA	NA	NA	NA	NA	NA	NA	NA	0.717281	0.723657	0.736645	0.712314	0.739317	0.740677	0.732949	0.73193	0.76373	0.737874	0.786299	0.769252	0.764251	0.752838	0.757804	0.772514	0.778005	0.79382	0.799475	0.78939	0.784644	0.780534	0.776624	0.815451	0.786347	0.789188	0.798772	0.792056	0.803097	0.791765	0.798872	0.825392	0.820588	1	0.888564	0.742295	0.755326	0.745333
P62	NA	NA	NA	NA	NA	NA	NA	NA	NA	NA	NA	0.731137	0.72608	0.737905	0.726156	0.738783	0.749543	0.735772	0.735097	0.761362	0.738898	0.794248	0.771493	0.760398	0.749342	0.762309	0.769364	0.781026	0.795169	0.811224	0.812861	0.788324	0.782253	0.78379	0.822424	0.790922	0.782546	0.783595	0.786764	0.81435	0.785603	0.797907	0.803441	0.81758	0.888564	1	0.747979	0.744566	0.745362
P76	NA	NA	NA	NA	NA	NA	NA	NA	NA	NA	NA	0.707404	0.70965	0.717341	0.710918	0.722676	0.764729	0.751864	0.73661	0.710418	0.732616	0.714764	0.718907	0.75434	0.743226	0.741736	0.739236	0.741435	0.739001	0.764895	0.727439	0.751965	0.760774	0.765181	0.762845	0.744342	0.747905	0.734269	0.751421	0.74546	0.736507	0.749095	0.741372	0.728695	0.742295	0.747979	1	0.722149	0.716026
P87	NA	NA	NA	NA	NA	NA	NA	NA	NA	NA	NA	0.693753	0.690005	0.713593	0.690326	0.709477	0.739152	0.72851	0.713385	0.719862	0.707211	0.722724	0.726918	0.734113	0.745246	0.729086	0.738146	0.742427	0.732719	0.749607	0.7238	0.734764	0.726518	0.728073	0.763756	0.737184	0.753828	0.75151	0.759533	0.725543	0.721563	0.743337	0.765865	0.733381	0.755326	0.744566	0.722149	1	0.72666
P60	NA	NA	NA	NA	NA	NA	NA	NA	NA	NA	NA	0.709893	0.718124	0.746786	0.724675	0.720769	0.764007	0.728977	0.728376	0.721578	0.73866	0.737621	0.728563	0.746311	0.772108	0.783682	0.770868	0.858527	0.775557	0.744259	0.768727	0.732717	0.725442	0.729987	0.772626	0.754816	0.742323	0.742019	0.742353	0.722521	0.711267	0.746189	0.744097	0.71742	0.745333	0.745362	0.716026	0.72666	1
P36	NA	NA	NA	NA	NA	NA	NA	NA	NA	NA	NA	0.715958	0.720323	0.739752	0.751562	0.730032	0.745721	0.751221	0.731985	0.745157	0.742722	0.751591	0.744413	0.761809	0.76338	0.756698	0.757341	0.780334	0.755711	0.771626	0.769363	0.770293	0.750027	0.784575	0.78464	0.755866	0.737529	0.743963	0.756451	0.740635	0.739437	0.750203	0.745145	0.726948	0.750962	0.758242	0.741741	0.721049	0.769253
P61	NA	NA	NA	NA	NA	NA	NA	NA	NA	NA	NA	0.712387	0.752419	0.773507	0.73581	0.716401	0.747165	0.764098	0.72113	0.744694	0.728663	0.744134	0.746417	0.768676	0.761686	0.754679	0.727091	0.779014	0.741543	0.731121	0.751247	0.749274	0.739494	0.77713	0.776934	0.777321	0.742998	0.750828	0.766091	0.734912	0.750631	0.746241	0.744095	0.722774	0.748154	0.751274	0.737695	0.712588	0.75749
P81	NA	NA	NA	NA	NA	NA	NA	NA	NA	NA	NA	0.71358	0.69512	0.73593	0.686001	0.710121	0.72945	0.71859	0.698978	0.721746	0.751657	0.710597	0.724154	0.739021	0.747911	0.733801	0.725052	0.747173	0.712328	0.736599	0.736606	0.740872	0.715118	0.723981	0.768495	0.759057	0.75283	0.723475	0.753095	0.736535	0.726255	0.726115	0.746757	0.741987	0.734902	0.729897	0.705762	0.706556	0.733752
P24	NA	NA	NA	NA	NA	NA	NA	NA	NA	NA	NA	0.718567	0.746162	0.741897	0.724615	0.732677	0.763098	0.765252	0.751174	0.737457	0.753158	0.75171	0.748211	0.749792	0.763918	0.761175	0.756021	0.770319	0.742946	0.762412	0.746453	0.769687	0.764844	0.754075	0.790108	0.768556	0.770254	0.774384	0.801013	0.770477	0.763577	0.758199	0.770318	0.767499	0.758531	0.747575	0.738712	0.732527	0.736365
P40	NA	NA	NA	NA	NA	NA	NA	NA	NA	NA	NA	0.708391	0.722057	0.748838	0.73417	0.722432	0.744122	0.754546	0.747823	0.774644	0.751239	0.736979	0.748116	0.747798	0.77425	0.744041	0.767766	0.763249	0.732801	0.746735	0.75963	0.765653	0.73918	0.753192	0.786195	0.762097	0.750656	0.745544	0.768658	0.753114	0.764675	0.749567	0.746977	0.7372	0.730951	0.727277	0.740583	0.71949	0.742802
P31	NA	NA	NA	NA	NA	NA	NA	NA	NA	NA	NA	0.737581	0.729782	0.76038	0.739779	0.741741	0.750519	0.752403	0.747422	0.742534	0.734514	0.732447	0.747928	0.733293	0.759726	0.732136	0.731704	0.757282	0.745933	0.749039	0.744568	0.74589	0.753195	0.750733	0.795346	0.770249	0.782009	0.773747	0.806859	0.756459	0.762613	0.747257	0.753148	0.752258	0.749346	0.739277	0.726812	0.733152	0.731995
P80	NA	NA	NA	NA	NA	NA	NA	NA	NA	NA	NA	0.724861	0.703084	0.731062	0.712302	0.71334	0.745016	0.757359	0.739254	0.72784	0.74812	0.734241	0.728676	0.740473	0.774896	0.743392	0.761937	0.747637	0.731612	0.750534	0.747831	0.747069	0.738851	0.737668	0.773976	0.757515	0.745879	0.735366	0.755844	0.735164	0.745681	0.731698	0.738764	0.733168	0.736927	0.731188	0.749048	0.737869	0.733279
P25	NA	NA	NA	NA	NA	NA	NA	NA	NA	NA	NA	0.712027	0.693219	0.747914	0.722351	0.702547	0.74389	0.74229	0.741739	0.724615	0.749786	0.719374	0.707069	0.743696	0.7354	0.751728	0.737076	0.754502	0.732584	0.736544	0.76751	0.744264	0.73801	0.748416	0.781776	0.73589	0.751373	0.721258	0.743276	0.738143	0.752468	0.723513	0.743269	0.731236	0.743146	0.741673	0.732412	0.702992	0.744437
P30	NA	NA	NA	NA	NA	NA	NA	NA	NA	NA	NA	0.700085	0.697354	0.72948	0.688246	0.746334	0.724923	0.735057	0.739363	0.716301	0.730408	0.728227	0.727786	0.751191	0.756843	0.723656	0.741966	0.736963	0.743616	0.748388	0.743326	0.780015	0.767931	0.755245	0.773812	0.749626	0.746019	0.747794	0.754123	0.755846	0.763385	0.74121	0.756903	0.75893	0.768134	0.764441	0.73496	0.73015	0.708862
P08	NA	NA	NA	NA	NA	NA	NA	NA	NA	NA	NA	0.69276	0.70914	0.713153	0.678216	0.69392	0.736303	0.713662	0.717442	0.725562	0.754034	0.736962	0.757277	0.773784	0.763797	0.766697	0.75239	0.756566	0.720738	0.722163	0.718413	0.755237	0.731932	0.756286	0.769796	0.748452	0.756876	0.748123	0.760988	0.75919	0.754253	0.74155	0.777531	0.75639	0.752775	0.743729	0.716993	0.731211	0.741755
P71	NA	NA	NA	NA	NA	NA	NA	NA	NA	NA	NA	0.684137	0.69136	0.718384	0.671752	0.705038	0.732324	0.724638	0.713365	0.718264	0.746612	0.719482	0.739918	0.767822	0.766289	0.742818	0.77096	0.754244	0.699155	0.697943	0.718728	0.722692	0.718351	0.730375	0.751677	0.731659	0.736283	0.731345	0.738586	0.73027	0.732791	0.716147	0.751351	0.724066	0.7193	0.704939	0.703905	0.725893	0.728951
P52	NA	NA	NA	NA	NA	NA	NA	NA	NA	NA	NA	0.688029	0.712176	0.722169	0.690165	0.717052	0.713033	0.731786	0.712751	0.721795	0.72129	0.745879	0.729979	0.728939	0.773837	0.733143	0.731147	0.733504	0.721866	0.698015	0.714929	0.720793	0.723006	0.723277	0.751978	0.747594	0.729474	0.728418	0.755358	0.719732	0.744488	0.713292	0.738802	0.713272	0.730425	0.718972	0.692569	0.709482	0.72001
P73	NA	NA	NA	NA	NA	NA	NA	NA	NA	NA	NA	0.704872	0.692962	0.714981	0.697382	0.705958	0.71608	0.723024	0.721739	0.721582	0.705454	0.725526	0.708886	0.722321	0.735157	0.712363	0.735723	0.736448	0.742148	0.733171	0.740593	0.750786	0.752941	0.730699	0.76284	0.766904	0.726137	0.738688	0.737948	0.736504	0.741742	0.744982	0.744392	0.734368	0.764835	0.761833	0.735835	0.720397	0.717524
P82	NA	NA	NA	NA	NA	NA	NA	NA	NA	NA	NA	0.701415	0.688831	0.710885	0.688461	0.694767	0.741826	0.730385	0.721046	0.723125	0.717448	0.727891	0.739112	0.753514	0.746344	0.732884	0.730797	0.749731	0.731199	0.726496	0.743394	0.720103	0.729963	0.744882	0.76586	0.752177	0.746352	0.757788	0.756132	0.770428	0.731282	0.713646	0.7165	0.738734	0.734242	0.743988	0.721682	0.704582	0.720079
P55	NA	NA	NA	NA	NA	NA	NA	NA	NA	NA	NA	0.693722	0.6981	0.730191	0.725487	0.697294	0.725852	0.73162	0.718822	0.721583	0.714476	0.718026	0.727661	0.753094	0.745979	0.734593	0.725548	0.779567	0.772127	0.726007	0.767059	0.721476	0.72257	0.719901	0.761611	0.752299	0.724609	0.735276	0.73262	0.72145	0.710576	0.727448	0.727249	0.719376	0.743593	0.743108	0.701625	0.704786	0.775798
P72	NA	NA	NA	NA	NA	NA	NA	NA	NA	NA	NA	0.700791	0.679256	0.715217	0.68908	0.691624	0.736587	0.714993	0.692628	0.704044	0.720088	0.707565	0.712649	0.756313	0.735995	0.719106	0.719213	0.747116	0.731928	0.73299	0.752977	0.716539	0.723826	0.743485	0.764149	0.755443	0.736178	0.715809	0.732686	0.729981	0.707343	0.714598	0.721098	0.735852	0.747363	0.754829	0.714223	0.680391	0.723081
P18	NA	NA	NA	NA	NA	NA	NA	NA	NA	NA	NA	0.675645	0.668554	0.688497	0.673254	0.674263	0.704713	0.703391	0.705114	0.706997	0.709383	0.708682	0.71155	0.733226	0.724706	0.705056	0.709669	0.718294	0.72833	0.702855	0.711831	0.692117	0.724402	0.718185	0.74279	0.709704	0.727571	0.707215	0.733877	0.701042	0.700255	0.699494	0.709986	0.696162	0.717571	0.698937	0.704114	0.694047	0.696335
P42	NA	NA	NA	NA	NA	NA	NA	NA	NA	NA	NA	0.680116	0.672002	0.716279	0.679869	0.68731	0.714308	0.704501	0.703184	0.7291	0.711741	0.705779	0.712125	0.753794	0.752203	0.71598	0.746087	0.740591	0.710932	0.700798	0.704189	0.707382	0.700001	0.714409	0.736193	0.711245	0.708937	0.716028	0.725882	0.692317	0.704604	0.710198	0.713007	0.691113	0.688693	0.67256	0.712188	0.709095	0.725777
P48	NA	NA	NA	NA	NA	NA	NA	NA	NA	NA	NA	0.688587	0.670428	0.694542	0.67222	0.711032	0.711955	0.706412	0.717607	0.706153	0.715248	0.700573	0.702298	0.728767	0.747268	0.703224	0.743529	0.720888	0.704901	0.74169	0.700578	0.749247	0.722935	0.709952	0.75168	0.737312	0.716278	0.718928	0.733776	0.73125	0.730782	0.724855	0.734307	0.746022	0.724615	0.708753	0.704654	0.706302	0.689168
P16	NA	NA	NA	NA	NA	NA	NA	NA	NA	NA	NA	0.691539	0.684374	0.689229	0.675089	0.689729	0.705817	0.704344	0.716852	0.696955	0.718846	0.718076	0.704451	0.709692	0.725094	0.703181	0.718478	0.71262	0.714882	0.730998	0.710203	0.729453	0.735783	0.727356	0.749088	0.722619	0.726495	0.711468	0.733935	0.732048	0.726956	0.714544	0.728072	0.719873	0.734427	0.731487	0.714829	0.70857	0.687981
P22	NA	NA	NA	NA	NA	NA	NA	NA	NA	NA	NA	0.677122	0.666741	0.702995	0.668812	0.71349	0.705205	0.712424	0.705712	0.69397	0.701774	0.690755	0.687407	0.723647	0.735458	0.698701	0.715278	0.713332	0.695534	0.718615	0.705745	0.717385	0.709431	0.708141	0.743285	0.720885	0.719673	0.714211	0.726934	0.719594	0.720173	0.713668	0.720567	0.724866	0.727243	0.711779	0.691971	0.727228	0.684577
P41	NA	NA	NA	NA	NA	NA	NA	NA	NA	NA	NA	0.667936	0.66464	0.676627	0.663776	0.686301	0.721067	0.696049	0.697987	0.692625	0.689681	0.682023	0.684394	0.699719	0.731685	0.712303	0.711522	0.711938	0.709217	0.724834	0.704278	0.708585	0.708124	0.699232	0.728064	0.719238	0.704739	0.704457	0.712206	0.698761	0.68684	0.718367	0.679503	0.6921	0.687555	0.688821	0.730368	0.700869	0.695472
P09	NA	NA	NA	NA	NA	NA	NA	NA	NA	NA	NA	0.698515	0.696582	0.713922	0.71439	0.718587	0.711948	0.722695	0.729797	0.714416	0.701303	0.701359	0.709446	0.700389	0.717498	0.699961	0.726371	0.718297	0.724225	0.724098	0.722835	0.734748	0.709208	0.699519	0.752533	0.73778	0.722476	0.721216	0.731814	0.718141	0.700867	0.728352	0.715819	0.74608	0.71696	0.727785	0.679566	0.702013	0.699889
P17	NA	NA	NA	NA	NA	NA	NA	NA	NA	NA	NA	0.707566	0.710771	0.714065	0.707686	0.732073	0.727735	0.742019	0.722836	0.703563	0.701251	0.703351	0.728176	0.734884	0.738827	0.700615	0.714089	0.710176	0.715638	0.745189	0.733439	0.75672	0.70775	0.719495	0.75668	0.725018	0.732294	0.731003	0.747898	0.723236	0.710865	0.720152	0.716911	0.727973	0.71693	0.728236	0.709908	0.707936	0.689447
P86	NA	NA	NA	NA	NA	NA	NA	NA	NA	NA	NA	0.668126	0.664318	0.662371	0.657438	0.659206	0.679588	0.661513	0.665602	0.668784	0.711852	0.692659	0.69388	0.678991	0.699698	0.733484	0.712152	0.724301	0.675301	0.705632	0.677097	0.695632	0.680288	0.707178	0.715767	0.682327	0.683693	0.692946	0.689628	0.683669	0.663422	0.715103	0.709231	0.674941	0.695821	0.69646	0.673884	0.698065	0.729211
P97	NA	NA	NA	NA	NA	NA	NA	NA	NA	NA	NA	0.686925	0.676918	0.702615	0.690547	0.692127	0.709675	0.693918	0.695121	0.694651	0.690073	0.691827	0.689605	0.724232	0.723761	0.712185	0.727262	0.70777	0.695238	0.716138	0.700348	0.696457	0.698017	0.678369	0.741876	0.720531	0.717829	0.693703	0.723776	0.688916	0.697621	0.705811	0.722083	0.697372	0.707982	0.696883	0.690447	0.704008	0.707221
P99	NA	NA	NA	NA	NA	NA	NA	NA	NA	NA	NA	0.675176	0.668832	0.687945	0.677566	0.684918	0.709908	0.692672	0.688622	0.68316	0.707061	0.704684	0.697864	0.709822	0.735293	0.708447	0.723008	0.752439	0.71181	0.712961	0.719914	0.690534	0.719577	0.693063	0.729433	0.702096	0.700624	0.704394	0.72312	0.691432	0.68374	0.709838	0.720049	0.691195	0.699974	0.708852	0.699076	0.704915	0.767273
P88	NA	NA	NA	NA	NA	NA	NA	NA	NA	NA	NA	0.647631	0.674737	0.669385	0.660266	0.694599	0.693512	0.68641	0.682251	0.670557	0.703578	0.681561	0.675429	0.716326	0.732649	0.714677	0.720472	0.711188	0.701315	0.675985	0.665351	0.69284	0.693553	0.689005	0.709697	0.692663	0.70274	0.685411	0.708452	0.67331	0.677822	0.702386	0.703266	0.685432	0.6847	0.669316	0.691487	0.689698	0.707803
P89	NA	NA	NA	NA	NA	NA	NA	NA	NA	NA	NA	0.666376	0.707471	0.688566	0.681783	0.675745	0.71977	0.69581	0.690878	0.671273	0.704807	0.705926	0.682274	0.694409	0.72277	0.737208	0.720531	0.735112	0.697837	0.691076	0.685389	0.70042	0.694333	0.700078	0.714616	0.687361	0.691678	0.683696	0.702687	0.676945	0.688358	0.683929	0.685712	0.657032	0.664164	0.660958	0.693199	0.678663	0.743289
P10	NA	NA	NA	NA	NA	NA	NA	NA	NA	NA	NA	0.681742	0.651486	0.687844	0.667169	0.679591	0.713982	0.702419	0.691873	0.660087	0.668814	0.653938	0.670278	0.699475	0.709042	0.693914	0.68305	0.690169	0.68622	0.711124	0.684353	0.728877	0.686942	0.690414	0.716394	0.688315	0.702361	0.685982	0.696506	0.67974	0.684145	0.677861	0.685313	0.676782	0.681428	0.683888	0.724164	0.697683	0.705064
P33	NA	NA	NA	NA	NA	NA	NA	NA	NA	NA	NA	0.692837	0.700703	0.739653	0.68747	0.706728	0.752883	0.727702	0.718296	0.674003	0.699653	0.683301	0.678667	0.722677	0.729248	0.719326	0.701381	0.71622	0.677559	0.684046	0.700595	0.708095	0.694869	0.703664	0.739983	0.701207	0.740194	0.707229	0.721346	0.696006	0.70593	0.690325	0.703711	0.693532	0.682409	0.682797	0.668662	0.695248	0.707706
P47	NA	NA	NA	NA	NA	NA	NA	NA	NA	NA	NA	0.653035	0.710289	0.68118	0.667713	0.673426	0.699821	0.694156	0.714073	0.683698	0.686592	0.716445	0.704023	0.688801	0.698941	0.707972	0.701368	0.721052	0.719061	0.67478	0.671555	0.709096	0.739272	0.699406	0.70947	0.702476	0.712834	0.734768	0.747818	0.722254	0.735463	0.706412	0.713406	0.712305	0.704137	0.702526	0.709231	0.684694	0.677369
P63	NA	NA	NA	NA	NA	NA	NA	NA	NA	NA	NA	0.672369	0.680257	0.695086	0.664089	0.669148	0.675144	0.684691	0.645754	0.708468	0.688069	0.675474	0.70799	0.691083	0.691336	0.678001	0.688262	0.704113	0.667948	0.702979	0.705147	0.71505	0.661722	0.704709	0.719728	0.710262	0.687681	0.694528	0.702941	0.697163	0.681466	0.706452	0.698302	0.703069	0.713451	0.704973	0.689327	0.654111	0.680063
P84	NA	NA	NA	NA	NA	NA	NA	NA	NA	NA	NA	0.656901	0.70949	0.686176	0.669749	0.682659	0.700958	0.701932	0.686503	0.725443	0.73203	0.714129	0.728041	0.722474	0.738993	0.754703	0.7339	0.729512	0.696318	0.71707	0.696062	0.726013	0.716388	0.722878	0.767776	0.764569	0.733849	0.742291	0.770737	0.758754	0.754071	0.735238	0.745053	0.763352	0.738627	0.727087	0.681961	0.687068	0.683382
P39	NA	NA	NA	NA	NA	NA	NA	NA	NA	NA	NA	0.641517	0.650517	0.667611	0.640361	0.662506	0.675677	0.663771	0.685106	0.730297	0.699686	0.714994	0.722914	0.712047	0.704344	0.698792	0.716052	0.704631	0.687686	0.702648	0.702411	0.689049	0.677456	0.703571	0.762087	0.696807	0.70481	0.72624	0.739611	0.741908	0.739263	0.710821	0.739733	0.713341	0.724639	0.70975	0.649088	0.683372	0.664135
P54	NA	NA	NA	NA	NA	NA	NA	NA	NA	NA	NA	0.648479	0.654226	0.662237	0.64118	0.661513	0.683949	0.664657	0.671766	0.741246	0.736032	0.727489	0.73522	0.70208	0.716825	0.717675	0.737476	0.73205	0.700876	0.712225	0.718469	0.692414	0.691524	0.708293	0.766116	0.747865	0.720615	0.732579	0.741722	0.796434	0.765189	0.708174	0.734467	0.750402	0.761369	0.74033	0.661531	0.681108	0.672809
P50	NA	NA	NA	NA	NA	NA	NA	NA	NA	NA	NA	0.670268	0.634043	0.665093	0.664618	0.65849	0.6613	0.679138	0.663812	0.654535	0.657778	0.669093	0.668602	0.672882	0.675015	0.657394	0.66153	0.688671	0.682101	0.658612	0.692246	0.651406	0.659462	0.668156	0.691323	0.683822	0.656008	0.667526	0.663729	0.65276	0.646916	0.655965	0.653798	0.658589	0.670404	0.674328	0.649101	0.643316	0.67941
P64	NA	NA	NA	NA	NA	NA	NA	NA	NA	NA	NA	0.642346	0.629723	0.64844	0.639227	0.640223	0.667982	0.682719	0.663222	0.6698	0.677189	0.671695	0.692976	0.686989	0.677472	0.666225	0.682744	0.674173	0.67372	0.681683	0.695399	0.659875	0.666549	0.67416	0.692928	0.679075	0.683944	0.675875	0.683052	0.685792	0.664729	0.671536	0.683788	0.685247	0.687928	0.694163	0.668256	0.653769	0.662165
P03	NA	NA	NA	NA	NA	NA	NA	NA	NA	NA	NA	0.628311	0.625149	0.640502	0.635491	0.684622	0.642548	0.666125	0.670208	0.628676	0.660086	0.654378	0.629706	0.643701	0.682772	0.656677	0.677547	0.665422	0.671493	0.663186	0.652439	0.669989	0.680758	0.65144	0.6807	0.673357	0.651431	0.655872	0.660416	0.659359	0.656253	0.669609	0.669732	0.64854	0.666997	0.654461	0.643104	0.674795	0.648303
P51	NA	NA	NA	NA	NA	NA	NA	NA	NA	NA	NA	0.614747	0.607777	0.642104	0.634705	0.669085	0.639534	0.684546	0.647188	0.628182	0.655641	0.626733	0.631795	0.656743	0.686857	0.649035	0.646465	0.646616	0.642218	0.645238	0.63777	0.662122	0.633803	0.653026	0.663809	0.661367	0.62845	0.631402	0.644642	0.630439	0.63541	0.629758	0.652782	0.616687	0.626143	0.621187	0.656034	0.654598	0.657061
P53	NA	NA	NA	NA	NA	NA	NA	NA	NA	NA	NA	0.639876	0.641528	0.644462	0.642127	0.672766	0.660258	0.660643	0.669566	0.671111	0.680922	0.688265	0.687963	0.688418	0.690073	0.670586	0.677547	0.687575	0.708937	0.678537	0.695024	0.660995	0.682279	0.687497	0.691612	0.683501	0.656554	0.667854	0.673592	0.685617	0.663494	0.679144	0.688755	0.663652	0.684011	0.695116	0.661145	0.662906	0.675625
P38	NA	NA	NA	NA	NA	NA	NA	NA	NA	NA	NA	0.683541	0.665	0.689987	0.680917	0.710027	0.683355	0.697832	0.689296	0.66647	0.672463	0.657089	0.67721	0.681315	0.719132	0.677811	0.695066	0.676061	0.662843	0.657399	0.659167	0.682304	0.678462	0.68515	0.705508	0.701143	0.68518	0.681595	0.688146	0.672308	0.665297	0.675411	0.675994	0.674918	0.66394	0.653934	0.65967	0.674672	0.667475
P78	NA	NA	NA	NA	NA	NA	NA	NA	NA	NA	NA	0.661971	0.638169	0.669173	0.666721	0.673044	0.685416	0.675621	0.653712	0.682904	0.665789	0.670097	0.676408	0.692962	0.691334	0.67903	0.685127	0.675992	0.677257	0.696333	0.72841	0.68356	0.66592	0.691343	0.718554	0.704941	0.691261	0.681601	0.686865	0.680605	0.682375	0.674106	0.687184	0.678779	0.697199	0.706543	0.674421	0.674968	0.671502
P49	NA	NA	NA	NA	NA	NA	NA	NA	NA	NA	NA	0.630833	0.634239	0.680313	0.656812	0.662578	0.660037	0.684518	0.665304	0.648608	0.663464	0.640499	0.641905	0.676893	0.701992	0.657787	0.682882	0.661337	0.643216	0.637573	0.644182	0.673032	0.669257	0.656468	0.686004	0.662881	0.657533	0.641821	0.66221	0.639303	0.67678	0.63372	0.662673	0.645168	0.63729	0.620213	0.665663	0.661099	0.648539
P75	NA	NA	NA	NA	NA	NA	NA	NA	NA	NA	NA	0.677991	0.635871	0.686003	0.655401	0.652027	0.681138	0.669297	0.672708	0.658646	0.671118	0.627765	0.638397	0.663285	0.680983	0.670096	0.658749	0.679589	0.661361	0.655859	0.672795	0.681708	0.673536	0.697171	0.691923	0.670157	0.668624	0.650936	0.656422	0.64571	0.658723	0.657843	0.645214	0.639326	0.642892	0.640292	0.684166	0.633916	0.673799
P01	NA	NA	NA	NA	NA	NA	NA	NA	NA	NA	NA	0.675749	0.653653	0.65071	0.647953	0.666488	0.681634	0.677687	0.685693	0.608816	0.652564	0.643127	0.630596	0.657579	0.672318	0.638908	0.65111	0.636969	0.63739	0.667522	0.631785	0.666217	0.663996	0.652848	0.67922	0.641449	0.68814	0.640352	0.673887	0.641217	0.643247	0.637929	0.654554	0.644664	0.643707	0.636435	0.655847	0.664559	0.627118
P14	NA	NA	NA	NA	NA	NA	NA	NA	NA	NA	NA	0.705457	0.656749	0.692657	0.697766	0.720993	0.736653	0.721525	0.704064	0.631358	0.642057	0.637329	0.626611	0.679999	0.674667	0.649404	0.66073	0.670659	0.659381	0.686126	0.664481	0.706099	0.668818	0.655735	0.699777	0.664199	0.688065	0.679201	0.68216	0.659846	0.64862	0.657668	0.652522	0.664078	0.654268	0.661557	0.676061	0.653803	0.660785
P35	NA	NA	NA	NA	NA	NA	NA	NA	NA	NA	NA	0.622769	0.629782	0.641583	0.628462	0.661697	0.648984	0.627389	0.636164	0.624362	0.632659	0.635031	0.611945	0.63865	0.662517	0.662019	0.656597	0.676327	0.651672	0.643709	0.646383	0.639058	0.649875	0.625379	0.660717	0.654386	0.632928	0.639515	0.644948	0.625149	0.616134	0.657263	0.636579	0.627966	0.632735	0.635885	0.625736	0.629504	0.677797
P29	NA	NA	NA	NA	NA	NA	NA	NA	NA	NA	NA	0.612341	0.630974	0.621797	0.622628	0.599817	0.653695	0.637415	0.619846	0.671162	0.654831	0.663764	0.656418	0.646013	0.674356	0.694402	0.676085	0.687646	0.660221	0.65122	0.643893	0.641767	0.660701	0.667357	0.696651	0.676922	0.651363	0.650955	0.66487	0.679144	0.654308	0.6537	0.645691	0.670483	0.650514	0.666606	0.649749	0.650521	0.650172
P05	NA	NA	NA	NA	NA	NA	NA	NA	NA	NA	NA	0.64692	0.699598	0.659197	0.649692	0.672815	0.688116	0.691053	0.684253	0.598944	0.643871	0.665192	0.660648	0.656427	0.68169	0.701099	0.661479	0.660797	0.646069	0.621751	0.609606	0.650363	0.642206	0.651094	0.662094	0.6281	0.676981	0.642362	0.663143	0.636715	0.62231	0.626883	0.652414	0.63517	0.623026	0.634242	0.637124	0.650595	0.661367
P45	NA	NA	NA	NA	NA	NA	NA	NA	NA	NA	NA	0.574133	0.662665	0.606083	0.59538	0.606803	0.623274	0.640902	0.67869	0.632448	0.685846	0.691472	0.650435	0.629948	0.666429	0.705483	0.686416	0.69	0.643499	0.601984	0.608772	0.617962	0.638629	0.643529	0.65069	0.63168	0.609146	0.642322	0.662418	0.668098	0.669887	0.623901	0.641127	0.610876	0.603748	0.598884	0.625715	0.602205	0.644824
P19	NA	NA	NA	NA	NA	NA	NA	NA	NA	NA	NA	0.54149	0.543196	0.57131	0.546367	0.61147	0.555827	0.576316	0.573111	0.565961	0.569124	0.565792	0.56997	0.597964	0.610911	0.560067	0.591573	0.569622	0.572618	0.559004	0.56066	0.592821	0.595506	0.571904	0.606441	0.581045	0.581594	0.588457	0.59824	0.590906	0.598347	0.593784	0.601675	0.601283	0.603805	0.585285	0.558907	0.609478	0.552243
P91	NA	NA	NA	NA	NA	NA	NA	NA	NA	NA	NA	0.555741	0.542776	0.565885	0.544935	0.589059	0.553729	0.590569	0.565446	0.54618	0.558676	0.564548	0.557225	0.561112	0.592651	0.556318	0.576854	0.565181	0.574736	0.565425	0.563185	0.591256	0.59394	0.579652	0.591019	0.584975	0.583702	0.576584	0.573622	0.57443	0.568641	0.574925	0.574008	0.588552	0.594762	0.577522	0.558586	0.587992	0.554556
P46	NA	NA	NA	NA	NA	NA	NA	NA	NA	NA	NA	0.596973	0.580573	0.601464	0.624363	0.604823	0.599086	0.62645	0.619444	0.617196	0.605909	0.597118	0.611465	0.63076	0.63344	0.607554	0.620541	0.626769	0.638238	0.618123	0.643976	0.612682	0.615707	0.60903	0.647371	0.657847	0.609685	0.622382	0.622002	0.616716	0.610318	0.596936	0.616921	0.615577	0.6205	0.625039	0.595506	0.595234	0.618844
P102	NA	NA	NA	NA	NA	NA	NA	NA	NA	NA	NA	0.553019	0.548424	0.591822	0.574961	0.563033	0.565139	0.582835	0.577412	0.601807	0.5792	0.591526	0.598482	0.579484	0.605311	0.576221	0.591	0.590644	0.578603	0.574158	0.593495	0.564037	0.577411	0.586431	0.612043	0.609713	0.577108	0.593757	0.597398	0.583225	0.609895	0.564641	0.585731	0.568312	0.58588	0.571627	0.566153	0.582595	0.573382
NA: data not available as subtelomeric sequence is too short to be mapped to specific chromosomal end.
[truncated: 55 more columns]

## Sheet: Chr. 11q
	P63	P95	P01	P43	P55	P12	P101	P29	P82	P09	P64	P10	P67	P26	P07	P19	P18	P39	P47	P79	P68	P36	P75	P88	P23	P69	P90	P14	P99	P31	P91	P70	P77	P22	P60	P66	P30	P100	P08	P93	P94	P41	P98	P05	P72	P03	P32	P52	P65
P63	1	0.457225	0.50262	0.482938	0.489156	0.496191	0.495987	0.498493	0.47544	0.491962	0.493436	0.498519	0.4763	0.537838	0.491687	0.500511	0.50656	0.527777	0.50493	0.502446	0.496158	0.486094	0.48967	0.509087	0.482389	0.480259	0.482138	0.504183	0.497773	0.491339	0.489396	0.488609	0.494435	0.46373	0.47213	0.472645	0.492422	0.484062	0.491644	0.494613	0.474658	0.50361	0.495251	0.479985	0.473967	0.48967	0.484027	0.474047	0.467661
P95	0.457225	1	0.699294	0.726837	0.732587	0.745413	0.745663	0.731166	0.726696	0.717762	0.718915	0.722682	0.725068	0.722745	0.753923	0.71678	0.716231	0.727854	0.725974	0.711278	0.720876	0.727205	0.727364	0.739371	0.700012	0.721756	0.724795	0.719064	0.71525	0.733163	0.715643	0.724289	0.722371	0.694025	0.703797	0.710895	0.698544	0.70517	0.719581	0.72556	0.681381	0.691653	0.696017	0.690556	0.675986	0.72205	0.713236	0.695647	0.728618
P01	0.50262	0.699294	1	0.753207	0.731668	0.708822	0.712457	0.692328	0.686861	0.718367	0.709177	0.712969	0.713503	0.745171	0.708183	0.721656	0.728494	0.733454	0.742287	0.71922	0.724082	0.714231	0.711903	0.738331	0.697948	0.711328	0.700834	0.699001	0.70992	0.718395	0.727313	0.717866	0.733215	0.698198	0.705424	0.710459	0.713074	0.693062	0.697127	0.716908	0.668042	0.677838	0.699433	0.683907	0.680691	0.674701	0.715413	0.696222	0.688007
P43	0.482938	0.726837	0.753207	1	0.766683	0.734274	0.731818	0.721166	0.73692	0.717048	0.716141	0.701739	0.71342	0.785003	0.752547	0.739661	0.744508	0.744878	0.741889	0.71858	0.752898	0.741536	0.746048	0.734127	0.704666	0.726051	0.729087	0.732788	0.724833	0.72576	0.730993	0.733152	0.725821	0.73619	0.74457	0.739848	0.743829	0.705962	0.729712	0.737295	0.697292	0.726055	0.723442	0.69925	0.690536	0.70383	0.739188	0.722801	0.709576
P55	0.489156	0.732587	0.731668	0.766683	1	0.734564	0.751145	0.759327	0.7306	0.75547	0.728348	0.726404	0.75671	0.776707	0.758149	0.755031	0.783183	0.768713	0.7992	0.757555	0.756089	0.76151	0.769353	0.766952	0.734459	0.750132	0.749139	0.729686	0.733008	0.743165	0.761915	0.762424	0.750416	0.729732	0.735624	0.743482	0.766417	0.737465	0.736124	0.741703	0.69687	0.699282	0.724313	0.690531	0.713687	0.707016	0.718024	0.705112	0.724435
P12	0.496191	0.745413	0.708822	0.734274	0.734564	1	0.766098	0.762243	0.777642	0.761626	0.780084	0.76826	0.751049	0.744156	0.751019	0.769361	0.753306	0.76872	0.758067	0.75638	0.760376	0.74624	0.746933	0.745843	0.73499	0.766375	0.775169	0.764679	0.750638	0.751542	0.765344	0.761945	0.75159	0.743615	0.743536	0.740044	0.745234	0.736177	0.76017	0.760653	0.736997	0.741175	0.723593	0.723517	0.739017	0.747996	0.749342	0.73349	0.759641
P101	0.495987	0.745663	0.712457	0.731818	0.751145	0.766098	1	0.788044	0.781976	0.750439	0.772472	0.782674	0.791214	0.777196	0.785863	0.799818	0.776771	0.787112	0.794999	0.759918	0.796304	0.759661	0.807094	0.780046	0.732534	0.774794	0.782339	0.767955	0.753632	0.750995	0.759942	0.764378	0.769954	0.739236	0.753485	0.755684	0.783254	0.743403	0.760634	0.741419	0.728829	0.747859	0.751352	0.720758	0.693173	0.772795	0.745038	0.748091	0.771051
P29	0.498493	0.731166	0.692328	0.721166	0.759327	0.762243	0.788044	1	0.78557	0.768209	0.770804	0.766178	0.769236	0.772008	0.760144	0.777601	0.788979	0.786099	0.783716	0.759324	0.772293	0.76139	0.774232	0.758466	0.762086	0.778113	0.77423	0.770366	0.768726	0.770174	0.763889	0.778507	0.767175	0.759672	0.74243	0.776001	0.762204	0.746565	0.756881	0.73623	0.725664	0.733034	0.734317	0.726346	0.729734	0.757223	0.749202	0.733127	0.770506
P82	0.47544	0.726696	0.686861	0.73692	0.7306	0.777642	0.781976	0.78557	1	0.76198	0.774101	0.766994	0.768321	0.741825	0.787674	0.787827	0.757914	0.760333	0.765137	0.736339	0.761998	0.748798	0.761537	0.748088	0.736069	0.767704	0.776701	0.759022	0.780708	0.750944	0.752733	0.762999	0.75285	0.752695	0.755632	0.746269	0.761591	0.747385	0.748626	0.749233	0.728098	0.737804	0.729708	0.739094	0.708353	0.732598	0.743437	0.726747	0.733165
P09	0.491962	0.717762	0.718367	0.717048	0.75547	0.761626	0.750439	0.768209	0.76198	1	0.799417	0.764733	0.779895	0.75476	0.775098	0.78641	0.788242	0.796618	0.797395	0.788467	0.766394	0.788063	0.765345	0.766179	0.785498	0.778608	0.783857	0.781804	0.79058	0.782844	0.808232	0.813681	0.804907	0.768427	0.766684	0.758355	0.738047	0.752622	0.771392	0.75268	0.742432	0.722629	0.729002	0.757423	0.760961	0.737995	0.744977	0.731033	0.757056
P64	0.493436	0.718915	0.709177	0.716141	0.728348	0.780084	0.772472	0.770804	0.774101	0.799417	1	0.786973	0.797214	0.750413	0.770111	0.781305	0.78474	0.770349	0.779886	0.783921	0.781704	0.77724	0.772266	0.768628	0.761486	0.784791	0.786612	0.793927	0.780784	0.771859	0.77636	0.784426	0.772914	0.760318	0.750275	0.751296	0.751565	0.743838	0.770255	0.742577	0.743101	0.738239	0.717181	0.741703	0.751038	0.760704	0.754817	0.76102	0.767971
P10	0.498519	0.722682	0.712969	0.701739	0.726404	0.76826	0.782674	0.766178	0.766994	0.764733	0.786973	1	0.798174	0.740418	0.764415	0.780634	0.76044	0.775535	0.775698	0.752508	0.771886	0.73404	0.750133	0.77531	0.73749	0.754658	0.749955	0.764594	0.773247	0.80329	0.769496	0.766676	0.783036	0.746364	0.746076	0.749537	0.763809	0.757512	0.751804	0.752425	0.730875	0.723263	0.71334	0.747963	0.7229	0.748038	0.737615	0.720045	0.743856
P67	0.4763	0.725068	0.713503	0.71342	0.75671	0.751049	0.791214	0.769236	0.768321	0.779895	0.797214	0.798174	1	0.748222	0.791509	0.798794	0.790309	0.791702	0.837082	0.768636	0.785693	0.756853	0.763517	0.778672	0.781712	0.805989	0.785614	0.777166	0.783271	0.78869	0.798876	0.806662	0.814507	0.766613	0.760573	0.778069	0.765862	0.744124	0.752164	0.740672	0.722431	0.729905	0.741202	0.729886	0.738027	0.744812	0.759868	0.74086	0.75039
P26	0.537838	0.722745	0.745171	0.785003	0.776707	0.744156	0.777196	0.772008	0.741825	0.75476	0.750413	0.740418	0.748222	1	0.770649	0.776825	0.797254	0.800931	0.800017	0.788365	0.795161	0.793922	0.807428	0.755486	0.741068	0.759138	0.770967	0.752276	0.756451	0.754291	0.769445	0.758623	0.744008	0.727818	0.755611	0.758607	0.787406	0.752199	0.754994	0.761161	0.7314	0.758868	0.754064	0.737559	0.737807	0.750506	0.754663	0.757622	0.771135
P07	0.491687	0.753923	0.708183	0.752547	0.758149	0.751019	0.785863	0.760144	0.787674	0.775098	0.770111	0.764415	0.791509	0.770649	1	0.811667	0.778861	0.798072	0.810877	0.769069	0.800678	0.780302	0.782959	0.779882	0.741728	0.772035	0.770284	0.772324	0.771925	0.77074	0.77139	0.787859	0.791105	0.751739	0.763899	0.765025	0.764385	0.741422	0.746664	0.732638	0.730979	0.735871	0.748673	0.734604	0.73127	0.737698	0.765424	0.772751	0.747753
P19	0.500511	0.71678	0.721656	0.739661	0.755031	0.769361	0.799818	0.777601	0.787827	0.78641	0.781305	0.780634	0.798794	0.776825	0.811667	1	0.807964	0.825452	0.828015	0.791972	0.802033	0.787047	0.815885	0.797771	0.779109	0.807896	0.808631	0.792264	0.802908	0.79531	0.814856	0.813897	0.821342	0.781707	0.78858	0.79488	0.786723	0.7535	0.774166	0.736825	0.752658	0.753018	0.756405	0.749432	0.737964	0.730427	0.77195	0.774534	0.777918
P18	0.50656	0.716231	0.728494	0.744508	0.783183	0.753306	0.776771	0.788979	0.757914	0.788242	0.78474	0.76044	0.790309	0.797254	0.778861	0.807964	1	0.8086	0.837709	0.815124	0.794554	0.819126	0.813814	0.795549	0.790877	0.787759	0.788328	0.789283	0.797806	0.795893	0.803293	0.809421	0.796787	0.792035	0.798047	0.788168	0.809072	0.779986	0.773419	0.765646	0.746788	0.730442	0.754332	0.749915	0.749222	0.728601	0.746498	0.763347	0.781896
P39	0.527777	0.727854	0.733454	0.744878	0.768713	0.76872	0.787112	0.786099	0.760333	0.796618	0.770349	0.775535	0.791702	0.800931	0.798072	0.825452	0.8086	1	0.853172	0.823084	0.801787	0.79809	0.805387	0.791182	0.795427	0.79831	0.806046	0.809889	0.796171	0.795846	0.820113	0.816305	0.829908	0.765036	0.786365	0.800055	0.80337	0.76932	0.793006	0.76467	0.742222	0.748269	0.773002	0.759727	0.756589	0.744212	0.77214	0.757314	0.774095
P47	0.50493	0.725974	0.742287	0.741889	0.7992	0.758067	0.794999	0.783716	0.765137	0.797395	0.779886	0.775698	0.837082	0.800017	0.810877	0.828015	0.837709	0.853172	1	0.817765	0.807447	0.809978	0.811183	0.794744	0.791532	0.799229	0.793465	0.793451	0.792005	0.791882	0.817159	0.825614	0.826775	0.764905	0.782449	0.782675	0.832827	0.780078	0.780186	0.768383	0.730577	0.734893	0.772298	0.743503	0.756739	0.73396	0.75734	0.761279	0.759184
P79	0.502446	0.711278	0.71922	0.71858	0.757555	0.75638	0.759918	0.759324	0.736339	0.788467	0.783921	0.752508	0.768636	0.788365	0.769069	0.791972	0.815124	0.823084	0.817765	1	0.786197	0.802516	0.80386	0.776086	0.777597	0.772215	0.790525	0.778142	0.784775	0.768332	0.808446	0.791434	0.782278	0.739582	0.770459	0.760882	0.777383	0.747492	0.793976	0.771858	0.752174	0.734239	0.748289	0.748088	0.792884	0.736304	0.738812	0.776869	0.787373
P68	0.496158	0.720876	0.724082	0.752898	0.756089	0.760376	0.796304	0.772293	0.761998	0.766394	0.781704	0.771886	0.785693	0.795161	0.800678	0.802033	0.794554	0.801787	0.807447	0.786197	1	0.794017	0.807049	0.769005	0.752474	0.781474	0.786842	0.774983	0.758331	0.770418	0.786407	0.776934	0.77387	0.75069	0.771085	0.764353	0.799155	0.764647	0.760671	0.745293	0.75575	0.748312	0.770851	0.727058	0.741425	0.753478	0.775009	0.795836	0.782051
P36	0.486094	0.727205	0.714231	0.741536	0.76151	0.74624	0.759661	0.76139	0.748798	0.788063	0.77724	0.73404	0.756853	0.793922	0.780302	0.787047	0.819126	0.79809	0.809978	0.802516	0.794017	1	0.809027	0.765815	0.777678	0.761556	0.781692	0.778208	0.785954	0.771072	0.777242	0.783211	0.759224	0.739734	0.761803	0.760772	0.782705	0.774749	0.775968	0.75156	0.751593	0.734686	0.77016	0.751502	0.744006	0.732282	0.767776	0.777451	0.769907
P75	0.48967	0.727364	0.711903	0.746048	0.769353	0.746933	0.807094	0.774232	0.761537	0.765345	0.772266	0.750133	0.763517	0.807428	0.782959	0.815885	0.813814	0.805387	0.811183	0.80386	0.807049	0.809027	1	0.773286	0.769014	0.788026	0.801931	0.781286	0.77703	0.765998	0.784999	0.776763	0.77538	0.744867	0.790342	0.773414	0.789612	0.771935	0.779258	0.738667	0.74554	0.748383	0.743805	0.746985	0.719464	0.74781	0.750081	0.762958	0.797677
P88	0.509087	0.739371	0.738331	0.734127	0.766952	0.745843	0.780046	0.758466	0.748088	0.766179	0.768628	0.77531	0.778672	0.755486	0.779882	0.797771	0.795549	0.791182	0.794744	0.776086	0.769005	0.765815	0.773286	1	0.75978	0.768532	0.754207	0.784558	0.788226	0.794209	0.78653	0.798158	0.822984	0.769548	0.760924	0.772829	0.7633	0.749303	0.74298	0.734113	0.707862	0.71384	0.727081	0.724108	0.716414	0.717996	0.742511	0.735827	0.751383
P23	0.482389	0.700012	0.697948	0.704666	0.734459	0.73499	0.732534	0.762086	0.736069	0.785498	0.761486	0.73749	0.781712	0.741068	0.741728	0.779109	0.790877	0.795427	0.791532	0.777597	0.752474	0.777678	0.769014	0.75978	1	0.814839	0.791586	0.79239	0.798133	0.809616	0.837788	0.822433	0.808739	0.7844	0.779043	0.794952	0.730422	0.727863	0.765235	0.721016	0.724531	0.707531	0.719526	0.755641	0.776675	0.729615	0.775184	0.750193	0.775077
P69	0.480259	0.721756	0.711328	0.726051	0.750132	0.766375	0.774794	0.778113	0.767704	0.778608	0.784791	0.754658	0.805989	0.759138	0.772035	0.807896	0.787759	0.79831	0.799229	0.772215	0.781474	0.761556	0.788026	0.768532	0.814839	1	0.829234	0.799595	0.784939	0.79433	0.828635	0.821906	0.817647	0.767212	0.786757	0.790087	0.746713	0.73076	0.768963	0.720339	0.726629	0.741443	0.732874	0.754123	0.756774	0.753428	0.812148	0.756763	0.788354
P90	0.482138	0.724795	0.700834	0.729087	0.749139	0.775169	0.782339	0.77423	0.776701	0.783857	0.786612	0.749955	0.785614	0.770967	0.770284	0.808631	0.788328	0.806046	0.793465	0.790525	0.786842	0.781692	0.801931	0.754207	0.791586	0.829234	1	0.789604	0.782607	0.772054	0.809474	0.806462	0.790512	0.76429	0.785537	0.785287	0.758518	0.734333	0.775726	0.747893	0.752529	0.74533	0.755707	0.761585	0.746285	0.755032	0.78772	0.758329	0.792315
P14	0.504183	0.719064	0.699001	0.732788	0.729686	0.764679	0.767955	0.770366	0.759022	0.781804	0.793927	0.764594	0.777166	0.752276	0.772324	0.792264	0.789283	0.809889	0.793451	0.778142	0.774983	0.778208	0.781286	0.784558	0.79239	0.799595	0.789604	1	0.807838	0.795612	0.808121	0.827076	0.82041	0.77654	0.774909	0.768267	0.757221	0.741348	0.76953	0.726401	0.735564	0.739275	0.755261	0.754561	0.740866	0.758188	0.777393	0.751871	0.766112
P99	0.497773	0.71525	0.70992	0.724833	0.733008	0.750638	0.753632	0.768726	0.780708	0.79058	0.780784	0.773247	0.783271	0.756451	0.771925	0.802908	0.797806	0.796171	0.792005	0.784775	0.758331	0.785954	0.77703	0.788226	0.798133	0.784939	0.782607	0.807838	1	0.800111	0.811627	0.809979	0.808407	0.78198	0.777247	0.769807	0.762383	0.749173	0.758809	0.751831	0.739166	0.729763	0.729286	0.753053	0.738024	0.733611	0.760807	0.741053	0.754888
P31	0.491339	0.733163	0.718395	0.72576	0.743165	0.751542	0.750995	0.770174	0.750944	0.782844	0.771859	0.80329	0.78869	0.754291	0.77074	0.79531	0.795893	0.795846	0.791882	0.768332	0.770418	0.771072	0.765998	0.794209	0.809616	0.79433	0.772054	0.795612	0.800111	1	0.817372	0.818499	0.821113	0.786162	0.775314	0.786049	0.749821	0.752129	0.75804	0.727103	0.729161	0.721346	0.719336	0.756092	0.744126	0.740725	0.773726	0.740634	0.7753
P91	0.489396	0.715643	0.727313	0.730993	0.761915	0.765344	0.759942	0.763889	0.752733	0.808232	0.77636	0.769496	0.798876	0.769445	0.77139	0.814856	0.803293	0.820113	0.817159	0.808446	0.786407	0.777242	0.784999	0.78653	0.837788	0.828635	0.809474	0.808121	0.811627	0.817372	1	0.849525	0.846645	0.78783	0.798629	0.799426	0.755495	0.742131	0.781761	0.746334	0.746867	0.741265	0.756577	0.766961	0.799123	0.760229	0.79936	0.75988	0.790121
P70	0.488609	0.724289	0.717866	0.733152	0.762424	0.761945	0.764378	0.778507	0.762999	0.813681	0.784426	0.766676	0.806662	0.758623	0.787859	0.813897	0.809421	0.816305	0.825614	0.791434	0.776934	0.783211	0.776763	0.798158	0.822433	0.821906	0.806462	0.827076	0.809979	0.818499	0.849525	1	0.858045	0.810468	0.794857	0.793421	0.761457	0.740806	0.763625	0.754288	0.741957	0.750091	0.754348	0.755172	0.779361	0.743879	0.790358	0.742005	0.778476
P77	0.494435	0.722371	0.733215	0.725821	0.750416	0.75159	0.769954	0.767175	0.75285	0.804907	0.772914	0.783036	0.814507	0.744008	0.791105	0.821342	0.796787	0.829908	0.826775	0.782278	0.77387	0.759224	0.77538	0.822984	0.808739	0.817647	0.790512	0.82041	0.808407	0.821113	0.846645	0.858045	1	0.799794	0.786519	0.792469	0.752155	0.744538	0.761191	0.736027	0.713342	0.716663	0.732119	0.753927	0.747604	0.727259	0.77525	0.729692	0.760762
P22	0.46373	0.694025	0.698198	0.73619	0.729732	0.743615	0.739236	0.759672	0.752695	0.768427	0.760318	0.746364	0.766613	0.727818	0.751739	0.781707	0.792035	0.765036	0.764905	0.739582	0.75069	0.739734	0.744867	0.769548	0.7844	0.767212	0.76429	0.77654	0.78198	0.786162	0.78783	0.810468	0.799794	1	0.775255	0.794234	0.729694	0.709717	0.744629	0.731969	0.715631	0.711093	0.702505	0.726011	0.733655	0.709285	0.746788	0.718975	0.742108
P60	0.47213	0.703797	0.705424	0.74457	0.735624	0.743536	0.753485	0.74243	0.755632	0.766684	0.750275	0.746076	0.760573	0.755611	0.763899	0.78858	0.798047	0.786365	0.782449	0.770459	0.771085	0.761803	0.790342	0.760924	0.779043	0.786757	0.785537	0.774909	0.777247	0.775314	0.798629	0.794857	0.786519	0.775255	1	0.798636	0.76426	0.75425	0.775291	0.74764	0.742857	0.739428	0.733527	0.75185	0.733055	0.729087	0.74606	0.742733	0.767365
P66	0.472645	0.710895	0.710459	0.739848	0.743482	0.740044	0.755684	0.776001	0.746269	0.758355	0.751296	0.749537	0.778069	0.758607	0.765025	0.79488	0.788168	0.800055	0.782675	0.760882	0.764353	0.760772	0.773414	0.772829	0.794952	0.790087	0.785287	0.768267	0.769807	0.786049	0.799426	0.793421	0.792469	0.794234	0.798636	1	0.74512	0.731206	0.774287	0.72083	0.717864	0.732604	0.727336	0.741814	0.734652	0.721126	0.765388	0.739082	0.79004
P30	0.492422	0.698544	0.713074	0.743829	0.766417	0.745234	0.783254	0.762204	0.761591	0.738047	0.751565	0.763809	0.765862	0.787406	0.764385	0.786723	0.809072	0.80337	0.832827	0.777383	0.799155	0.782705	0.789612	0.7633	0.730422	0.746713	0.758518	0.757221	0.762383	0.749821	0.755495	0.761457	0.752155	0.729694	0.76426	0.74512	1	0.79592	0.756065	0.755054	0.731894	0.72978	0.77694	0.718329	0.705159	0.716512	0.724357	0.746746	0.731614
P100	0.484062	0.70517	0.693062	0.705962	0.737465	0.736177	0.743403	0.746565	0.747385	0.752622	0.743838	0.757512	0.744124	0.752199	0.741422	0.7535	0.779986	0.76932	0.780078	0.747492	0.764647	0.774749	0.771935	0.749303	0.727863	0.73076	0.734333	0.741348	0.749173	0.752129	0.742131	0.740806	0.744538	0.709717	0.75425	0.731206	0.79592	1	0.740045	0.723699	0.728724	0.701624	0.733981	0.723883	0.69177	0.703643	0.703387	0.713084	0.721658
P08	0.491644	0.719581	0.697127	0.729712	0.736124	0.76017	0.760634	0.756881	0.748626	0.771392	0.770255	0.751804	0.752164	0.754994	0.746664	0.774166	0.773419	0.793006	0.780186	0.793976	0.760671	0.775968	0.779258	0.74298	0.765235	0.768963	0.775726	0.76953	0.758809	0.75804	0.781761	0.763625	0.761191	0.744629	0.775291	0.774287	0.756065	0.740045	1	0.765928	0.737655	0.751275	0.755052	0.751897	0.741332	0.734073	0.734763	0.737973	0.755143
P93	0.494613	0.72556	0.716908	0.737295	0.741703	0.760653	0.741419	0.73623	0.749233	0.75268	0.742577	0.752425	0.740672	0.761161	0.732638	0.736825	0.765646	0.76467	0.768383	0.771858	0.745293	0.75156	0.738667	0.734113	0.721016	0.720339	0.747893	0.726401	0.751831	0.727103	0.746334	0.754288	0.736027	0.731969	0.74764	0.72083	0.755054	0.723699	0.765928	1	0.729961	0.726333	0.731224	0.724603	0.736307	0.701358	0.712891	0.713807	0.714795
P94	0.474658	0.681381	0.668042	0.697292	0.69687	0.736997	0.728829	0.725664	0.728098	0.742432	0.743101	0.730875	0.722431	0.7314	0.730979	0.752658	0.746788	0.742222	0.730577	0.752174	0.75575	0.751593	0.74554	0.707862	0.724531	0.726629	0.752529	0.735564	0.739166	0.729161	0.746867	0.741957	0.713342	0.715631	0.742857	0.717864	0.731894	0.728724	0.737655	0.729961	1	0.734662	0.751418	0.720397	0.740595	0.714616	0.733277	0.742502	0.737468
P41	0.50361	0.691653	0.677838	0.726055	0.699282	0.741175	0.747859	0.733034	0.737804	0.722629	0.738239	0.723263	0.729905	0.758868	0.735871	0.753018	0.730442	0.748269	0.734893	0.734239	0.748312	0.734686	0.748383	0.71384	0.707531	0.741443	0.74533	0.739275	0.729763	0.721346	0.741265	0.750091	0.716663	0.711093	0.739428	0.732604	0.72978	0.701624	0.751275	0.726333	0.734662	1	0.753153	0.711258	0.705643	0.738454	0.737312	0.721073	0.743084
P98	0.495251	0.696017	0.699433	0.723442	0.724313	0.723593	0.751352	0.734317	0.729708	0.729002	0.717181	0.71334	0.741202	0.754064	0.748673	0.756405	0.754332	0.773002	0.772298	0.748289	0.770851	0.77016	0.743805	0.727081	0.719526	0.732874	0.755707	0.755261	0.729286	0.719336	0.756577	0.754348	0.732119	0.702505	0.733527	0.727336	0.77694	0.733981	0.755052	0.731224	0.751418	0.753153	1	0.713884	0.706934	0.726084	0.749005	0.750359	0.714406
P05	0.479985	0.690556	0.683907	0.69925	0.690531	0.723517	0.720758	0.726346	0.739094	0.757423	0.741703	0.747963	0.729886	0.737559	0.734604	0.749432	0.749915	0.759727	0.743503	0.748088	0.727058	0.751502	0.746985	0.724108	0.755641	0.754123	0.761585	0.754561	0.753053	0.756092	0.766961	0.755172	0.753927	0.726011	0.75185	0.741814	0.718329	0.723883	0.751897	0.724603	0.720397	0.711258	0.713884	1	0.751946	0.720452	0.755681	0.71177	0.737639
P72	0.473967	0.675986	0.680691	0.690536	0.713687	0.739017	0.693173	0.729734	0.708353	0.760961	0.751038	0.7229	0.738027	0.737807	0.73127	0.737964	0.749222	0.756589	0.756739	0.792884	0.741425	0.744006	0.719464	0.716414	0.776675	0.756774	0.746285	0.740866	0.738024	0.744126	0.799123	0.779361	0.747604	0.733655	0.733055	0.734652	0.705159	0.69177	0.741332	0.736307	0.740595	0.705643	0.706934	0.751946	1	0.729428	0.762874	0.757025	0.75532
P03	0.48967	0.72205	0.674701	0.70383	0.707016	0.747996	0.772795	0.757223	0.732598	0.737995	0.760704	0.748038	0.744812	0.750506	0.737698	0.730427	0.728601	0.744212	0.73396	0.736304	0.753478	0.732282	0.74781	0.717996	0.729615	0.753428	0.755032	0.758188	0.733611	0.740725	0.760229	0.743879	0.727259	0.709285	0.729087	0.721126	0.716512	0.703643	0.734073	0.701358	0.714616	0.738454	0.726084	0.720452	0.729428	1	0.76587	0.740817	0.758793
P32	0.484027	0.713236	0.715413	0.739188	0.718024	0.749342	0.745038	0.749202	0.743437	0.744977	0.754817	0.737615	0.759868	0.754663	0.765424	0.77195	0.746498	0.77214	0.75734	0.738812	0.775009	0.767776	0.750081	0.742511	0.775184	0.812148	0.78772	0.777393	0.760807	0.773726	0.79936	0.790358	0.77525	0.746788	0.74606	0.765388	0.724357	0.703387	0.734763	0.712891	0.733277	0.737312	0.749005	0.755681	0.762874	0.76587	1	0.768525	0.754833
P52	0.474047	0.695647	0.696222	0.722801	0.705112	0.73349	0.748091	0.733127	0.726747	0.731033	0.76102	0.720045	0.74086	0.757622	0.772751	0.774534	0.763347	0.757314	0.761279	0.776869	0.795836	0.777451	0.762958	0.735827	0.750193	0.756763	0.758329	0.751871	0.741053	0.740634	0.75988	0.742005	0.729692	0.718975	0.742733	0.739082	0.746746	0.713084	0.737973	0.713807	0.742502	0.721073	0.750359	0.71177	0.757025	0.740817	0.768525	1	0.76774
P65	0.467661	0.728618	0.688007	0.709576	0.724435	0.759641	0.771051	0.770506	0.733165	0.757056	0.767971	0.743856	0.75039	0.771135	0.747753	0.777918	0.781896	0.774095	0.759184	0.787373	0.782051	0.769907	0.797677	0.751383	0.775077	0.788354	0.792315	0.766112	0.754888	0.7753	0.790121	0.778476	0.760762	0.742108	0.767365	0.79004	0.731614	0.721658	0.755143	0.714795	0.737468	0.743084	0.714406	0.737639	0.75532	0.758793	0.754833	0.76774	1
P102	0.47602	0.707125	0.690412	0.713664	0.722042	0.757735	0.771254	0.763529	0.740494	0.748175	0.764791	0.752155	0.775236	0.757448	0.753106	0.783397	0.768003	0.782489	0.774906	0.768937	0.782861	0.755048	0.777074	0.731112	0.776779	0.787645	0.785227	0.761203	0.747008	0.765925	0.789147	0.775914	0.751709	0.740478	0.762951	0.7639	0.747106	0.729163	0.759755	0.733716	0.779246	0.743066	0.751904	0.736902	0.771311	0.757745	0.784425	0.787121	0.787136
P50	0.514938	0.686461	0.698124	0.713551	0.693768	0.745854	0.701733	0.708994	0.702862	0.727825	0.743312	0.703288	0.716666	0.742574	0.698181	0.726592	0.734386	0.734142	0.715959	0.723517	0.728269	0.736709	0.708799	0.718278	0.736863	0.741979	0.743092	0.729028	0.726965	0.735275	0.753628	0.73113	0.730289	0.730857	0.714641	0.730471	0.68461	0.68816	0.726109	0.716036	0.696219	0.715218	0.690618	0.724042	0.727542	0.706233	0.75974	0.710064	0.732837
P34	0.465832	0.699806	0.711416	0.744509	0.703344	0.732956	0.725548	0.714457	0.729835	0.722088	0.73246	0.733517	0.733868	0.71334	0.754576	0.746067	0.733624	0.745359	0.73731	0.716778	0.736154	0.714447	0.726169	0.743907	0.701987	0.739917	0.726103	0.744066	0.729375	0.747005	0.739476	0.748171	0.76142	0.742147	0.75363	0.746237	0.714641	0.707871	0.737023	0.707627	0.698375	0.700575	0.701914	0.723022	0.696137	0.696038	0.74088	0.700376	0.704931
P53	0.495883	0.689187	0.690244	0.719632	0.697487	0.75497	0.717659	0.736006	0.736368	0.756982	0.750236	0.742933	0.737076	0.719004	0.738287	0.751867	0.747132	0.746574	0.740653	0.732253	0.740496	0.733514	0.715742	0.733806	0.742316	0.751257	0.73852	0.771158	0.74693	0.750661	0.764825	0.794655	0.765455	0.755672	0.747337	0.730203	0.713392	0.706757	0.724487	0.716371	0.748187	0.726192	0.722769	0.718624	0.732935	0.719733	0.766151	0.717911	0.722478
P85	0.46408	0.737739	0.693668	0.720424	0.73924	0.758293	0.746926	0.749415	0.74426	0.753233	0.763298	0.753882	0.767939	0.715861	0.740404	0.753518	0.734906	0.736986	0.740457	0.715527	0.724012	0.731518	0.72668	0.752626	0.731426	0.773957	0.755927	0.755892	0.744893	0.75056	0.746602	0.770145	0.760384	0.750233	0.72997	0.750792	0.699912	0.698347	0.73639	0.716183	0.696655	0.714381	0.691311	0.713721	0.715717	0.728888	0.761275	0.692193	0.724198
P24	0.477575	0.696122	0.675144	0.690228	0.700471	0.730639	0.722359	0.709759	0.719845	0.755171	0.736353	0.730854	0.712301	0.718885	0.718405	0.760903	0.732963	0.757758	0.729015	0.735181	0.724969	0.728453	0.752192	0.728985	0.751056	0.747821	0.769727	0.742953	0.734975	0.749974	0.760024	0.760662	0.760068	0.732106	0.750058	0.744309	0.711858	0.728892	0.725503	0.702559	0.701607	0.694849	0.683449	0.733181	0.710815	0.697062	0.734316	0.71008	0.7448
P86	0.47065	0.738653	0.687875	0.725401	0.719537	0.745164	0.748459	0.713936	0.721617	0.76312	0.7411	0.724511	0.735668	0.745372	0.748394	0.750425	0.743905	0.749404	0.737909	0.755372	0.746751	0.758159	0.765051	0.761386	0.764898	0.766398	0.745517	0.772787	0.771157	0.764174	0.778956	0.772251	0.764713	0.731744	0.759966	0.733103	0.709145	0.708251	0.73527	0.712726	0.708676	0.723097	0.705177	0.730809	0.729836	0.751642	0.766106	0.737308	0.774115
P97	0.472621	0.706902	0.6652	0.723732	0.692134	0.736223	0.728256	0.711886	0.745983	0.727562	0.730567	0.709698	0.714376	0.731622	0.765227	0.77243	0.728582	0.739288	0.719823	0.718333	0.731526	0.739273	0.753655	0.733215	0.729253	0.766637	0.766628	0.745911	0.755057	0.738369	0.743225	0.738518	0.742113	0.716712	0.750846	0.731924	0.706249	0.694095	0.715685	0.688478	0.715256	0.714637	0.694835	0.751686	0.701564	0.713436	0.763232	0.737193	0.74108
P59	0.477293	0.71429	0.689827	0.715295	0.729067	0.744681	0.738312	0.725816	0.751237	0.775945	0.755058	0.737921	0.7749	0.733161	0.8043	0.802083	0.757321	0.779714	0.781218	0.736858	0.753197	0.737111	0.748375	0.750502	0.747503	0.785297	0.775191	0.757952	0.75728	0.761962	0.78675	0.779748	0.796318	0.756304	0.753794	0.759786	0.725795	0.712537	0.742875	0.703699	0.710022	0.721627	0.721523	0.727984	0.723276	0.700722	0.749651	0.72587	0.734936
P74	0.513345	0.703194	0.70951	0.728473	0.733244	0.736336	0.738919	0.715683	0.734237	0.773144	0.744661	0.731295	0.75011	0.752304	0.787675	0.795443	0.771573	0.79127	0.793111	0.760857	0.759227	0.744166	0.7616	0.763401	0.747473	0.753695	0.750545	0.75144	0.750625	0.755374	0.784927	0.776651	0.788478	0.747829	0.792718	0.753877	0.743892	0.723891	0.75519	0.724328	0.713299	0.729852	0.726077	0.726022	0.737425	0.696385	0.720492	0.733553	0.73791
P40	0.49207	0.694874	0.711259	0.708983	0.736452	0.738198	0.732519	0.744783	0.723209	0.772963	0.741387	0.737356	0.74723	0.732793	0.730394	0.767284	0.771882	0.77441	0.765285	0.771972	0.735563	0.730773	0.747823	0.774426	0.779461	0.780572	0.750872	0.767437	0.760657	0.777254	0.812933	0.815899	0.81358	0.767694	0.76561	0.764442	0.717309	0.717123	0.744236	0.724585	0.723734	0.718712	0.708242	0.729814	0.7601	0.716299	0.744256	0.704947	0.756482
P42	0.493402	0.708912	0.71598	0.723582	0.731287	0.745678	0.713453	0.720766	0.715321	0.760467	0.742289	0.735238	0.727216	0.720478	0.751372	0.765585	0.737885	0.759622	0.749122	0.737303	0.734458	0.725771	0.739996	0.761739	0.745534	0.750888	0.736215	0.748813	0.734165	0.766525	0.769909	0.766819	0.789963	0.736686	0.73653	0.727197	0.701405	0.719719	0.720518	0.701424	0.696278	0.694779	0.683899	0.725021	0.716477	0.701682	0.734884	0.713306	0.732919
P38	0.523623	0.701997	0.725149	0.747234	0.720582	0.72072	0.74204	0.718601	0.722419	0.749584	0.726507	0.721548	0.71875	0.775752	0.744668	0.767422	0.767522	0.76233	0.756719	0.752924	0.746333	0.7504	0.76883	0.763493	0.728573	0.728881	0.739037	0.735223	0.745585	0.747117	0.750418	0.746296	0.754462	0.728546	0.757995	0.737077	0.735393	0.73745	0.731679	0.732125	0.728603	0.716022	0.710953	0.723397	0.70289	0.696504	0.719233	0.726041	0.736732
P49	0.518822	0.726864	0.739167	0.738448	0.725806	0.748603	0.769902	0.74526	0.744611	0.756708	0.753601	0.764449	0.760122	0.774141	0.76444	0.779255	0.771603	0.771359	0.773762	0.737665	0.775553	0.750937	0.759875	0.759751	0.735388	0.759196	0.753747	0.7484	0.742348	0.780321	0.747249	0.759782	0.760525	0.738738	0.751722	0.754174	0.743525	0.75202	0.725372	0.726205	0.736669	0.724038	0.712786	0.735264	0.701024	0.72264	0.750941	0.73674	0.751386
P20	0.512163	0.697439	0.71602	0.717769	0.715987	0.724066	0.705501	0.70187	0.698858	0.753153	0.733248	0.743938	0.716805	0.741217	0.731905	0.727041	0.737513	0.743708	0.737864	0.741809	0.723289	0.725093	0.718702	0.740825	0.722923	0.7188	0.714297	0.723557	0.729398	0.747485	0.749734	0.741355	0.742759	0.720863	0.732233	0.724495	0.706194	0.723376	0.722504	0.729145	0.696563	0.685561	0.680771	0.72848	0.735646	0.693042	0.709138	0.6982	0.718809
P62	0.485078	0.701344	0.708699	0.715335	0.712214	0.746772	0.722583	0.71951	0.7295	0.776826	0.750373	0.739729	0.731857	0.719261	0.733915	0.74396	0.732266	0.755701	0.744196	0.735848	0.720663	0.725562	0.710339	0.741291	0.719625	0.730555	0.741102	0.739431	0.748652	0.736527	0.7464	0.761547	0.766481	0.742898	0.735666	0.74048	0.705123	0.707837	0.750749	0.740471	0.700291	0.694909	0.685575	0.711948	0.718958	0.699089	0.713597	0.695494	0.716315
P80	0.42644	0.672952	0.626898	0.689892	0.656882	0.67525	0.675481	0.661903	0.692398	0.703602	0.689773	0.674349	0.666416	0.693668	0.740667	0.720479	0.709874	0.688269	0.681665	0.714752	0.699776	0.712355	0.726377	0.712411	0.674325	0.685613	0.692727	0.697736	0.706467	0.709311	0.697223	0.700009	0.698849	0.691532	0.710474	0.686053	0.667226	0.689972	0.676684	0.651781	0.687938	0.675516	0.658096	0.697527	0.671735	0.659427	0.675865	0.715964	0.718051
P96	0.474786	0.652835	0.681002	0.716022	0.709839	0.682942	0.707461	0.704053	0.68937	0.687653	0.690179	0.674211	0.693025	0.724627	0.686091	0.706122	0.758627	0.724386	0.741283	0.703458	0.695351	0.71923	0.723211	0.708912	0.698591	0.702219	0.690085	0.709667	0.713241	0.701058	0.708115	0.70932	0.702664	0.699752	0.710612	0.702982	0.753579	0.695015	0.714848	0.693307	0.653889	0.662371	0.692915	0.674672	0.651586	0.65641	0.681952	0.667721	0.677078
P35	0.491317	0.658511	0.677326	0.671123	0.662966	0.691037	0.676153	0.666851	0.693047	0.70675	0.680633	0.690566	0.668757	0.703865	0.700044	0.694321	0.695207	0.703735	0.695546	0.679782	0.692	0.689064	0.680075	0.671574	0.654093	0.663285	0.677321	0.667943	0.677545	0.68324	0.683157	0.681043	0.684945	0.669849	0.688271	0.678382	0.673186	0.706256	0.687263	0.703774	0.698422	0.666065	0.682732	0.700636	0.659779	0.637883	0.659869	0.656943	0.663687
P104	0.520072	0.67542	0.661891	0.666384	0.661997	0.684406	0.69165	0.658503	0.661336	0.677426	0.681083	0.685328	0.664828	0.699934	0.698039	0.696958	0.684399	0.695186	0.681012	0.679284	0.676645	0.689779	0.697377	0.701883	0.637421	0.65962	0.667145	0.657355	0.672929	0.671911	0.655606	0.655914	0.667618	0.637811	0.678196	0.659567	0.678247	0.696729	0.671695	0.673368	0.678744	0.665604	0.658001	0.677797	0.640587	0.65288	0.652087	0.668321	0.682883
P33	0.463936	0.644048	0.632885	0.66184	0.687125	0.659811	0.682698	0.686515	0.652801	0.650554	0.666262	0.678854	0.654934	0.728348	0.673942	0.678851	0.707256	0.680458	0.695473	0.687518	0.704388	0.699228	0.709926	0.670462	0.635532	0.651748	0.655467	0.645592	0.64999	0.666021	0.654147	0.638332	0.631104	0.618271	0.672637	0.65062	0.741063	0.733233	0.662303	0.651818	0.668202	0.652692	0.652376	0.676802	0.657931	0.668176	0.642372	0.679093	0.685137
P15	0.528436	0.64046	0.666111	0.69894	0.672066	0.677071	0.679228	0.658052	0.672307	0.654696	0.673073	0.653756	0.651739	0.710276	0.676669	0.682655	0.692589	0.693226	0.690588	0.67301	0.68733	0.695073	0.685373	0.674294	0.627688	0.637514	0.653174	0.664751	0.666401	0.656334	0.64671	0.656256	0.643249	0.644904	0.669552	0.655931	0.714626	0.679995	0.683495	0.680762	0.664622	0.697453	0.683611	0.635635	0.62831	0.637792	0.647408	0.65821	0.646751
P61	0.518081	0.663489	0.66408	0.681989	0.661009	0.677957	0.697206	0.682688	0.685641	0.643519	0.663775	0.673365	0.643815	0.708549	0.68081	0.666512	0.675607	0.667878	0.663534	0.652865	0.694887	0.657742	0.680413	0.663323	0.609486	0.641547	0.65899	0.646604	0.651282	0.643991	0.630132	0.643363	0.630426	0.630641	0.658522	0.652018	0.695305	0.66955	0.650532	0.684143	0.686056	0.664608	0.666812	0.639444	0.62564	0.660346	0.64845	0.663282	0.662418
P02	0.54034	0.675966	0.679598	0.680409	0.685474	0.706168	0.698258	0.699615	0.681824	0.721184	0.719289	0.70605	0.712504	0.729435	0.716348	0.722207	0.709889	0.734822	0.726385	0.718067	0.720975	0.715122	0.698763	0.710177	0.723893	0.71919	0.718495	0.748481	0.713981	0.725624	0.755053	0.752638	0.732368	0.690324	0.706355	0.705852	0.687878	0.671016	0.706423	0.681485	0.703736	0.705904	0.716943	0.688251	0.735829	0.730409	0.750356	0.711145	0.713671
P16	0.530163	0.648996	0.658322	0.66085	0.682138	0.68813	0.672783	0.675861	0.67641	0.713392	0.686575	0.705824	0.696668	0.692545	0.717119	0.721686	0.699752	0.729554	0.717263	0.696856	0.690526	0.68748	0.672682	0.710088	0.694711	0.700156	0.696321	0.723634	0.715472	0.713224	0.716323	0.725705	0.738558	0.684815	0.683986	0.682874	0.666844	0.664921	0.671842	0.671499	0.661965	0.672163	0.658463	0.677561	0.682641	0.654623	0.696625	0.660165	0.673848
P71	0.565424	0.644319	0.681893	0.675044	0.686488	0.682773	0.682126	0.683177	0.665195	0.699251	0.693783	0.707135	0.693727	0.697067	0.6898	0.699875	0.690324	0.708415	0.699633	0.684589	0.684844	0.667544	0.676063	0.726669	0.684221	0.694501	0.678023	0.718814	0.700068	0.713924	0.710998	0.723901	0.735263	0.694929	0.683299	0.684326	0.664019	0.651619	0.664191	0.66746	0.655874	0.672953	0.647671	0.663803	0.671423	0.689907	0.694627	0.642618	0.671728
P25	0.457895	0.646248	0.661134	0.673701	0.664149	0.710573	0.706948	0.676239	0.723062	0.69885	0.722098	0.702816	0.699714	0.709304	0.698595	0.723792	0.719884	0.707057	0.712653	0.711303	0.718986	0.720094	0.71206	0.670884	0.680572	0.708225	0.707745	0.692072	0.698693	0.683316	0.696113	0.697098	0.667579	0.665005	0.715594	0.664699	0.724224	0.718804	0.707502	0.70024	0.720018	0.714457	0.718215	0.714077	0.69865	0.689538	0.700121	0.705284	0.692774
P04	0.480041	0.695607	0.677382	0.720538	0.694466	0.723635	0.765188	0.73158	0.743166	0.704676	0.72913	0.712279	0.7147	0.751704	0.750585	0.754523	0.748152	0.730245	0.740052	0.71267	0.753661	0.735734	0.75706	0.713334	0.683417	0.714423	0.715028	0.720189	0.720107	0.716931	0.691087	0.714321	0.698817	0.709903	0.730647	0.707555	0.743637	0.714997	0.695666	0.701452	0.686689	0.707316	0.686886	0.698356	0.662187	0.710036	0.701402	0.734745	0.72987
P73	0.499914	0.711584	0.6837	0.712792	0.705568	0.732166	0.772841	0.736787	0.739597	0.711354	0.742544	0.750872	0.719623	0.749513	0.74438	0.738353	0.736295	0.730863	0.736448	0.710898	0.762724	0.730667	0.74523	0.722005	0.666314	0.7022	0.720615	0.719029	0.709377	0.717098	0.691709	0.703048	0.694181	0.699515	0.713947	0.711607	0.780404	0.741411	0.719575	0.716454	0.721252	0.736036	0.73024	0.707775	0.671084	0.734961	0.716634	0.715098	0.712887
P81	0.474205	0.690009	0.67925	0.720681	0.716037	0.725576	0.750323	0.723339	0.745254	0.701807	0.738441	0.747019	0.72715	0.762083	0.739888	0.727822	0.731327	0.729693	0.736363	0.742773	0.78319	0.746999	0.760176	0.710817	0.689204	0.71572	0.70955	0.713769	0.710089	0.706098	0.71781	0.703083	0.685033	0.674122	0.729444	0.700026	0.754309	0.731032	0.727487	0.728199	0.740374	0.72655	0.731519	0.708265	0.728486	0.747476	0.735284	0.758628	0.727028
P06	0.55853	0.664373	0.65955	0.68831	0.663322	0.68925	0.732273	0.69405	0.697684	0.684446	0.714403	0.705251	0.687408	0.742302	0.718232	0.707386	0.692204	0.699757	0.692635	0.685649	0.720692	0.713756	0.715559	0.685042	0.644339	0.665567	0.689882	0.69239	0.684815	0.676598	0.670606	0.671933	0.668378	0.644446	0.666823	0.667437	0.696827	0.686691	0.687861	0.67037	0.68884	0.707971	0.701455	0.69038	0.65849	0.712798	0.697151	0.691357	0.675374
P45	0.522487	0.6568	0.688271	0.701014	0.682477	0.703502	0.701085	0.708017	0.710899	0.699942	0.723923	0.692291	0.711159	0.729618	0.724538	0.716902	0.719264	0.734012	0.731349	0.716615	0.730564	0.734325	0.710646	0.697407	0.699273	0.687258	0.708332	0.696921	0.701379	0.698241	0.70478	0.696837	0.69087	0.675182	0.684922	0.69713	0.711199	0.687605	0.707008	0.710424	0.683406	0.689571	0.711486	0.698967	0.687492	0.674829	0.702358	0.713941	0.682942
P89	0.449125	0.691704	0.63389	0.638713	0.667585	0.730601	0.73531	0.716628	0.74312	0.687396	0.745913	0.772395	0.723311	0.672643	0.706927	0.702239	0.703214	0.69483	0.708869	0.686967	0.706392	0.680932	0.691164	0.694736	0.64909	0.680077	0.694706	0.692403	0.687877	0.680991	0.672187	0.696157	0.680029	0.671943	0.676982	0.666182	0.7271	0.721891	0.689061	0.704377	0.697566	0.691626	0.683354	0.681111	0.663527	0.697494	0.662728	0.6704	0.679654
P17	0.488424	0.689533	0.67374	0.692207	0.698321	0.741608	0.720938	0.749983	0.74709	0.761317	0.764044	0.730419	0.722195	0.717167	0.729375	0.740599	0.738437	0.742437	0.7347	0.728663	0.733821	0.730281	0.708509	0.727325	0.728226	0.741825	0.755611	0.746365	0.744808	0.729811	0.732709	0.761794	0.740093	0.749696	0.715036	0.716117	0.720227	0.694231	0.719648	0.734212	0.709458	0.697504	0.692797	0.699798	0.719784	0.702127	0.722908	0.717071	0.715238
P21	0.468506	0.689415	0.667469	0.707943	0.704345	0.739675	0.706222	0.74354	0.736239	0.753361	0.723746	0.708098	0.704647	0.708322	0.735757	0.725238	0.721785	0.735738	0.737185	0.715182	0.729483	0.722184	0.689844	0.686925	0.704227	0.709877	0.73084	0.716567	0.719544	0.714479	0.713253	0.742215	0.72082	0.738021	0.704775	0.70152	0.7123	0.674615	0.719354	0.748205	0.68712	0.687163	0.690026	0.678945	0.705501	0.691151	0.702004	0.69888	0.687026
P57	0.48193	0.66963	0.653139	0.669791	0.693761	0.719515	0.682906	0.718188	0.708393	0.767823	0.722311	0.716563	0.685443	0.694625	0.699318	0.690975	0.702143	0.703726	0.696202	0.686417	0.696129	0.681019	0.674019	0.682927	0.681463	0.695008	0.700421	0.685933	0.689922	0.703623	0.704712	0.720309	0.70756	0.704351	0.7007	0.674172	0.679008	0.699629	0.694367	0.706127	0.68499	0.667919	0.649037	0.697539	0.71002	0.70096	0.682723	0.648576	0.67612
P92	0.473102	0.671899	0.66942	0.680932	0.688216	0.693887	0.707951	0.70771	0.72479	0.711442	0.702377	0.704286	0.686099	0.707302	0.707486	0.699892	0.717002	0.698997	0.693421	0.701533	0.698312	0.678508	0.697335	0.72769	0.676951	0.692267	0.676971	0.687384	0.73084	0.690719	0.708921	0.699831	0.700603	0.682734	0.720405	0.67877	0.708613	0.700492	0.681594	0.711053	0.700149	0.673325	0.668349	0.681476	0.690815	0.686273	0.670125	0.683191	0.683318
P48	0.503199	0.675558	0.667815	0.659077	0.673577	0.712829	0.721115	0.708893	0.712875	0.704133	0.737734	0.758289	0.727188	0.70014	0.712673	0.727773	0.712318	0.71767	0.711543	0.694235	0.713664	0.684066	0.698598	0.724328	0.673294	0.707783	0.710192	0.716485	0.718985	0.706245	0.709782	0.715859	0.717011	0.689004	0.699501	0.703821	0.699463	0.680371	0.701472	0.698616	0.687114	0.693637	0.692829	0.686356	0.669592	0.701318	0.692891	0.681291	0.682315
P11	0.479374	0.70891	0.680818	0.686641	0.715141	0.770073	0.761538	0.750001	0.769675	0.81242	0.789565	0.774071	0.757143	0.724969	0.754787	0.75393	0.733255	0.744957	0.753007	0.731473	0.74765	0.738596	0.734575	0.710509	0.705125	0.741381	0.754688	0.73719	0.740198	0.726376	0.734072	0.744413	0.735102	0.710111	0.719071	0.708418	0.718286	0.72085	0.734873	0.736214	0.724358	0.721778	0.701621	0.7272	0.714012	0.73684	0.729585	0.703385	0.722058
P54	0.521241	0.698812	0.672854	0.661519	0.680359	0.734889	0.747942	0.714478	0.745092	0.738668	0.758024	0.751517	0.721442	0.704035	0.725049	0.71313	0.700142	0.708936	0.713472	0.706616	0.716961	0.695036	0.702934	0.704304	0.658583	0.687668	0.702258	0.692659	0.691221	0.686979	0.689584	0.697764	0.694214	0.665503	0.67777	0.674544	0.698093	0.70731	0.71381	0.710076	0.698679	0.695554	0.68982	0.675722	0.6675	0.710309	0.671217	0.67686	0.688851
P56	0.482637	0.704878	0.69005	0.701316	0.692259	0.745684	0.726837	0.712167	0.736021	0.735344	0.758777	0.736615	0.71067	0.712917	0.712776	0.721584	0.718363	0.712791	0.704403	0.721409	0.72739	0.718804	0.721058	0.727512	0.689752	0.70425	0.716775	0.713283	0.721011	0.709603	0.711559	0.706454	0.703556	0.700744	0.719472	0.706697	0.703219	0.718239	0.719126	0.713478	0.715212	0.690291	0.678318	0.72553	0.699948	0.71363	0.703059	0.711058	0.729327
P28	0.565845	0.569654	0.559224	0.563342	0.559811	0.568637	0.58728	0.574718	0.550375	0.565675	0.580342	0.583709	0.564861	0.604848	0.582669	0.595449	0.582553	0.590595	0.564951	0.560473	0.569078	0.569335	0.580255	0.601587	0.568131	0.579144	0.578996	0.591003	0.580729	0.593258	0.573177	0.586452	0.580306	0.578805	0.578833	0.591773	0.546392	0.550292	0.572455	0.541387	0.564564	0.586652	0.558181	0.560119	0.538676	0.589391	0.587809	0.558189	0.588037
P87	0.442218	0.631921	0.614664	0.59255	0.614494	0.63326	0.657953	0.644573	0.633014	0.633067	0.673901	0.673314	0.642737	0.628207	0.629897	0.617691	0.63948	0.615856	0.628504	0.631067	0.629867	0.627257	0.62397	0.638761	0.57747	0.598619	0.626877	0.605796	0.632925	0.604248	0.600239	0.611643	0.609279	0.597187	0.600512	0.596475	0.631695	0.62773	0.627503	0.661716	0.620345	0.612428	0.610096	0.611665	0.586196	0.637289	0.586466	0.5906	0.606267
P78	0.570046	0.613633	0.657027	0.661499	0.674507	0.64801	0.658362	0.645508	0.636671	0.630309	0.644034	0.645594	0.633156	0.70945	0.64299	0.653559	0.68172	0.676351	0.684451	0.656925	0.662565	0.653521	0.668149	0.65697	0.625448	0.629686	0.636689	0.641886	0.638978	0.643693	0.634417	0.63573	0.630887	0.612795	0.630737	0.621114	0.69758	0.65648	0.640303	0.659676	0.615062	0.652553	0.633854	0.607249	0.599529	0.614882	0.608219	0.617963	0.622035
P84	0.515535	0.627833	0.603697	0.621786	0.612631	0.65371	0.638482	0.633359	0.641143	0.664882	0.68097	0.657357	0.632008	0.64336	0.646643	0.650115	0.663951	0.654371	0.638171	0.654141	0.640939	0.655901	0.64937	0.655661	0.639219	0.631095	0.64198	0.674799	0.672789	0.662188	0.642361	0.647482	0.639865	0.641666	0.652925	0.629827	0.626479	0.641565	0.668588	0.648101	0.661235	0.665297	0.619845	0.65262	0.628453	0.650652	0.640867	0.625223	0.630334
P51	0.552482	0.618572	0.572039	0.597449	0.59909	0.644105	0.645312	0.615388	0.624605	0.617892	0.636585	0.630059	0.610348	0.640726	0.634945	0.633379	0.617374	0.622273	0.61079	0.619436	0.624393	0.609676	0.643445	0.626635	0.596865	0.609354	0.616367	0.618674	0.611991	0.613616	0.608959	0.60836	0.601232	0.585395	0.619337	0.599998	0.59971	0.611613	0.612789	0.594227	0.615334	0.633763	0.580559	0.611119	0.602048	0.649519	0.611666	0.616299	0.641031
P103	0.571976	0.591945	0.593433	0.59021	0.584214	0.61813	0.586565	0.609442	0.595338	0.627862	0.600577	0.620845	0.581886	0.621292	0.601782	0.601333	0.611301	0.630963	0.599857	0.597937	0.589195	0.589873	0.58112	0.630257	0.609333	0.593616	0.607349	0.632123	0.621265	0.628265	0.618979	0.632574	0.63015	0.615643	0.615278	0.604561	0.578112	0.599798	0.601045	0.615296	0.609879	0.607388	0.586585	0.617182	0.599141	0.605256	0.609625	0.561882	0.581104
P83	0.461151	0.66072	0.632845	0.623493	0.618282	0.621576	0.634454	0.615208	0.630527	0.649145	0.625604	0.648085	0.620654	0.630239	0.650051	0.637089	0.630931	0.636113	0.631157	0.615405	0.62667	0.622571	0.628433	0.666155	0.622032	0.623589	0.621038	0.647182	0.63047	0.661986	0.648641	0.661577	0.668034	0.622715	0.634759	0.625143	0.61654	0.638683	0.610873	0.631545	0.651661	0.609414	0.618875	0.644678	0.620756	0.619467	0.624508	0.613192	0.621849
P37	0.463121	0.642251	0.679335	0.684474	0.650163	0.659777	0.62771	0.625253	0.616244	0.642454	0.641399	0.645182	0.616649	0.655362	0.635219	0.64418	0.659775	0.65895	0.644169	0.639589	0.630949	0.630701	0.626386	0.665922	0.624554	0.629616	0.631386	0.637556	0.632449	0.65982	0.658807	0.644195	0.658344	0.660234	0.655124	0.664666	0.635806	0.63181	0.6596	0.661604	0.627521	0.632847	0.627915	0.633669	0.638756	0.621697	0.636169	0.637551	0.621744
P44	0.491853	0.681091	0.70109	0.727288	0.688785	0.691762	0.675377	0.676909	0.652076	0.673981	0.680608	0.671884	0.66965	0.688289	0.673828	0.687903	0.679485	0.68212	0.664337	0.655335	0.674227	0.659431	0.669652	0.69868	0.664331	0.686832	0.673425	0.683833	0.66714	0.693397	0.687794	0.682902	0.695395	0.696789	0.698439	0.699856	0.649051	0.644607	0.69187	0.655648	0.645052	0.676861	0.649422	0.657087	0.651646	0.681681	0.685052	0.657516	0.670034
P58	0.424587	0.648269	0.622121	0.647564	0.646608	0.670172	0.653457	0.647923	0.677744	0.680357	0.679249	0.683671	0.637601	0.63762	0.67075	0.651684	0.651259	0.634987	0.635918	0.640959	0.641996	0.639107	0.636297	0.668744	0.596918	0.612687	0.635782	0.621977	0.639002	0.63628	0.620701	0.628467	0.62983	0.663807	0.648217	0.641057	0.633821	0.651171	0.663395	0.665126	0.639959	0.629557	0.605808	0.647899	0.637285	0.63579	0.615744	0.630045	0.625685
P13	0.492722	0.628902	0.645777	0.658473	0.634681	0.646089	0.632077	0.633686	0.638404	0.665256	0.645297	0.641244	0.611948	0.66362	0.644896	0.654034	0.665917	0.651735	0.637189	0.65198	0.648103	0.642495	0.646689	0.664058	0.618777	0.619362	0.629392	0.629831	0.640115	0.643923	0.648084	0.640688	0.6408	0.640843	0.667274	0.642251	0.647404	0.664875	0.651885	0.657889	0.670596	0.634292	0.64007	0.644466	0.640529	0.609324	0.627058	0.637576	0.631997
P46	0.503279	0.626876	0.68879	0.692309	0.650702	0.64947	0.623608	0.632445	0.626866	0.652721	0.649501	0.626863	0.616255	0.684158	0.62577	0.632166	0.655307	0.651799	0.638818	0.646358	0.643353	0.646092	0.634331	0.650242	0.615921	0.623426	0.630934	0.625784	0.639807	0.626615	0.633012	0.632043	0.626627	0.62801	0.651338	0.628505	0.646452	0.640657	0.653501	0.67635	0.633795	0.645575	0.633568	0.642409	0.636893	0.605633	0.635163	0.610524	0.622393
P27	0.52193	0.613904	0.673386	0.647203	0.626382	0.62669	0.628699	0.602449	0.599368	0.621061	0.635828	0.621068	0.608566	0.663872	0.632609	0.644552	0.646848	0.634958	0.62937	0.641244	0.62786	0.627109	0.640647	0.644764	0.613917	0.614306	0.620227	0.608549	0.618363	0.632955	0.623435	0.618618	0.623297	0.628253	0.638319	0.622486	0.60978	0.612922	0.619055	0.629346	0.634826	0.623752	0.592787	0.610192	0.619711	0.609869	0.618688	0.634691	0.621506
P76	0.506778	0.629359	0.643793	0.655954	0.633647	0.647643	0.650147	0.643351	0.632796	0.61829	0.649587	0.651024	0.625583	0.681275	0.63682	0.634359	0.657064	0.630523	0.634919	0.627108	0.654652	0.62615	0.640665	0.635543	0.597885	0.607117	0.613537	0.607298	0.610976	0.63196	0.619669	0.61201	0.599875	0.623777	0.628603	0.626159	0.654757	0.641453	0.622064	0.653444	0.65933	0.632314	0.620772	0.610395	0.625231	0.631078	0.625012	0.643648	0.625971
NA: data not available as subtelomeric sequence is too short to be mapped to specific chromosomal end.
[truncated: 55 more columns]

## Sheet: Chr. 12q
	P48	P04	P09	P71	P66	P91	P62	P18	P76	P01	P05	P72	P61	P90	P77	P79	P37	P80	P02	P36	P63	P85	P14	P78	P70	P93	P30	P52	P11	P94	P43	P47	P54	P74	P19	P65	P07	P34	P97	P17	P23	P12	P35	P67	P45	P16	P27	P42	P64
P48	NA	NA	NA	NA	NA	NA	NA	NA	NA	NA	NA	NA	NA	NA	NA	NA	NA	NA	NA	NA	NA	NA	NA	NA	NA	NA	NA	NA	NA	NA	NA	NA	NA	NA	NA	NA	NA	NA	NA	NA	NA	NA	NA	NA	NA	NA	NA	NA	NA
P04	NA	NA	NA	NA	NA	NA	NA	NA	NA	NA	NA	NA	NA	NA	NA	NA	NA	NA	NA	NA	NA	NA	NA	NA	NA	NA	NA	NA	NA	NA	NA	NA	NA	NA	NA	NA	NA	NA	NA	NA	NA	NA	NA	NA	NA	NA	NA	NA	NA
P09	NA	NA	NA	NA	NA	NA	NA	NA	NA	NA	NA	NA	NA	NA	NA	NA	NA	NA	NA	NA	NA	NA	NA	NA	NA	NA	NA	NA	NA	NA	NA	NA	NA	NA	NA	NA	NA	NA	NA	NA	NA	NA	NA	NA	NA	NA	NA	NA	NA
P71	NA	NA	NA	1	0.458848	0.429514	0.586609	0.585837	0.617516	0.591183	0.580732	0.591007	0.540121	0.543231	0.527589	0.561518	0.509078	0.573916	0.522257	0.581303	0.576327	0.597505	0.522727	0.527476	0.524467	0.528883	0.528442	0.516717	0.52246	0.522019	0.523568	0.533529	0.511216	0.515698	0.508183	0.521874	0.541252	0.535601	0.552892	0.579886	0.532612	0.580058	0.558442	0.559508	0.546419	0.548926	0.547631	0.535826	0.562781
P66	NA	NA	NA	0.458848	1	0.522726	0.51718	0.494847	0.502826	0.500784	0.500609	0.520823	0.492665	0.458983	0.527353	0.5643	0.570648	0.556939	0.440901	0.480646	0.495052	0.495114	0.577436	0.562683	0.543813	0.546269	0.535441	0.534446	0.550435	0.5604	0.576426	0.53198	0.585352	0.595663	0.586855	0.600705	0.542732	0.567652	0.559184	0.582846	0.560092	0.54339	0.517404	0.520338	0.500712	0.502277	0.522837	0.479105	0.513864
P91	NA	NA	NA	0.429514	0.522726	1	0.514395	0.472269	0.491689	0.471083	0.481	0.48359	0.49117	0.46743	0.496477	0.516266	0.481912	0.489038	0.424849	0.459515	0.479602	0.464302	0.478013	0.502313	0.517848	0.501473	0.510327	0.494187	0.497676	0.500898	0.525882	0.523309	0.553322	0.554547	0.546743	0.518042	0.513612	0.495351	0.503937	0.534242	0.510008	0.512088	0.527107	0.522478	0.493868	0.488356	0.485011	0.461469	0.487924
P62	NA	NA	NA	0.586609	0.51718	0.514395	1	0.687149	0.717522	0.716218	0.712572	0.688364	0.65866	0.626674	0.612228	0.65652	0.608534	0.611504	0.664027	0.650301	0.676954	0.657213	0.579831	0.581152	0.591888	0.581352	0.605628	0.578242	0.596392	0.57526	0.604128	0.607784	0.611119	0.600799	0.595729	0.589449	0.636007	0.611825	0.641691	0.637706	0.654795	0.632268	0.669972	0.6671	0.679526	0.634248	0.622973	0.669636	0.661598
P18	NA	NA	NA	0.585837	0.494847	0.472269	0.687149	1	0.718501	0.691456	0.69915	0.689338	0.671153	0.635108	0.636166	0.629	0.601591	0.618884	0.62971	0.643908	0.67417	0.660776	0.61498	0.595725	0.588858	0.608505	0.616663	0.597476	0.606466	0.597362	0.612099	0.600102	0.606547	0.601103	0.588702	0.589236	0.632632	0.634276	0.632835	0.613662	0.622778	0.686914	0.65336	0.639063	0.66931	0.647823	0.627307	0.671394	0.657449
P76	NA	NA	NA	0.617516	0.502826	0.491689	0.717522	0.718501	1	0.693729	0.723402	0.706575	0.669605	0.646465	0.632909	0.64934	0.595993	0.630031	0.639114	0.663143	0.691762	0.693281	0.603355	0.585432	0.58262	0.589221	0.601408	0.58696	0.590753	0.5826	0.603727	0.608541	0.612382	0.593462	0.592105	0.583294	0.624393	0.623254	0.64018	0.650643	0.637206	0.646153	0.674864	0.633922	0.681869	0.64689	0.652591	0.678366	0.662649
P01	NA	NA	NA	0.591183	0.500784	0.471083	0.716218	0.691456	0.693729	1	0.7023	0.701122	0.635165	0.651933	0.613078	0.648752	0.59499	0.610049	0.640258	0.653274	0.66876	0.670479	0.605648	0.606002	0.602403	0.589934	0.626369	0.596023	0.618708	0.603784	0.611803	0.608341	0.605505	0.605453	0.592153	0.601422	0.631944	0.648325	0.657458	0.636944	0.638325	0.656837	0.658907	0.660407	0.667519	0.647713	0.657355	0.689537	0.686519
P05	NA	NA	NA	0.580732	0.500609	0.481	0.712572	0.69915	0.723402	0.7023	1	0.723127	0.671939	0.675176	0.629037	0.640626	0.595602	0.606734	0.64014	0.636387	0.679498	0.67307	0.623578	0.591185	0.602728	0.613655	0.641795	0.615344	0.620111	0.604407	0.611199	0.620062	0.621254	0.607487	0.616506	0.610818	0.666395	0.625847	0.642719	0.632465	0.65714	0.646487	0.685279	0.664368	0.706074	0.694128	0.677317	0.705117	0.712872
P72	NA	NA	NA	0.591007	0.520823	0.48359	0.688364	0.689338	0.706575	0.701122	0.723127	1	0.636913	0.656817	0.618912	0.618884	0.573553	0.616939	0.599173	0.632217	0.718423	0.644676	0.618533	0.600717	0.609087	0.595379	0.628627	0.608958	0.610872	0.605807	0.608201	0.611372	0.612462	0.606196	0.60111	0.599119	0.643784	0.661036	0.640292	0.663941	0.644247	0.647911	0.64581	0.650633	0.692293	0.681071	0.663758	0.695308	0.726738
P61	NA	NA	NA	0.540121	0.492665	0.49117	0.65866	0.671153	0.669605	0.635165	0.671939	0.636913	1	0.641221	0.592942	0.613328	0.578078	0.57252	0.62828	0.588118	0.620171	0.630834	0.594434	0.599512	0.593623	0.601628	0.613145	0.632829	0.596817	0.602377	0.597514	0.623644	0.622238	0.615787	0.608089	0.599098	0.630763	0.585175	0.612712	0.622353	0.629822	0.640877	0.641573	0.627902	0.659473	0.649519	0.636924	0.654252	0.64815
P90	NA	NA	NA	0.543231	0.458983	0.46743	0.626674	0.635108	0.646465	0.651933	0.675176	0.656817	0.641221	1	0.579677	0.587301	0.548052	0.552428	0.612047	0.587128	0.61145	0.642194	0.572629	0.57179	0.570489	0.574257	0.598715	0.595545	0.606427	0.580262	0.600283	0.59108	0.578393	0.566858	0.598961	0.587646	0.675091	0.60676	0.611745	0.601753	0.593065	0.610226	0.652426	0.619374	0.673771	0.701388	0.697044	0.678983	0.658544
P77	NA	NA	NA	0.527589	0.527353	0.496477	0.612228	0.636166	0.632909	0.613078	0.629037	0.618912	0.592942	0.579677	1	0.633865	0.611302	0.613927	0.560548	0.62764	0.605491	0.586885	0.602562	0.59907	0.59013	0.619204	0.601409	0.580909	0.602132	0.597607	0.624284	0.620681	0.614375	0.619585	0.602663	0.593213	0.597568	0.640421	0.627993	0.600812	0.633486	0.620435	0.635688	0.619626	0.593493	0.587224	0.595394	0.583136	0.593511
P79	NA	NA	NA	0.561518	0.5643	0.516266	0.65652	0.629	0.64934	0.648752	0.640626	0.618884	0.613328	0.587301	0.633865	1	0.639889	0.624872	0.582008	0.658514	0.619656	0.619894	0.612923	0.601297	0.596141	0.593369	0.596923	0.598103	0.619862	0.600908	0.63038	0.624994	0.623977	0.623039	0.614707	0.606196	0.628018	0.624782	0.640312	0.644392	0.64527	0.65335	0.677589	0.637667	0.583587	0.576658	0.594158	0.611397	0.618468
P37	NA	NA	NA	0.509078	0.570648	0.481912	0.608534	0.601591	0.595993	0.59499	0.595602	0.573553	0.578078	0.548052	0.611302	0.639889	1	0.605328	0.558096	0.594732	0.572909	0.594977	0.604906	0.591421	0.578047	0.606575	0.565402	0.56563	0.587293	0.579361	0.610097	0.606109	0.599058	0.606126	0.614929	0.617178	0.578643	0.625477	0.612528	0.595214	0.601965	0.63243	0.603505	0.609196	0.548466	0.548511	0.569995	0.564595	0.572176
P80	NA	NA	NA	0.573916	0.556939	0.489038	0.611504	0.618884	0.630031	0.610049	0.606734	0.616939	0.57252	0.552428	0.613927	0.624872	0.605328	1	0.544039	0.598531	0.611881	0.590746	0.614676	0.597177	0.589871	0.594952	0.566175	0.56556	0.587234	0.576358	0.689046	0.593874	0.595901	0.597315	0.603353	0.586688	0.584648	0.633451	0.616019	0.627471	0.623797	0.623931	0.62218	0.612911	0.569822	0.569696	0.574168	0.573647	0.597093
P02	NA	NA	NA	0.522257	0.440901	0.424849	0.664027	0.62971	0.639114	0.640258	0.64014	0.599173	0.62828	0.612047	0.560548	0.582008	0.558096	0.544039	1	0.55855	0.570705	0.636309	0.527751	0.541607	0.536483	0.536751	0.557596	0.563975	0.552621	0.545594	0.561222	0.570146	0.559143	0.550037	0.547471	0.55551	0.587459	0.558264	0.590206	0.573536	0.573505	0.594721	0.611407	0.590723	0.616884	0.590408	0.613497	0.636051	0.629838
P36	NA	NA	NA	0.581303	0.480646	0.459515	0.650301	0.643908	0.663143	0.653274	0.636387	0.632217	0.588118	0.587128	0.62764	0.658514	0.594732	0.598531	0.55855	1	0.664324	0.637723	0.576126	0.549908	0.555848	0.561659	0.545163	0.514123	0.547983	0.538593	0.563566	0.5776	0.547365	0.54328	0.539321	0.54166	0.585879	0.616696	0.594582	0.59168	0.596956	0.634034	0.627694	0.612564	0.560993	0.548259	0.555465	0.581691	0.58121
P63	NA	NA	NA	0.576327	0.495052	0.479602	0.676954	0.67417	0.691762	0.66876	0.679498	0.718423	0.620171	0.61145	0.605491	0.619656	0.572909	0.611881	0.570705	0.664324	1	0.637868	0.595262	0.569146	0.576642	0.585489	0.568812	0.557315	0.558205	0.573862	0.56502	0.5763	0.567758	0.570061	0.566754	0.556707	0.597725	0.609209	0.622785	0.631324	0.632756	0.640414	0.639753	0.637763	0.616705	0.599397	0.592895	0.623432	0.630515
P85	NA	NA	NA	0.597505	0.495114	0.464302	0.657213	0.660776	0.693281	0.670479	0.67307	0.644676	0.630834	0.642194	0.586885	0.619894	0.594977	0.590746	0.636309	0.637723	0.637868	1	0.576937	0.590358	0.567986	0.575329	0.576788	0.55932	0.581071	0.561709	0.583663	0.591091	0.584157	0.566435	0.580937	0.569565	0.612871	0.616551	0.626286	0.630396	0.586558	0.643228	0.645684	0.619738	0.627549	0.61801	0.61785	0.61706	0.633798
P14	NA	NA	NA	0.522727	0.577436	0.478013	0.579831	0.61498	0.603355	0.605648	0.623578	0.618533	0.594434	0.572629	0.602562	0.612923	0.604906	0.614676	0.527751	0.576126	0.595262	0.576937	1	0.667818	0.640444	0.674288	0.632966	0.647785	0.672796	0.667969	0.64653	0.613466	0.661358	0.66808	0.629683	0.638618	0.60482	0.668123	0.627595	0.639365	0.65137	0.662133	0.612861	0.604623	0.614345	0.630775	0.618688	0.622912	0.628702
P78	NA	NA	NA	0.527476	0.562683	0.502313	0.581152	0.595725	0.585432	0.606002	0.591185	0.600717	0.599512	0.57179	0.59907	0.601297	0.591421	0.597177	0.541607	0.549908	0.569146	0.590358	0.667818	1	0.642006	0.661144	0.639507	0.621323	0.626389	0.610982	0.646212	0.624571	0.630727	0.684008	0.632886	0.622653	0.588731	0.652565	0.637028	0.642308	0.623629	0.655485	0.620197	0.616444	0.611832	0.599717	0.627126	0.606623	0.617364
P70	NA	NA	NA	0.524467	0.543813	0.517848	0.591888	0.588858	0.58262	0.602403	0.602728	0.609087	0.593623	0.570489	0.59013	0.596141	0.578047	0.589871	0.536483	0.555848	0.576642	0.567986	0.640444	0.642006	1	0.628677	0.648065	0.628705	0.607202	0.634217	0.650516	0.624759	0.627635	0.639787	0.619539	0.592462	0.604829	0.633849	0.618191	0.61964	0.630033	0.672034	0.616888	0.610167	0.609883	0.623192	0.609747	0.594235	0.613876
P93	NA	NA	NA	0.528883	0.546269	0.501473	0.581352	0.608505	0.589221	0.589934	0.613655	0.595379	0.601628	0.574257	0.619204	0.593369	0.606575	0.594952	0.536751	0.561659	0.585489	0.575329	0.674288	0.661144	0.628677	1	0.636545	0.625608	0.625961	0.634548	0.631905	0.624623	0.64909	0.666799	0.648139	0.613036	0.620232	0.640307	0.644677	0.611549	0.622157	0.645959	0.616005	0.609588	0.601375	0.624815	0.614636	0.579003	0.594078
P30	NA	NA	NA	0.528442	0.535441	0.510327	0.605628	0.616663	0.601408	0.626369	0.641795	0.628627	0.613145	0.598715	0.601409	0.596923	0.565402	0.566175	0.557596	0.545163	0.568812	0.576788	0.632966	0.639507	0.648065	0.636545	1	0.646156	0.646172	0.623578	0.628158	0.618754	0.64099	0.687835	0.639832	0.605688	0.640866	0.619899	0.617421	0.60168	0.631602	0.635551	0.627971	0.617145	0.680427	0.66443	0.66152	0.641393	0.649876
P52	NA	NA	NA	0.516717	0.534446	0.494187	0.578242	0.597476	0.58696	0.596023	0.615344	0.608958	0.632829	0.595545	0.580909	0.598103	0.56563	0.56556	0.563975	0.514123	0.557315	0.55932	0.647785	0.621323	0.628705	0.625608	0.646156	1	0.682429	0.680568	0.634304	0.60787	0.633613	0.650553	0.632873	0.650866	0.625723	0.607448	0.623944	0.621089	0.626086	0.615285	0.618419	0.604209	0.643538	0.664627	0.65948	0.643446	0.661636
P11	NA	NA	NA	0.52246	0.550435	0.497676	0.596392	0.606466	0.590753	0.618708	0.620111	0.610872	0.596817	0.606427	0.602132	0.619862	0.587293	0.587234	0.552621	0.547983	0.558205	0.581071	0.672796	0.626389	0.607202	0.625961	0.646172	0.682429	1	0.691174	0.657446	0.650099	0.670422	0.688683	0.674979	0.683162	0.688019	0.637044	0.637818	0.631032	0.629758	0.619176	0.628628	0.6227	0.629581	0.678577	0.656401	0.640855	0.671606
P94	NA	NA	NA	0.522019	0.5604	0.500898	0.57526	0.597362	0.5826	0.603784	0.604407	0.605807	0.602377	0.580262	0.597607	0.600908	0.579361	0.576358	0.545594	0.538593	0.573862	0.561709	0.667969	0.610982	0.634217	0.634548	0.623578	0.680568	0.691174	1	0.641607	0.631791	0.660502	0.661191	0.648843	0.660537	0.633103	0.636932	0.638116	0.625261	0.636089	0.628079	0.617655	0.612065	0.617281	0.652245	0.656952	0.611309	0.663041
P43	NA	NA	NA	0.523568	0.576426	0.525882	0.604128	0.612099	0.603727	0.611803	0.611199	0.608201	0.597514	0.600283	0.624284	0.63038	0.610097	0.689046	0.561222	0.563566	0.56502	0.583663	0.64653	0.646212	0.650516	0.631905	0.628158	0.634304	0.657446	0.641607	1	0.631766	0.637285	0.654349	0.657879	0.656663	0.644231	0.660461	0.638588	0.625653	0.638987	0.630079	0.661235	0.635283	0.616054	0.638993	0.64213	0.623455	0.627377
P47	NA	NA	NA	0.533529	0.53198	0.523309	0.607784	0.600102	0.608541	0.608341	0.620062	0.611372	0.623644	0.59108	0.620681	0.624994	0.606109	0.593874	0.570146	0.5776	0.5763	0.591091	0.613466	0.624571	0.624759	0.624623	0.618754	0.60787	0.650099	0.631791	0.631766	1	0.659158	0.677851	0.671977	0.647581	0.650026	0.614667	0.630898	0.633888	0.624963	0.632148	0.642044	0.632692	0.605619	0.630283	0.6078	0.612036	0.632646
P54	NA	NA	NA	0.511216	0.585352	0.553322	0.611119	0.606547	0.612382	0.605505	0.621254	0.612462	0.622238	0.578393	0.614375	0.623977	0.599058	0.595901	0.559143	0.547365	0.567758	0.584157	0.661358	0.630727	0.627635	0.64909	0.64099	0.633613	0.670422	0.660502	0.637285	0.659158	1	0.717729	0.687457	0.650646	0.639591	0.640394	0.629517	0.6318	0.640252	0.635236	0.652781	0.618388	0.622075	0.640202	0.633912	0.612205	0.649477
P74	NA	NA	NA	0.515698	0.595663	0.554547	0.600799	0.601103	0.593462	0.605453	0.607487	0.606196	0.615787	0.566858	0.619585	0.623039	0.606126	0.597315	0.550037	0.54328	0.570061	0.566435	0.66808	0.684008	0.639787	0.666799	0.687835	0.650553	0.688683	0.661191	0.654349	0.677851	0.717729	1	0.693309	0.660007	0.636265	0.638129	0.648297	0.642175	0.645924	0.644278	0.628707	0.637483	0.630493	0.629924	0.641165	0.615756	0.636711
P19	NA	NA	NA	0.508183	0.586855	0.546743	0.595729	0.588702	0.592105	0.592153	0.616506	0.60111	0.608089	0.598961	0.602663	0.614707	0.614929	0.603353	0.547471	0.539321	0.566754	0.580937	0.629683	0.632886	0.619539	0.648139	0.639832	0.632873	0.674979	0.648843	0.657879	0.671977	0.687457	0.693309	1	0.680615	0.712372	0.616915	0.630928	0.638773	0.633885	0.616681	0.632235	0.612005	0.623551	0.667154	0.650754	0.607016	0.643243
P65	NA	NA	NA	0.521874	0.600705	0.518042	0.589449	0.589236	0.583294	0.601422	0.610818	0.599119	0.599098	0.587646	0.593213	0.606196	0.617178	0.586688	0.55551	0.54166	0.556707	0.569565	0.638618	0.622653	0.592462	0.613036	0.605688	0.650866	0.683162	0.660537	0.656663	0.647581	0.650646	0.660007	0.680615	1	0.68772	0.624311	0.630633	0.644373	0.624979	0.608583	0.627538	0.62995	0.610206	0.656338	0.653954	0.629235	0.665317
P07	NA	NA	NA	0.541252	0.542732	0.513612	0.636007	0.632632	0.624393	0.631944	0.666395	0.643784	0.630763	0.675091	0.597568	0.628018	0.578643	0.584648	0.587459	0.585879	0.597725	0.612871	0.60482	0.588731	0.604829	0.620232	0.640866	0.625723	0.688019	0.633103	0.644231	0.650026	0.639591	0.636265	0.712372	0.68772	1	0.601801	0.630313	0.632803	0.62974	0.626574	0.667775	0.639376	0.675073	0.739792	0.686186	0.649479	0.695963
P34	NA	NA	NA	0.535601	0.567652	0.495351	0.611825	0.634276	0.623254	0.648325	0.625847	0.661036	0.585175	0.60676	0.640421	0.624782	0.625477	0.633451	0.558264	0.616696	0.609209	0.616551	0.668123	0.652565	0.633849	0.640307	0.619899	0.607448	0.637044	0.636932	0.660461	0.614667	0.640394	0.638129	0.616915	0.624311	0.601801	1	0.666957	0.638715	0.639199	0.649995	0.625405	0.622101	0.612393	0.622905	0.629192	0.645004	0.640207
P97	NA	NA	NA	0.552892	0.559184	0.503937	0.641691	0.632835	0.64018	0.657458	0.642719	0.640292	0.612712	0.611745	0.627993	0.640312	0.612528	0.616019	0.590206	0.594582	0.622785	0.626286	0.627595	0.637028	0.618191	0.644677	0.617421	0.623944	0.637818	0.638116	0.638588	0.630898	0.629517	0.648297	0.630928	0.630633	0.630313	0.666957	1	0.654381	0.653036	0.651767	0.647565	0.648479	0.631007	0.635519	0.649743	0.627969	0.641695
P17	NA	NA	NA	0.579886	0.582846	0.534242	0.637706	0.613662	0.650643	0.636944	0.632465	0.663941	0.622353	0.601753	0.600812	0.644392	0.595214	0.627471	0.573536	0.59168	0.631324	0.630396	0.639365	0.642308	0.61964	0.611549	0.60168	0.621089	0.631032	0.625261	0.625653	0.633888	0.6318	0.642175	0.638773	0.644373	0.632803	0.638715	0.654381	1	0.655154	0.646069	0.636306	0.632171	0.628787	0.629045	0.631905	0.627872	0.661331
P23	NA	NA	NA	0.532612	0.560092	0.510008	0.654795	0.622778	0.637206	0.638325	0.65714	0.644247	0.629822	0.593065	0.633486	0.64527	0.601965	0.623797	0.573505	0.596956	0.632756	0.586558	0.65137	0.623629	0.630033	0.622157	0.631602	0.626086	0.629758	0.636089	0.638987	0.624963	0.640252	0.645924	0.633885	0.624979	0.62974	0.639199	0.653036	0.655154	1	0.627154	0.653046	0.631033	0.652764	0.642355	0.636158	0.638423	0.653697
P12	NA	NA	NA	0.580058	0.54339	0.512088	0.632268	0.686914	0.646153	0.656837	0.646487	0.647911	0.640877	0.610226	0.620435	0.65335	0.63243	0.623931	0.594721	0.634034	0.640414	0.643228	0.662133	0.655485	0.672034	0.645959	0.635551	0.615285	0.619176	0.628079	0.630079	0.632148	0.635236	0.644278	0.616681	0.608583	0.626574	0.649995	0.651767	0.646069	0.627154	1	0.654267	0.650806	0.61683	0.616708	0.620557	0.620533	0.636998
P35	NA	NA	NA	0.558442	0.517404	0.527107	0.669972	0.65336	0.674864	0.658907	0.685279	0.64581	0.641573	0.652426	0.635688	0.677589	0.603505	0.62218	0.611407	0.627694	0.639753	0.645684	0.612861	0.620197	0.616888	0.616005	0.627971	0.618419	0.628628	0.617655	0.661235	0.642044	0.652781	0.628707	0.632235	0.627538	0.667775	0.625405	0.647565	0.636306	0.653046	0.654267	1	0.733828	0.658479	0.646533	0.657671	0.662025	0.66746
P67	NA	NA	NA	0.559508	0.520338	0.522478	0.6671	0.639063	0.633922	0.660407	0.664368	0.650633	0.627902	0.619374	0.619626	0.637667	0.609196	0.612911	0.590723	0.612564	0.637763	0.619738	0.604623	0.616444	0.610167	0.609588	0.617145	0.604209	0.6227	0.612065	0.635283	0.632692	0.618388	0.637483	0.612005	0.62995	0.639376	0.622101	0.648479	0.632171	0.631033	0.650806	0.733828	1	0.623688	0.624958	0.63139	0.638136	0.654169
P45	NA	NA	NA	0.546419	0.500712	0.493868	0.679526	0.66931	0.681869	0.667519	0.706074	0.692293	0.659473	0.673771	0.593493	0.583587	0.548466	0.569822	0.616884	0.560993	0.616705	0.627549	0.614345	0.611832	0.609883	0.601375	0.680427	0.643538	0.629581	0.617281	0.616054	0.605619	0.622075	0.630493	0.623551	0.610206	0.675073	0.612393	0.631007	0.628787	0.652764	0.61683	0.658479	0.623688	1	0.729557	0.696175	0.714424	0.721233
P16	NA	NA	NA	0.548926	0.502277	0.488356	0.634248	0.647823	0.64689	0.647713	0.694128	0.681071	0.649519	0.701388	0.587224	0.576658	0.548511	0.569696	0.590408	0.548259	0.599397	0.61801	0.630775	0.599717	0.623192	0.624815	0.66443	0.664627	0.678577	0.652245	0.638993	0.630283	0.640202	0.629924	0.667154	0.656338	0.739792	0.622905	0.635519	0.629045	0.642355	0.616708	0.646533	0.624958	0.729557	1	0.734338	0.709336	0.730964
P27	NA	NA	NA	0.547631	0.522837	0.485011	0.622973	0.627307	0.652591	0.657355	0.677317	0.663758	0.636924	0.697044	0.595394	0.594158	0.569995	0.574168	0.613497	0.555465	0.592895	0.61785	0.618688	0.627126	0.609747	0.614636	0.66152	0.65948	0.656401	0.656952	0.64213	0.6078	0.633912	0.641165	0.650754	0.653954	0.686186	0.629192	0.649743	0.631905	0.636158	0.620557	0.657671	0.63139	0.696175	0.734338	1	0.700693	0.723995
P42	NA	NA	NA	0.535826	0.479105	0.461469	0.669636	0.671394	0.678366	0.689537	0.705117	0.695308	0.654252	0.678983	0.583136	0.611397	0.564595	0.573647	0.636051	0.581691	0.623432	0.61706	0.622912	0.606623	0.594235	0.579003	0.641393	0.643446	0.640855	0.611309	0.623455	0.612036	0.612205	0.615756	0.607016	0.629235	0.649479	0.645004	0.627969	0.627872	0.638423	0.620533	0.662025	0.638136	0.714424	0.709336	0.700693	1	0.732168
P64	NA	NA	NA	0.562781	0.513864	0.487924	0.661598	0.657449	0.662649	0.686519	0.712872	0.726738	0.64815	0.658544	0.593511	0.618468	0.572176	0.597093	0.629838	0.58121	0.630515	0.633798	0.628702	0.617364	0.613876	0.594078	0.649876	0.661636	0.671606	0.663041	0.627377	0.632646	0.649477	0.636711	0.643243	0.665317	0.695963	0.640207	0.641695	0.661331	0.653697	0.636998	0.66746	0.654169	0.721233	0.730964	0.723995	0.732168	1
P03	NA	NA	NA	0.536758	0.505878	0.478355	0.630489	0.660968	0.625308	0.671327	0.693386	0.68002	0.641487	0.67492	0.58997	0.597238	0.571056	0.57002	0.599408	0.569627	0.610001	0.597982	0.646457	0.613872	0.628288	0.618087	0.684871	0.676337	0.706479	0.673768	0.641053	0.646935	0.645601	0.65257	0.661915	0.678161	0.728935	0.637369	0.637083	0.625621	0.639978	0.640875	0.651918	0.640795	0.714947	0.772702	0.71556	0.733457	0.755984
P38	NA	NA	NA	0.532951	0.525299	0.497933	0.626061	0.629765	0.614975	0.657128	0.663539	0.643858	0.645009	0.661205	0.589019	0.610277	0.571666	0.576698	0.590217	0.554677	0.584119	0.598172	0.661953	0.642648	0.639434	0.623303	0.68112	0.689129	0.729149	0.685785	0.662799	0.661471	0.653484	0.67113	0.682883	0.697328	0.722406	0.626839	0.646065	0.641076	0.643588	0.641426	0.64713	0.637269	0.70554	0.74337	0.701061	0.707127	0.726199
P95	NA	NA	NA	0.568072	0.544174	0.531698	0.66215	0.663598	0.662879	0.666366	0.68066	0.656155	0.661654	0.699996	0.635131	0.621946	0.607735	0.604159	0.632451	0.580339	0.610275	0.637327	0.640328	0.647931	0.641676	0.639082	0.68778	0.664416	0.671929	0.655214	0.6723	0.644983	0.663802	0.668759	0.666734	0.678477	0.698902	0.643431	0.661224	0.649623	0.662606	0.65971	0.701437	0.673371	0.710184	0.728328	0.732343	0.689652	0.707014
P87	NA	NA	NA	0.554059	0.52902	0.512385	0.642729	0.655945	0.668144	0.660516	0.690607	0.662594	0.663028	0.677586	0.599465	0.617019	0.587033	0.599423	0.622186	0.576799	0.603781	0.624144	0.637542	0.636491	0.629611	0.628625	0.660029	0.672151	0.674316	0.657686	0.657681	0.653076	0.64922	0.674532	0.667649	0.657636	0.67132	0.647387	0.656802	0.651822	0.644382	0.652324	0.667945	0.660089	0.699943	0.715722	0.72581	0.714547	0.71075
P83	NA	NA	NA	0.561138	0.535293	0.513257	0.619979	0.630648	0.632901	0.665494	0.675009	0.668369	0.626774	0.690637	0.610283	0.612332	0.57341	0.591177	0.577306	0.574397	0.599109	0.60943	0.654421	0.634958	0.638794	0.638621	0.680323	0.664014	0.696764	0.661863	0.658852	0.631889	0.646921	0.668972	0.646364	0.653024	0.688805	0.655396	0.668276	0.64491	0.647083	0.644717	0.649435	0.645979	0.681841	0.738417	0.741573	0.682856	0.70565
P84	NA	NA	NA	0.604408	0.578033	0.529441	0.662084	0.645665	0.660354	0.679031	0.686284	0.67754	0.650807	0.656869	0.623648	0.639149	0.598892	0.639455	0.622794	0.574341	0.616851	0.631706	0.647979	0.62816	0.629316	0.627826	0.659313	0.701877	0.691294	0.673357	0.660996	0.649283	0.65621	0.662674	0.67153	0.681738	0.670795	0.654669	0.702654	0.689343	0.679977	0.652409	0.662708	0.666139	0.675688	0.71928	0.722332	0.680822	0.715087
P59	NA	NA	NA	0.536829	0.548102	0.524262	0.64327	0.664021	0.629246	0.66389	0.67318	0.6569	0.657374	0.620798	0.620564	0.616745	0.612129	0.587626	0.57981	0.563646	0.58972	0.596227	0.654427	0.650759	0.645532	0.660477	0.696163	0.653848	0.659917	0.648321	0.646719	0.650173	0.701132	0.735526	0.659122	0.650552	0.643666	0.66303	0.645611	0.630441	0.650087	0.675306	0.653682	0.647218	0.680783	0.684431	0.687085	0.67302	0.677006
P60	NA	NA	NA	0.56707	0.578139	0.530366	0.653411	0.676606	0.667892	0.671569	0.689344	0.671297	0.66688	0.642707	0.623549	0.642544	0.624439	0.615327	0.605026	0.601638	0.636876	0.631342	0.678339	0.673704	0.641133	0.653792	0.687568	0.667141	0.700317	0.661571	0.654012	0.658521	0.654939	0.766296	0.67696	0.666865	0.675332	0.654633	0.664092	0.659666	0.667018	0.670437	0.661799	0.660918	0.692752	0.69272	0.693004	0.688908	0.698508
P69	NA	NA	NA	0.528813	0.558182	0.548219	0.667862	0.653066	0.647438	0.645752	0.665778	0.647886	0.643668	0.631684	0.645074	0.656809	0.622759	0.619226	0.596443	0.599053	0.608175	0.622083	0.620316	0.705236	0.640773	0.630885	0.674096	0.641643	0.657115	0.623819	0.678367	0.670767	0.647298	0.68764	0.648723	0.628725	0.642252	0.663028	0.657697	0.658688	0.655808	0.655217	0.687795	0.646798	0.676416	0.63768	0.645998	0.667316	0.65082
P49	NA	NA	NA	0.603405	0.541269	0.534673	0.696997	0.69475	0.671963	0.695963	0.725146	0.713382	0.657614	0.676179	0.626798	0.634077	0.601771	0.633797	0.633122	0.625268	0.655846	0.636171	0.632944	0.638088	0.668283	0.63757	0.693595	0.649699	0.649712	0.631738	0.662767	0.644361	0.631515	0.650592	0.650205	0.631566	0.705279	0.641643	0.654861	0.649007	0.663735	0.69687	0.667751	0.66453	0.719557	0.720117	0.695731	0.690699	0.714334
P25	NA	NA	NA	0.581896	0.563055	0.534656	0.653434	0.671054	0.681754	0.662847	0.691239	0.696848	0.647398	0.646412	0.637306	0.650317	0.629862	0.635655	0.580653	0.633761	0.676855	0.646325	0.659937	0.641394	0.656981	0.65504	0.666305	0.634586	0.642999	0.638568	0.654197	0.638551	0.661409	0.666392	0.668508	0.650226	0.679527	0.662278	0.65944	0.669866	0.669005	0.684846	0.692192	0.660562	0.65466	0.685746	0.675338	0.665056	0.673542
P20	NA	NA	NA	0.545511	0.556722	0.557989	0.673162	0.637327	0.641611	0.654275	0.687986	0.682033	0.65588	0.656132	0.647962	0.659354	0.623398	0.607675	0.594408	0.612082	0.637197	0.606741	0.624341	0.633878	0.636914	0.640648	0.664233	0.648804	0.646969	0.638989	0.666685	0.67423	0.652462	0.666012	0.678819	0.656993	0.690121	0.633269	0.652491	0.663556	0.677135	0.655122	0.681792	0.658587	0.675161	0.681968	0.663123	0.639629	0.667792
P55	NA	NA	NA	0.554109	0.560286	0.519062	0.65446	0.639098	0.6301	0.664981	0.673538	0.662725	0.631522	0.618133	0.643123	0.654538	0.613449	0.626432	0.601142	0.607963	0.645145	0.602013	0.633899	0.625867	0.639165	0.630172	0.632772	0.633516	0.622764	0.639096	0.658046	0.643988	0.638431	0.651425	0.640629	0.631148	0.641046	0.642609	0.668127	0.649319	0.671751	0.662435	0.661906	0.666605	0.638663	0.637468	0.644154	0.643466	0.657222
P26	NA	NA	NA	0.539025	0.573732	0.53488	0.644689	0.635268	0.636807	0.642058	0.657509	0.655164	0.624195	0.623879	0.621604	0.638441	0.611775	0.605014	0.577503	0.579505	0.611925	0.595837	0.630884	0.618804	0.64877	0.605972	0.675203	0.660195	0.658925	0.647011	0.668093	0.649095	0.63663	0.666202	0.657623	0.64928	0.653017	0.634071	0.64538	0.641318	0.686273	0.642676	0.663198	0.649123	0.654925	0.671173	0.668086	0.66859	0.669548
P21	NA	NA	NA	0.544723	0.57227	0.523918	0.65971	0.639689	0.656407	0.67266	0.668852	0.69779	0.637716	0.635656	0.641906	0.672751	0.611411	0.626634	0.603206	0.613327	0.625964	0.626581	0.632536	0.659673	0.635613	0.618442	0.652246	0.642294	0.635841	0.639732	0.659094	0.646067	0.650831	0.655216	0.657997	0.649936	0.656661	0.659788	0.65702	0.677346	0.681092	0.636278	0.677807	0.657988	0.679118	0.66138	0.667379	0.682841	0.719417
P50	NA	NA	NA	0.580752	0.598975	0.530453	0.650536	0.644527	0.649635	0.653063	0.670707	0.692867	0.639159	0.623605	0.644059	0.649742	0.630334	0.630939	0.583349	0.595596	0.621893	0.615039	0.658646	0.654919	0.641971	0.66085	0.65697	0.659018	0.660451	0.638002	0.662419	0.65496	0.6659	0.68074	0.66275	0.692155	0.667473	0.662824	0.670733	0.675912	0.671345	0.652934	0.658923	0.660416	0.669859	0.677582	0.685407	0.658976	0.690378
P101	NA	NA	NA	0.528237	0.547977	0.502173	0.626542	0.62717	0.616174	0.668267	0.679061	0.684653	0.625135	0.640105	0.595772	0.603402	0.563897	0.581341	0.575321	0.54224	0.591937	0.574459	0.683885	0.686	0.653571	0.635929	0.698033	0.679686	0.685352	0.668131	0.658832	0.64911	0.673048	0.701389	0.645942	0.656376	0.637481	0.669152	0.645987	0.646575	0.658914	0.642903	0.644618	0.639224	0.699015	0.706557	0.701987	0.715946	0.717887
P08	NA	NA	NA	0.543929	0.532029	0.498956	0.64611	0.647361	0.638461	0.685706	0.696441	0.726123	0.6329	0.662021	0.598597	0.606235	0.567547	0.592284	0.587487	0.56828	0.627849	0.597241	0.676543	0.657204	0.653764	0.626677	0.685826	0.675774	0.682468	0.678238	0.65025	0.667503	0.653962	0.67239	0.641685	0.653229	0.651238	0.671964	0.653045	0.6494	0.668	0.656339	0.656606	0.651422	0.708431	0.730488	0.706631	0.741371	0.74882
P86	NA	NA	NA	0.550592	0.533831	0.499916	0.645533	0.637772	0.636272	0.692329	0.671354	0.682017	0.624141	0.67145	0.601481	0.614474	0.581677	0.593929	0.597365	0.558507	0.602407	0.607268	0.671348	0.665493	0.654612	0.615758	0.682529	0.668197	0.683528	0.671766	0.660235	0.675975	0.66397	0.674622	0.639806	0.661299	0.642306	0.673699	0.662791	0.654161	0.654179	0.661308	0.665298	0.667742	0.70068	0.716824	0.700576	0.737853	0.725647
P44	NA	NA	NA	0.573103	0.548023	0.507181	0.660671	0.636912	0.643248	0.681987	0.676091	0.661141	0.624296	0.64443	0.61226	0.633436	0.599065	0.613979	0.613175	0.570346	0.605971	0.616092	0.66733	0.647821	0.632539	0.623948	0.659068	0.679429	0.667076	0.668662	0.65564	0.662609	0.644843	0.660599	0.655134	0.661688	0.644048	0.64616	0.680144	0.671702	0.661965	0.650572	0.651672	0.661847	0.673458	0.691594	0.700566	0.693641	0.700913
P68	NA	NA	NA	0.544361	0.55226	0.514851	0.655556	0.629392	0.632915	0.674008	0.682018	0.674086	0.641107	0.642632	0.620598	0.633211	0.593692	0.607228	0.599385	0.566195	0.615294	0.602616	0.67321	0.703856	0.645036	0.629099	0.668306	0.678171	0.683063	0.660525	0.673873	0.6706	0.654687	0.69255	0.646559	0.651273	0.636885	0.64786	0.663777	0.664598	0.671831	0.657321	0.664949	0.664455	0.677417	0.665167	0.670636	0.689377	0.696366
P88	NA	NA	NA	0.553333	0.55565	0.509363	0.640631	0.641356	0.630168	0.685888	0.651559	0.664248	0.608292	0.633552	0.624622	0.63645	0.625611	0.60422	0.584962	0.59767	0.608098	0.611038	0.658162	0.653844	0.649465	0.628032	0.644238	0.626427	0.664043	0.66365	0.642576	0.677983	0.655033	0.667874	0.636993	0.655511	0.630752	0.685946	0.654462	0.651961	0.651109	0.672572	0.648859	0.641881	0.636448	0.655447	0.656251	0.670589	0.683452
P73	NA	NA	NA	0.573313	0.529927	0.500777	0.674854	0.669913	0.669948	0.70126	0.722029	0.701404	0.658789	0.67807	0.641641	0.651371	0.604678	0.612086	0.606745	0.630187	0.659439	0.647482	0.679865	0.644571	0.637093	0.648476	0.652358	0.650581	0.679525	0.671376	0.652143	0.668015	0.666736	0.663251	0.651243	0.639903	0.682993	0.668145	0.677732	0.645898	0.665871	0.664443	0.680071	0.670469	0.688736	0.688719	0.687146	0.704371	0.719446
P10	NA	NA	NA	0.566869	0.564213	0.511371	0.665233	0.695716	0.689703	0.698326	0.68616	0.692567	0.652104	0.666217	0.653856	0.665195	0.628619	0.64178	0.618652	0.622614	0.649281	0.637628	0.678247	0.673054	0.651129	0.641585	0.660992	0.674542	0.675859	0.679732	0.679611	0.670959	0.659682	0.676973	0.641685	0.67576	0.654552	0.692352	0.686268	0.689541	0.674185	0.710763	0.699617	0.682982	0.681095	0.676103	0.693678	0.72081	0.705594
P31	NA	NA	NA	0.534366	0.528555	0.492767	0.688339	0.65711	0.668061	0.687295	0.698845	0.652282	0.645948	0.625007	0.621245	0.639373	0.592951	0.601698	0.641759	0.579945	0.601794	0.630857	0.621338	0.638191	0.617405	0.608966	0.656085	0.643395	0.648721	0.645204	0.63505	0.674082	0.645049	0.656295	0.631928	0.62389	0.617601	0.650344	0.660454	0.644283	0.656143	0.641708	0.676057	0.652465	0.680611	0.655346	0.669939	0.703333	0.695111
P51	NA	NA	NA	0.540188	0.511038	0.484178	0.655882	0.657352	0.640091	0.699863	0.711912	0.665373	0.644495	0.644343	0.619319	0.620575	0.575958	0.587977	0.629834	0.570964	0.600997	0.620627	0.644453	0.633236	0.632835	0.620334	0.663953	0.675929	0.695952	0.678002	0.648284	0.667909	0.656064	0.657079	0.651018	0.657731	0.666637	0.65327	0.653193	0.633884	0.656954	0.640035	0.660383	0.66486	0.689586	0.707444	0.700216	0.714813	0.737255
P06	NA	NA	NA	0.499125	0.522037	0.495596	0.583421	0.582526	0.566024	0.618233	0.616166	0.606952	0.606455	0.630771	0.589793	0.582817	0.555348	0.553346	0.539332	0.51574	0.540651	0.549791	0.673474	0.649649	0.632954	0.626909	0.66667	0.699916	0.714604	0.690822	0.658339	0.651408	0.64244	0.67427	0.642661	0.649892	0.63414	0.631241	0.633602	0.620392	0.637406	0.605996	0.620969	0.613328	0.667959	0.690455	0.676093	0.670947	0.67499
P89	NA	NA	NA	0.496643	0.549977	0.494354	0.590751	0.590344	0.572707	0.611502	0.617782	0.60749	0.60797	0.601578	0.586194	0.605467	0.570776	0.571307	0.554619	0.512173	0.54821	0.548483	0.676933	0.675735	0.632926	0.642182	0.649054	0.680409	0.705489	0.687758	0.660844	0.652088	0.665365	0.694556	0.674536	0.665842	0.646576	0.627305	0.640165	0.623311	0.630416	0.625998	0.628833	0.621582	0.643584	0.661149	0.651225	0.663404	0.660416
P41	NA	NA	NA	0.5136	0.540522	0.481348	0.608934	0.626405	0.595274	0.638644	0.646658	0.635959	0.617164	0.625735	0.581517	0.584146	0.584639	0.579627	0.58689	0.519258	0.560871	0.561553	0.673543	0.630787	0.632943	0.622793	0.657565	0.684597	0.679657	0.680535	0.65668	0.617169	0.631773	0.653164	0.633162	0.672401	0.632308	0.679999	0.634299	0.623198	0.646868	0.630951	0.62142	0.628122	0.662656	0.714676	0.688309	0.700778	0.698538
P82	NA	NA	NA	0.494535	0.533626	0.472154	0.58435	0.595188	0.570708	0.623765	0.618278	0.616104	0.59611	0.608268	0.564947	0.57275	0.555755	0.558425	0.552954	0.507875	0.54851	0.550683	0.667124	0.637953	0.620458	0.611344	0.651481	0.679669	0.707897	0.692325	0.644223	0.626976	0.642895	0.678105	0.646407	0.669529	0.633422	0.644943	0.626482	0.619723	0.624963	0.611036	0.620321	0.622449	0.639624	0.695308	0.693194	0.700155	0.691314
P104	NA	NA	NA	0.485358	0.539901	0.470549	0.558895	0.568698	0.552412	0.606942	0.599592	0.598325	0.570825	0.586101	0.549115	0.566971	0.543824	0.551399	0.527795	0.487835	0.528579	0.529556	0.66439	0.623112	0.599254	0.599719	0.633029	0.666254	0.689009	0.687762	0.629183	0.616702	0.648072	0.669416	0.636633	0.673511	0.624935	0.630534	0.618772	0.605949	0.61919	0.595805	0.595853	0.599485	0.631809	0.674411	0.67268	0.670173	0.705349
P57	NA	NA	NA	0.515329	0.568637	0.496662	0.601581	0.592263	0.594804	0.63359	0.621752	0.618255	0.609157	0.604863	0.584208	0.608738	0.585493	0.593006	0.563466	0.527488	0.563538	0.576473	0.648924	0.638698	0.604449	0.617746	0.619716	0.647942	0.685108	0.674537	0.649527	0.643596	0.644831	0.666284	0.676399	0.708444	0.669142	0.653498	0.660947	0.69712	0.644461	0.616042	0.632314	0.63226	0.649395	0.679305	0.66114	0.665404	0.708582
P81	NA	NA	NA	0.503959	0.556743	0.514646	0.598943	0.590286	0.583369	0.61252	0.603331	0.587403	0.593387	0.58398	0.625526	0.637597	0.587818	0.607697	0.550776	0.542893	0.557947	0.558894	0.668425	0.678299	0.625767	0.632154	0.64202	0.654711	0.685402	0.659888	0.669086	0.650738	0.662971	0.696109	0.639864	0.657566	0.612431	0.64513	0.652475	0.650062	0.64096	0.636615	0.675819	0.670949	0.61319	0.619537	0.639071	0.642674	0.645134
P96	NA	NA	NA	0.440387	0.490243	0.418168	0.516013	0.519595	0.504537	0.559243	0.547747	0.537888	0.527866	0.530836	0.508405	0.52329	0.494963	0.496353	0.483527	0.448147	0.481747	0.485616	0.622065	0.580614	0.557814	0.554662	0.594262	0.619887	0.637461	0.624409	0.566846	0.581446	0.620317	0.610401	0.57879	0.602072	0.564288	0.567352	0.56225	0.54996	0.570145	0.548695	0.539963	0.545189	0.580461	0.606206	0.588449	0.614794	0.62348
P99	NA	NA	NA	0.437761	0.502182	0.449984	0.519664	0.518512	0.505602	0.556071	0.546006	0.542834	0.522105	0.534214	0.525506	0.530829	0.506859	0.512256	0.480811	0.444338	0.482033	0.479281	0.619938	0.624104	0.583342	0.559284	0.600676	0.602027	0.622347	0.617167	0.595375	0.597433	0.596711	0.638885	0.576666	0.589939	0.529294	0.590426	0.575462	0.570764	0.578904	0.567255	0.562734	0.564661	0.569103	0.586384	0.601363	0.60892	0.600325
P56	NA	NA	NA	0.413903	0.508173	0.421036	0.492443	0.497402	0.478739	0.527588	0.517874	0.513493	0.503733	0.50313	0.511898	0.52172	0.50264	0.501699	0.459697	0.426793	0.461674	0.455525	0.6344	0.640726	0.55919	0.558241	0.581286	0.621191	0.627403	0.606598	0.58856	0.569469	0.581613	0.632144	0.578194	0.600121	0.52554	0.575359	0.566453	0.555146	0.567932	0.534031	0.536497	0.537672	0.544697	0.570347	0.577102	0.592472	0.584286
P100	NA	NA	NA	0.428567	0.503683	0.451102	0.510622	0.505824	0.497173	0.542104	0.530816	0.526988	0.521513	0.518748	0.522947	0.530468	0.507034	0.510411	0.470379	0.440454	0.475694	0.4727	0.628395	0.658195	0.58204	0.581788	0.590994	0.618792	0.614646	0.610718	0.599025	0.587511	0.593971	0.636924	0.565328	0.57053	0.507997	0.583526	0.572328	0.561308	0.571051	0.557072	0.549785	0.54958	0.548309	0.558055	0.565642	0.584536	0.573213
P46	NA	NA	NA	0.4834	0.483827	0.457423	0.560033	0.559572	0.549513	0.604323	0.586246	0.587908	0.55789	0.57768	0.536152	0.536679	0.510623	0.522628	0.518565	0.489015	0.523259	0.523663	0.629902	0.619875	0.600358	0.578912	0.612916	0.609799	0.631635	0.62172	0.603716	0.623839	0.606184	0.62807	0.57443	0.586181	0.550471	0.600453	0.586535	0.579687	0.581907	0.583535	0.571373	0.575864	0.610938	0.61677	0.610056	0.65556	0.621683
P15	NA	NA	NA	0.460058	0.504739	0.461378	0.540777	0.53963	0.527643	0.580048	0.568651	0.566627	0.537666	0.555404	0.538047	0.542242	0.518346	0.525193	0.500675	0.466364	0.503635	0.501376	0.632241	0.621726	0.585669	0.562488	0.606497	0.620858	0.644494	0.642412	0.599216	0.630472	0.60484	0.643411	0.58678	0.602563	0.548207	0.606789	0.580963	0.584923	0.586651	0.575369	0.567827	0.569988	0.590828	0.610122	0.604601	0.629459	0.622676
P32	NA	NA	NA	0.457762	0.506453	0.470092	0.540105	0.536852	0.526617	0.577125	0.565097	0.562441	0.551513	0.558395	0.535944	0.538294	0.51699	0.521469	0.500193	0.460501	0.499105	0.500188	0.635818	0.654433	0.601794	0.585713	0.612594	0.632326	0.64668	0.639756	0.614361	0.622659	0.617584	0.64644	0.588437	0.601865	0.544405	0.602037	0.586224	0.582372	0.589088	0.576746	0.57014	0.570202	0.591684	0.608858	0.610926	0.6324	0.619425
P13	NA	NA	NA	0.479094	0.553444	0.494746	0.540176	0.548462	0.545267	0.586592	0.560993	0.564677	0.535121	0.535558	0.57502	0.594018	0.560133	0.567535	0.502955	0.500731	0.526247	0.525489	0.666382	0.684173	0.625766	0.619591	0.609657	0.626873	0.655644	0.648554	0.644705	0.622581	0.627848	0.666869	0.607329	0.632845	0.559077	0.645175	0.617708	0.605349	0.61423	0.608347	0.594483	0.597364	0.563052	0.586122	0.602138	0.599047	0.616137
P33	NA	NA	NA	0.474627	0.523988	0.480909	0.559541	0.560098	0.55122	0.592271	0.593827	0.584707	0.583349	0.581484	0.563888	0.560478	0.53802	0.543628	0.513644	0.484058	0.52067	0.519402	0.669097	0.667575	0.628886	0.617401	0.639246	0.680093	0.653194	0.665469	0.637964	0.629098	0.634994	0.668708	0.611484	0.622153	0.572792	0.626543	0.608412	0.602834	0.613394	0.596579	0.59457	0.596449	0.617823	0.646059	0.644766	0.645487	0.639891
P53	NA	NA	NA	0.463335	0.54543	0.48024	0.543486	0.545447	0.532454	0.582849	0.572861	0.569303	0.550087	0.557207	0.558227	0.563374	0.550597	0.55007	0.505975	0.471646	0.509615	0.504886	0.663211	0.660906	0.614679	0.59489	0.632173	0.644127	0.660061	0.659717	0.640283	0.632997	0.626861	0.66927	0.611134	0.646497	0.565518	0.632022	0.612778	0.603468	0.619786	0.597345	0.594308	0.596358	0.599195	0.618209	0.6288	0.639429	0.637392
P102	NA	NA	NA	0.476954	0.555278	0.487289	0.557641	0.563586	0.545321	0.597836	0.588679	0.588015	0.566346	0.572703	0.570382	0.573529	0.560251	0.562734	0.520437	0.48868	0.523574	0.519889	0.681915	0.664617	0.629759	0.611324	0.645988	0.677501	0.683186	0.688836	0.654377	0.639705	0.654759	0.679917	0.630908	0.661595	0.587428	0.646684	0.625216	0.617463	0.634221	0.608293	0.607423	0.611095	0.616841	0.638924	0.644591	0.658725	0.661589
P29	NA	NA	NA	0.460807	0.530959	0.477453	0.538647	0.547117	0.524317	0.57773	0.565874	0.56356	0.550703	0.55682	0.545934	0.547807	0.530185	0.545268	0.512938	0.467932	0.501108	0.502332	0.660054	0.634057	0.605054	0.601929	0.621352	0.644424	0.658762	0.667473	0.640097	0.620491	0.62713	0.662429	0.62036	0.653719	0.582318	0.621647	0.605655	0.598329	0.59854	0.58901	0.595565	0.597964	0.596993	0.627493	0.639937	0.641294	0.647632
P39	NA	NA	NA	0.455133	0.551726	0.46144	0.537255	0.540007	0.525904	0.573895	0.56435	0.563237	0.544621	0.550659	0.549384	0.555923	0.534343	0.542913	0.500601	0.46483	0.50281	0.503457	0.65572	0.63209	0.598539	0.588572	0.614868	0.650035	0.675479	0.659022	0.632289	0.612446	0.630657	0.663529	0.615347	0.658676	0.581435	0.622456	0.62175	0.60094	0.612228	0.579746	0.586472	0.585744	0.593766	0.628631	0.629818	0.635073	0.637027
P22	NA	NA	NA	0.456691	0.511568	0.494598	0.537254	0.524448	0.514479	0.536547	0.557275	0.532662	0.549508	0.551292	0.566461	0.602568	0.551142	0.540042	0.50069	0.487804	0.492376	0.510231	0.56743	0.622208	0.58228	0.569435	0.604688	0.617357	0.624816	0.582901	0.639206	0.612367	0.58636	0.631976	0.603837	0.58761	0.596358	0.547237	0.572189	0.578241	0.587365	0.580456	0.60265	0.573676	0.55578	0.568464	0.568033	0.54506	0.554632
P75	NA	NA	NA	0.427505	0.522898	0.467339	0.51415	0.527608	0.519962	0.522106	0.550532	0.540826	0.543163	0.548598	0.613538	0.541943	0.51637	0.528894	0.491473	0.448331	0.488408	0.473331	0.600221	0.587487	0.571778	0.588731	0.591332	0.61168	0.597312	0.603122	0.623726	0.592579	0.611009	0.622015	0.602102	0.608608	0.581041	0.578484	0.575351	0.562606	0.615659	0.548202	0.586426	0.561079	0.573619	0.61188	0.597869	0.55903	0.57383
P58	NA	NA	NA	0.430859	0.555507	0.483461	0.525486	0.527983	0.51694	0.537696	0.554739	0.549433	0.547633	0.533773	0.548825	0.562157	0.539183	0.544817	0.491268	0.450566	0.486788	0.488103	0.614357	0.605385	0.582388	0.576438	0.606287	0.642191	0.631336	0.628793	0.634945	0.58554	0.591943	0.636809	0.623809	0.640079	0.589932	0.605284	0.582522	0.58869	0.611198	0.555115	0.574119	0.564519	0.592877	0.620197	0.60103	0.591111	0.598856
P98	NA	NA	NA	0.445536	0.529257	0.445846	0.51622	0.536044	0.525449	0.556687	0.563498	0.560556	0.529395	0.543556	0.541988	0.544255	0.518915	0.536106	0.501497	0.457425	0.499018	0.488954	0.636532	0.581898	0.559824	0.575691	0.602835	0.635331	0.638507	0.644415	0.612474	0.574074	0.603833	0.656415	0.621244	0.630773	0.587803	0.59599	0.580858	0.572574	0.59777	0.558161	0.557539	0.561539	0.583384	0.627619	0.632815	0.617111	0.635244
P40	NA	NA	NA	0.470515	0.596829	0.520771	0.563892	0.54767	0.547023	0.575403	0.569645	0.567457	0.546304	0.535842	0.579893	0.580949	0.586819	0.570752	0.512842	0.504474	0.523704	0.537205	0.643135	0.644397	0.593192	0.609113	0.600831	0.621081	0.634137	0.639503	0.633569	0.613284	0.629592	0.668984	0.624996	0.662382	0.571175	0.64776	0.627367	0.619711	0.617823	0.593879	0.588247	0.593156	0.58812	0.589395	0.61056	0.594679	0.612563
P92	NA	NA	NA	0.461209	0.561354	0.488992	0.538764	0.547632	0.537075	0.563556	0.564145	0.561497	0.544103	0.53989	0.582513	0.56728	0.559301	0.555011	0.504113	0.48577	0.519922	0.511539	0.603743	0.615283	0.583148	0.606487	0.572893	0.637725	0.61988	0.627599	0.613695	0.598081	0.611958	0.634583	0.632286	0.6433	0.588491	0.610444	0.64782	0.602984	0.612575	0.57855	0.582064	0.576865	0.570193	0.601815	0.59623	0.570294	0.593273
P24	NA	NA	NA	0.489942	0.484025	0.467438	0.573339	0.57047	0.574025	0.58507	0.608553	0.599388	0.591208	0.598283	0.54146	0.524274	0.517035	0.52044	0.533523	0.49788	0.531933	0.533733	0.603547	0.587358	0.610427	0.592697	0.635836	0.641237	0.594072	0.605289	0.607878	0.571408	0.583419	0.591295	0.582982	0.598261	0.599167	0.589636	0.577022	0.562825	0.606456	0.569644	0.574063	0.567182	0.645708	0.681878	0.667948	0.636915	0.626554
P28	NA	NA	NA	0.443529	0.516033	0.50671	0.543944	0.525111	0.530153	0.55033	0.562877	0.543835	0.55367	0.564351	0.525747	0.54989	0.517515	0.518688	0.504756	0.478435	0.509542	0.508217	0.586313	0.573198	0.568341	0.567853	0.601046	0.589057	0.598206	0.605217	0.578689	0.579521	0.624921	0.618155	0.605045	0.591146	0.598819	0.582197	0.599203	0.56401	0.579369	0.563664	0.592034	0.576636	0.571611	0.59461	0.607329	0.574191	0.589299
P103	NA	NA	NA	0.449315	0.516319	0.535544	0.534731	0.547911	0.53238	0.535735	0.570976	0.560835	0.582488	0.589859	0.546964	0.523439	0.509858	0.506791	0.51097	0.459273	0.500531	0.502237	0.581301	0.579463	0.591467	0.59503	0.600287	0.602763	0.607953	0.619218	0.595411	0.614632	0.653283	0.634663	0.627856	0.611955	0.614681	0.580137	0.576219	0.56848	0.572453	0.570418	0.587063	0.575267	0.595607	0.642727	0.613004	0.574644	0.588774
NA: data not available as subtelomeric sequence is too short to be mapped to specific chromosomal end.
[truncated: 55 more columns]

## Sheet: Chr. 14q
	P100	P98	P38	P93	P47	P60	P19	P90	P01	P35	P72	P14	P45	P27	P82	P59	P86	P17	P03	P102	P07	P57	P66	P40	P06	P39	P26	P53	P76	P101	P54	P79	P84	P28	P85	P49	P09	P64	P97	P88	P103	P30	P61	P34	P51	P95	P44	P56	P89
P100	NA	NA	NA	NA	NA	NA	NA	NA	NA	NA	NA	NA	NA	NA	NA	NA	NA	NA	NA	NA	NA	NA	NA	NA	NA	NA	NA	NA	NA	NA	NA	NA	NA	NA	NA	NA	NA	NA	NA	NA	NA	NA	NA	NA	NA	NA	NA	NA	NA
P98	NA	NA	NA	NA	NA	NA	NA	NA	NA	NA	NA	NA	NA	NA	NA	NA	NA	NA	NA	NA	NA	NA	NA	NA	NA	NA	NA	NA	NA	NA	NA	NA	NA	NA	NA	NA	NA	NA	NA	NA	NA	NA	NA	NA	NA	NA	NA	NA	NA
P38	NA	NA	NA	NA	NA	NA	NA	NA	NA	NA	NA	NA	NA	NA	NA	NA	NA	NA	NA	NA	NA	NA	NA	NA	NA	NA	NA	NA	NA	NA	NA	NA	NA	NA	NA	NA	NA	NA	NA	NA	NA	NA	NA	NA	NA	NA	NA	NA	NA
P93	NA	NA	NA	NA	NA	NA	NA	NA	NA	NA	NA	NA	NA	NA	NA	NA	NA	NA	NA	NA	NA	NA	NA	NA	NA	NA	NA	NA	NA	NA	NA	NA	NA	NA	NA	NA	NA	NA	NA	NA	NA	NA	NA	NA	NA	NA	NA	NA	NA
P47	NA	NA	NA	NA	1	0.477471	0.439997	0.461066	0.512777	0.534453	0.538656	0.552107	0.561081	0.525371	0.543453	0.523665	0.539311	0.496277	0.51519	0.484115	0.554113	0.498281	0.501071	0.499369	0.526051	0.525419	0.510528	0.538388	0.527497	0.511234	0.494074	0.469797	0.530712	0.528523	0.517014	0.549442	0.532809	0.537826	0.522797	0.513976	0.509438	0.528845	0.51699	0.540224	0.555272	0.522056	0.500754	0.507897	0.538292
P60	NA	NA	NA	NA	0.477471	1	0.472614	0.517387	0.549252	0.555281	0.558015	0.536038	0.57211	0.552125	0.540754	0.574339	0.543858	0.532172	0.519212	0.511172	0.5808	0.519939	0.517338	0.532021	0.512535	0.512764	0.531651	0.543371	0.526353	0.552158	0.503555	0.492981	0.535864	0.534371	0.518518	0.525914	0.533362	0.538577	0.521212	0.516617	0.52176	0.53149	0.525189	0.565204	0.561444	0.54383	0.548474	0.53686	0.540668
P19	NA	NA	NA	NA	0.439997	0.472614	1	0.508635	0.54388	0.540418	0.534445	0.5447	0.561205	0.582794	0.544607	0.571798	0.579829	0.556076	0.545817	0.545342	0.585638	0.561123	0.566991	0.530561	0.551705	0.545168	0.556404	0.569439	0.534161	0.546064	0.52634	0.533814	0.581745	0.595213	0.582988	0.585101	0.563867	0.600312	0.560627	0.564071	0.567814	0.576399	0.569674	0.593864	0.564605	0.549711	0.572917	0.566304	0.537455
P90	NA	NA	NA	NA	0.461066	0.517387	0.508635	1	0.567139	0.596598	0.568892	0.582069	0.579228	0.570654	0.575654	0.602932	0.5813	0.554979	0.563203	0.556848	0.59646	0.563578	0.57589	0.566988	0.559678	0.563486	0.582817	0.586156	0.557152	0.603011	0.577115	0.552924	0.585875	0.567858	0.560855	0.585619	0.567562	0.568725	0.561251	0.574112	0.564792	0.580515	0.572505	0.606667	0.569241	0.580138	0.573751	0.581071	0.5548
P01	NA	NA	NA	NA	0.512777	0.549252	0.54388	0.567139	1	0.697648	0.689389	0.697868	0.700352	0.682859	0.675223	0.699337	0.680507	0.716784	0.691561	0.713809	0.711754	0.717776	0.72008	0.715743	0.710058	0.715207	0.725093	0.724486	0.72878	0.758904	0.68613	0.702904	0.719115	0.707715	0.724163	0.73162	0.735751	0.716194	0.705544	0.713046	0.719727	0.737006	0.724696	0.738772	0.718676	0.73003	0.733829	0.730762	0.715214
P35	NA	NA	NA	NA	0.534453	0.555281	0.540418	0.596598	0.697648	1	0.708425	0.714818	0.681046	0.647425	0.668168	0.679674	0.704042	0.680913	0.694282	0.684817	0.716584	0.70224	0.706769	0.727805	0.697678	0.709465	0.693717	0.696236	0.739944	0.724946	0.715572	0.688507	0.697002	0.690061	0.68533	0.725106	0.715747	0.68613	0.679129	0.705607	0.706698	0.709002	0.707194	0.724399	0.706319	0.723132	0.730395	0.735059	0.699582
P72	NA	NA	NA	NA	0.538656	0.558015	0.534445	0.568892	0.689389	0.708425	1	0.688468	0.711248	0.659127	0.700127	0.703208	0.702037	0.672033	0.693217	0.687574	0.71105	0.686366	0.71827	0.675358	0.70488	0.708376	0.703784	0.704721	0.722578	0.729895	0.720106	0.683541	0.709566	0.697739	0.694472	0.717184	0.72039	0.680856	0.676811	0.691723	0.693567	0.690635	0.699716	0.714876	0.691086	0.7046	0.708867	0.710437	0.685288
P14	NA	NA	NA	NA	0.552107	0.536038	0.5447	0.582069	0.697868	0.714818	0.688468	1	0.717028	0.693731	0.695719	0.700544	0.724279	0.676321	0.690541	0.685438	0.706124	0.710109	0.725031	0.722448	0.710835	0.733925	0.722536	0.718495	0.694801	0.727634	0.671354	0.682217	0.753329	0.725461	0.722416	0.753624	0.753825	0.743221	0.734661	0.723266	0.727993	0.738901	0.740895	0.749699	0.7383	0.729142	0.724369	0.7342	0.730237
P45	NA	NA	NA	NA	0.561081	0.57211	0.561205	0.579228	0.700352	0.681046	0.711248	0.717028	1	0.695005	0.704898	0.696124	0.70689	0.672644	0.695044	0.687832	0.712035	0.686868	0.692929	0.712094	0.698009	0.69958	0.715873	0.714194	0.70064	0.735835	0.700187	0.686903	0.712425	0.706479	0.720686	0.736935	0.737135	0.724112	0.718173	0.717901	0.712903	0.738601	0.737496	0.727588	0.72187	0.703628	0.703664	0.718341	0.714099
P27	NA	NA	NA	NA	0.525371	0.552125	0.582794	0.570654	0.682859	0.647425	0.659127	0.693731	0.695005	1	0.684011	0.725205	0.706737	0.677732	0.671494	0.694731	0.687508	0.682613	0.692506	0.66867	0.670496	0.673657	0.717354	0.707846	0.673611	0.719779	0.643862	0.647856	0.738068	0.730393	0.73666	0.713991	0.722856	0.719185	0.726574	0.729138	0.721848	0.73604	0.725458	0.734037	0.735276	0.721494	0.700974	0.715221	0.698003
P82	NA	NA	NA	NA	0.543453	0.540754	0.544607	0.575654	0.675223	0.668168	0.700127	0.695719	0.704898	0.684011	1	0.724627	0.70404	0.679508	0.698525	0.686844	0.699834	0.716443	0.7138	0.692237	0.696507	0.706147	0.716615	0.703511	0.708099	0.704198	0.686993	0.694946	0.730048	0.734957	0.730715	0.720515	0.709452	0.717972	0.716916	0.727654	0.713452	0.717579	0.738099	0.741825	0.734853	0.735918	0.702234	0.729047	0.725297
P59	NA	NA	NA	NA	0.523665	0.574339	0.571798	0.602932	0.699337	0.679674	0.703208	0.700544	0.696124	0.725205	0.724627	1	0.742748	0.714642	0.702479	0.707504	0.720732	0.729395	0.72531	0.697895	0.729536	0.726023	0.751153	0.748137	0.724954	0.722295	0.704833	0.699169	0.745741	0.753601	0.732867	0.737574	0.722443	0.730816	0.73339	0.743169	0.75375	0.743166	0.742077	0.771365	0.74109	0.744531	0.724687	0.746134	0.707727
P86	NA	NA	NA	NA	0.539311	0.543858	0.579829	0.5813	0.680507	0.704042	0.702037	0.724279	0.70689	0.706737	0.70404	0.742748	1	0.699344	0.712932	0.695331	0.699737	0.702109	0.71987	0.698918	0.719102	0.724417	0.715877	0.714986	0.715855	0.711155	0.694915	0.68799	0.741529	0.732055	0.715795	0.73435	0.720085	0.731676	0.72528	0.726251	0.717914	0.721822	0.747705	0.732695	0.724367	0.711986	0.727299	0.729328	0.691623
P17	NA	NA	NA	NA	0.496277	0.532172	0.556076	0.554979	0.716784	0.680913	0.672033	0.676321	0.672644	0.677732	0.679508	0.714642	0.699344	1	0.720624	0.715428	0.709515	0.771923	0.739323	0.720752	0.740182	0.714389	0.723088	0.74142	0.713241	0.717728	0.693443	0.719332	0.745762	0.746848	0.728147	0.740424	0.729849	0.786673	0.748896	0.760107	0.751337	0.762521	0.769016	0.753208	0.738681	0.732862	0.755702	0.775821	0.704723
P03	NA	NA	NA	NA	0.51519	0.519212	0.545817	0.563203	0.691561	0.694282	0.693217	0.690541	0.695044	0.671494	0.698525	0.702479	0.712932	0.720624	1	0.73524	0.705347	0.736255	0.746851	0.73484	0.719804	0.749882	0.728596	0.723888	0.73991	0.730068	0.714836	0.704595	0.728601	0.718779	0.720906	0.748401	0.747832	0.722632	0.722684	0.722524	0.743695	0.751309	0.757258	0.754424	0.725478	0.757302	0.741297	0.748035	0.698752
P102	NA	NA	NA	NA	0.484115	0.511172	0.545342	0.556848	0.713809	0.684817	0.687574	0.685438	0.687832	0.694731	0.686844	0.707504	0.695331	0.715428	0.73524	1	0.695272	0.765907	0.750941	0.717668	0.724978	0.740227	0.7247	0.722345	0.725516	0.740006	0.717879	0.703101	0.731336	0.73087	0.723863	0.760118	0.750047	0.732665	0.731822	0.751761	0.761116	0.749049	0.763072	0.754792	0.719788	0.758498	0.756012	0.768841	0.695077
P07	NA	NA	NA	NA	0.554113	0.5808	0.585638	0.59646	0.711754	0.716584	0.71105	0.706124	0.712035	0.687508	0.699834	0.720732	0.699737	0.709515	0.705347	0.695272	1	0.733056	0.718966	0.723189	0.736625	0.711464	0.724176	0.729124	0.751113	0.722121	0.69063	0.686866	0.75075	0.738611	0.730574	0.747925	0.740917	0.734361	0.724555	0.732728	0.753174	0.734677	0.741321	0.776023	0.763858	0.762051	0.758041	0.75685	0.745081
P57	NA	NA	NA	NA	0.498281	0.519939	0.561123	0.563578	0.717776	0.70224	0.686366	0.710109	0.686868	0.682613	0.716443	0.729395	0.702109	0.771923	0.736255	0.765907	0.733056	1	0.765387	0.761971	0.756028	0.766	0.745749	0.739214	0.749747	0.735074	0.701195	0.75055	0.752466	0.781029	0.752315	0.774405	0.756681	0.783174	0.755838	0.773726	0.78458	0.789321	0.793749	0.812585	0.773508	0.775182	0.797061	0.802737	0.75458
P66	NA	NA	NA	NA	0.501071	0.517338	0.566991	0.57589	0.72008	0.706769	0.71827	0.725031	0.692929	0.692506	0.7138	0.72531	0.71987	0.739323	0.746851	0.750941	0.718966	0.765387	1	0.735886	0.74229	0.767585	0.759981	0.739133	0.740596	0.758491	0.725726	0.764929	0.773336	0.759833	0.741308	0.764677	0.763301	0.748537	0.740405	0.777578	0.769685	0.764951	0.773203	0.768305	0.753187	0.766914	0.785736	0.795071	0.729876
P40	NA	NA	NA	NA	0.499369	0.532021	0.530561	0.566988	0.715743	0.727805	0.675358	0.722448	0.712094	0.66867	0.692237	0.697895	0.698918	0.720752	0.73484	0.717668	0.723189	0.761971	0.735886	1	0.742465	0.742023	0.739431	0.731694	0.740865	0.734247	0.716017	0.712658	0.733685	0.732216	0.735319	0.752549	0.757141	0.740125	0.73774	0.747377	0.758632	0.7719	0.770414	0.779992	0.750071	0.773108	0.759966	0.769792	0.744034
P06	NA	NA	NA	NA	0.526051	0.512535	0.551705	0.559678	0.710058	0.697678	0.70488	0.710835	0.698009	0.670496	0.696507	0.729536	0.719102	0.740182	0.719804	0.724978	0.736625	0.756028	0.74229	0.742465	1	0.768988	0.736249	0.755395	0.756938	0.721128	0.711772	0.701045	0.741807	0.743636	0.737931	0.754787	0.734859	0.749813	0.744212	0.751474	0.761708	0.753133	0.763616	0.768552	0.749038	0.755815	0.734644	0.760541	0.714187
P39	NA	NA	NA	NA	0.525419	0.512764	0.545168	0.563486	0.715207	0.709465	0.708376	0.733925	0.69958	0.673657	0.706147	0.726023	0.724417	0.714389	0.749882	0.740227	0.711464	0.766	0.767585	0.742023	0.768988	1	0.74758	0.742319	0.749078	0.732323	0.732015	0.731957	0.749371	0.73568	0.721421	0.757908	0.748725	0.728416	0.726473	0.740429	0.758295	0.767622	0.745777	0.760101	0.740642	0.753163	0.739382	0.754913	0.708132
P26	NA	NA	NA	NA	0.510528	0.531651	0.556404	0.582817	0.725093	0.693717	0.703784	0.722536	0.715873	0.717354	0.716615	0.751153	0.715877	0.723088	0.728596	0.7247	0.724176	0.745749	0.759981	0.739431	0.736249	0.74758	1	0.765734	0.726099	0.768657	0.726807	0.741632	0.767856	0.766741	0.76674	0.761989	0.767613	0.757049	0.768165	0.777861	0.778139	0.786242	0.782406	0.780685	0.773155	0.750008	0.747279	0.774123	0.734249
P53	NA	NA	NA	NA	0.538388	0.543371	0.569439	0.586156	0.724486	0.696236	0.704721	0.718495	0.714194	0.707846	0.703511	0.748137	0.714986	0.74142	0.723888	0.722345	0.729124	0.739214	0.739133	0.731694	0.755395	0.742319	0.765734	1	0.743725	0.747011	0.741293	0.71171	0.744516	0.751706	0.755859	0.753544	0.773158	0.746645	0.769646	0.768247	0.764843	0.764837	0.769182	0.779654	0.756775	0.745137	0.730261	0.75891	0.732474
P76	NA	NA	NA	NA	0.527497	0.526353	0.534161	0.557152	0.72878	0.739944	0.722578	0.694801	0.70064	0.673611	0.708099	0.724954	0.715855	0.713241	0.73991	0.725516	0.751113	0.749747	0.740596	0.740865	0.756938	0.749078	0.726099	0.743725	1	0.758618	0.750289	0.721855	0.735411	0.739945	0.733773	0.752317	0.759418	0.727268	0.72057	0.750425	0.762947	0.757012	0.762725	0.753714	0.740568	0.779139	0.772194	0.780897	0.738674
P101	NA	NA	NA	NA	0.511234	0.552158	0.546064	0.603011	0.758904	0.724946	0.729895	0.727634	0.735835	0.719779	0.704198	0.722295	0.711155	0.717728	0.730068	0.740006	0.722121	0.735074	0.758491	0.734247	0.721128	0.732323	0.768657	0.747011	0.758618	1	0.74368	0.730099	0.757351	0.732762	0.747224	0.748771	0.774301	0.740868	0.734021	0.753329	0.756458	0.768901	0.770053	0.765993	0.742631	0.757624	0.755682	0.769059	0.737384
P54	NA	NA	NA	NA	0.494074	0.503555	0.52634	0.577115	0.68613	0.715572	0.720106	0.671354	0.700187	0.643862	0.686993	0.704833	0.694915	0.693443	0.714836	0.717879	0.69063	0.701195	0.725726	0.716017	0.711772	0.732015	0.726807	0.741293	0.750289	0.74368	1	0.723849	0.70892	0.695892	0.722999	0.724558	0.742725	0.699433	0.718456	0.736564	0.743612	0.725476	0.736428	0.717942	0.695679	0.733713	0.717995	0.746582	0.6937
P79	NA	NA	NA	NA	0.469797	0.492981	0.533814	0.552924	0.702904	0.688507	0.683541	0.682217	0.686903	0.647856	0.694946	0.699169	0.68799	0.719332	0.704595	0.703101	0.686866	0.75055	0.764929	0.712658	0.701045	0.731957	0.741632	0.71171	0.721855	0.730099	0.723849	1	0.733573	0.745218	0.732397	0.731022	0.713767	0.722991	0.710267	0.764676	0.729217	0.743884	0.748893	0.735424	0.702318	0.712699	0.749356	0.760459	0.718304
P84	NA	NA	NA	NA	0.530712	0.535864	0.581745	0.585875	0.719115	0.697002	0.709566	0.753329	0.712425	0.738068	0.730048	0.745741	0.741529	0.745762	0.728601	0.731336	0.75075	0.752466	0.773336	0.733685	0.741807	0.749371	0.767856	0.744516	0.735411	0.757351	0.70892	0.733573	1	0.821576	0.790846	0.79174	0.779412	0.794592	0.797308	0.79195	0.808408	0.80418	0.810814	0.795807	0.78319	0.777342	0.780752	0.79792	0.755541
P28	NA	NA	NA	NA	0.528523	0.534371	0.595213	0.567858	0.707715	0.690061	0.697739	0.725461	0.706479	0.730393	0.734957	0.753601	0.732055	0.746848	0.718779	0.73087	0.738611	0.781029	0.759833	0.732216	0.743636	0.73568	0.766741	0.751706	0.739945	0.732762	0.695892	0.745218	0.821576	1	0.827828	0.789245	0.781101	0.80071	0.794926	0.795284	0.82323	0.818286	0.816174	0.816754	0.786293	0.771152	0.800263	0.794619	0.765031
P85	NA	NA	NA	NA	0.517014	0.518518	0.582988	0.560855	0.724163	0.68533	0.694472	0.722416	0.720686	0.73666	0.730715	0.732867	0.715795	0.728147	0.720906	0.723863	0.730574	0.752315	0.741308	0.735319	0.737931	0.721421	0.76674	0.755859	0.733773	0.747224	0.722999	0.732397	0.790846	0.827828	1	0.782134	0.779012	0.782335	0.792094	0.795356	0.814274	0.808614	0.811514	0.786511	0.765683	0.772125	0.772384	0.774278	0.768307
P49	NA	NA	NA	NA	0.549442	0.525914	0.585101	0.585619	0.73162	0.725106	0.717184	0.753624	0.736935	0.713991	0.720515	0.737574	0.73435	0.740424	0.748401	0.760118	0.747925	0.774405	0.764677	0.752549	0.754787	0.757908	0.761989	0.753544	0.752317	0.748771	0.724558	0.731022	0.79174	0.789245	0.782134	1	0.783601	0.795398	0.789762	0.790929	0.812536	0.815989	0.817551	0.799758	0.763654	0.787646	0.801072	0.814501	0.745851
P09	NA	NA	NA	NA	0.532809	0.533362	0.563867	0.567562	0.735751	0.715747	0.72039	0.753825	0.737135	0.722856	0.709452	0.722443	0.720085	0.729849	0.747832	0.750047	0.740917	0.756681	0.763301	0.757141	0.734859	0.748725	0.767613	0.773158	0.759418	0.774301	0.742725	0.713767	0.779412	0.781101	0.779012	0.783601	1	0.793362	0.799056	0.773736	0.8146	0.818326	0.816103	0.784199	0.78602	0.784377	0.797487	0.805313	0.776879
P64	NA	NA	NA	NA	0.537826	0.538577	0.600312	0.568725	0.716194	0.68613	0.680856	0.743221	0.724112	0.719185	0.717972	0.730816	0.731676	0.786673	0.722632	0.732665	0.734361	0.783174	0.748537	0.740125	0.749813	0.728416	0.757049	0.746645	0.727268	0.740868	0.699433	0.722991	0.794592	0.80071	0.782335	0.795398	0.793362	1	0.823608	0.80439	0.806403	0.817242	0.838244	0.791047	0.77344	0.764178	0.789408	0.811305	0.765084
P97	NA	NA	NA	NA	0.522797	0.521212	0.560627	0.561251	0.705544	0.679129	0.676811	0.734661	0.718173	0.726574	0.716916	0.73339	0.72528	0.748896	0.722684	0.731822	0.724555	0.755838	0.740405	0.73774	0.744212	0.726473	0.768165	0.769646	0.72057	0.734021	0.718456	0.710267	0.797308	0.794926	0.792094	0.789762	0.799056	0.823608	1	0.810049	0.817972	0.809541	0.834954	0.777889	0.783658	0.781525	0.776484	0.807361	0.769788
P88	NA	NA	NA	NA	0.513976	0.516617	0.564071	0.574112	0.713046	0.705607	0.691723	0.723266	0.717901	0.729138	0.727654	0.743169	0.726251	0.760107	0.722524	0.751761	0.732728	0.773726	0.777578	0.747377	0.751474	0.740429	0.777861	0.768247	0.750425	0.753329	0.736564	0.764676	0.79195	0.795284	0.795356	0.790929	0.773736	0.80439	0.810049	1	0.817784	0.804319	0.833313	0.787774	0.777479	0.794872	0.801182	0.826643	0.753554
P103	NA	NA	NA	NA	0.509438	0.52176	0.567814	0.564792	0.719727	0.706698	0.693567	0.727993	0.712903	0.721848	0.713452	0.75375	0.717914	0.751337	0.743695	0.761116	0.753174	0.78458	0.769685	0.758632	0.761708	0.758295	0.778139	0.764843	0.762947	0.756458	0.743612	0.729217	0.808408	0.82323	0.814274	0.812536	0.8146	0.806403	0.817972	0.817784	1	0.834218	0.84077	0.805534	0.786583	0.813847	0.820517	0.824568	0.761612
P30	NA	NA	NA	NA	0.528845	0.53149	0.576399	0.580515	0.737006	0.709002	0.690635	0.738901	0.738601	0.73604	0.717579	0.743166	0.721822	0.762521	0.751309	0.749049	0.734677	0.789321	0.764951	0.7719	0.753133	0.767622	0.786242	0.764837	0.757012	0.768901	0.725476	0.743884	0.80418	0.818286	0.808614	0.815989	0.818326	0.817242	0.809541	0.804319	0.834218	1	0.846992	0.809906	0.79743	0.797074	0.81317	0.823791	0.762849
P61	NA	NA	NA	NA	0.51699	0.525189	0.569674	0.572505	0.724696	0.707194	0.699716	0.740895	0.737496	0.725458	0.738099	0.742077	0.747705	0.769016	0.757258	0.763072	0.741321	0.793749	0.773203	0.770414	0.763616	0.745777	0.782406	0.769182	0.762725	0.770053	0.736428	0.748893	0.810814	0.816174	0.811514	0.817551	0.816103	0.838244	0.834954	0.833313	0.84077	0.846992	1	0.805485	0.785437	0.801681	0.816725	0.841217	0.772798
P34	NA	NA	NA	NA	0.540224	0.565204	0.593864	0.606667	0.738772	0.724399	0.714876	0.749699	0.727588	0.734037	0.741825	0.771365	0.732695	0.753208	0.754424	0.754792	0.776023	0.812585	0.768305	0.779992	0.768552	0.760101	0.780685	0.779654	0.753714	0.765993	0.717942	0.735424	0.795807	0.816754	0.786511	0.799758	0.784199	0.791047	0.777889	0.787774	0.805534	0.809906	0.805485	1	0.811995	0.808111	0.808082	0.819618	0.768608
P51	NA	NA	NA	NA	0.555272	0.561444	0.564605	0.569241	0.718676	0.706319	0.691086	0.7383	0.72187	0.735276	0.734853	0.74109	0.724367	0.738681	0.725478	0.719788	0.763858	0.773508	0.753187	0.750071	0.749038	0.740642	0.773155	0.756775	0.740568	0.742631	0.695679	0.702318	0.78319	0.786293	0.765683	0.763654	0.78602	0.77344	0.783658	0.777479	0.786583	0.79743	0.785437	0.811995	1	0.790078	0.775651	0.790734	0.77818
P95	NA	NA	NA	NA	0.522056	0.54383	0.549711	0.580138	0.73003	0.723132	0.7046	0.729142	0.703628	0.721494	0.735918	0.744531	0.711986	0.732862	0.757302	0.758498	0.762051	0.775182	0.766914	0.773108	0.755815	0.753163	0.750008	0.745137	0.779139	0.757624	0.733713	0.712699	0.777342	0.771152	0.772125	0.787646	0.784377	0.764178	0.781525	0.794872	0.813847	0.797074	0.801681	0.808111	0.790078	1	0.801588	0.816282	0.773198
P44	NA	NA	NA	NA	0.500754	0.548474	0.572917	0.573751	0.733829	0.730395	0.708867	0.724369	0.703664	0.700974	0.702234	0.724687	0.727299	0.755702	0.741297	0.756012	0.758041	0.797061	0.785736	0.759966	0.734644	0.739382	0.747279	0.730261	0.772194	0.755682	0.717995	0.749356	0.780752	0.800263	0.772384	0.801072	0.797487	0.789408	0.776484	0.801182	0.820517	0.81317	0.816725	0.808082	0.775651	0.801588	1	0.842219	0.762238
P56	NA	NA	NA	NA	0.507897	0.53686	0.566304	0.581071	0.730762	0.735059	0.710437	0.7342	0.718341	0.715221	0.729047	0.746134	0.729328	0.775821	0.748035	0.768841	0.75685	0.802737	0.795071	0.769792	0.760541	0.754913	0.774123	0.75891	0.780897	0.769059	0.746582	0.760459	0.79792	0.794619	0.774278	0.814501	0.805313	0.811305	0.807361	0.826643	0.824568	0.823791	0.841217	0.819618	0.790734	0.816282	0.842219	1	0.780916
P89	NA	NA	NA	NA	0.538292	0.540668	0.537455	0.5548	0.715214	0.699582	0.685288	0.730237	0.714099	0.698003	0.725297	0.707727	0.691623	0.704723	0.698752	0.695077	0.745081	0.75458	0.729876	0.744034	0.714187	0.708132	0.734249	0.732474	0.738674	0.737384	0.6937	0.718304	0.755541	0.765031	0.768307	0.745851	0.776879	0.765084	0.769788	0.753554	0.761612	0.762849	0.772798	0.768608	0.77818	0.773198	0.762238	0.780916	1
P13	NA	NA	NA	NA	0.519451	0.520702	0.572123	0.571863	0.700259	0.708842	0.713512	0.734603	0.724685	0.688618	0.728116	0.709048	0.727636	0.722684	0.737214	0.71472	0.729297	0.753551	0.762283	0.739703	0.722973	0.751362	0.740543	0.741906	0.739743	0.754326	0.739502	0.754571	0.77349	0.774184	0.783395	0.775271	0.785154	0.767225	0.770881	0.772368	0.788739	0.789215	0.787444	0.764091	0.74307	0.771322	0.773044	0.775257	0.772946
P36	NA	NA	NA	NA	0.518621	0.509827	0.556222	0.544763	0.698091	0.683763	0.677485	0.710368	0.714829	0.716283	0.719748	0.700076	0.694447	0.705216	0.699747	0.719723	0.713158	0.745158	0.735313	0.727661	0.699519	0.706471	0.740085	0.745838	0.717094	0.734391	0.724625	0.720782	0.746215	0.771523	0.80309	0.75499	0.78206	0.761543	0.785947	0.775314	0.781669	0.780714	0.783763	0.74844	0.758593	0.759077	0.745105	0.760723	0.796309
P99	NA	NA	NA	NA	0.520892	0.508358	0.538786	0.539891	0.69108	0.67748	0.696174	0.71833	0.732072	0.704759	0.717827	0.714424	0.704721	0.69221	0.710408	0.713812	0.721437	0.722348	0.743965	0.745078	0.733306	0.729026	0.739777	0.748563	0.750585	0.73176	0.740332	0.72653	0.727602	0.739914	0.767978	0.731344	0.788033	0.750951	0.758929	0.771212	0.773493	0.760569	0.777426	0.743387	0.739774	0.760724	0.731126	0.756455	0.764942
P04	NA	NA	NA	NA	0.504757	0.516157	0.559214	0.55195	0.691231	0.680889	0.706109	0.716256	0.713072	0.715365	0.707119	0.708766	0.718476	0.716805	0.711489	0.725849	0.729015	0.736794	0.758734	0.725391	0.728301	0.726457	0.762951	0.73065	0.727781	0.73209	0.726389	0.714366	0.77322	0.790944	0.775948	0.768683	0.782373	0.783733	0.789323	0.786348	0.801168	0.777916	0.793744	0.768157	0.754774	0.772632	0.770826	0.802166	0.754268
P42	NA	NA	NA	NA	0.517798	0.505446	0.537513	0.558509	0.691775	0.689051	0.693953	0.706496	0.699903	0.692585	0.716503	0.705289	0.70691	0.742113	0.707155	0.720789	0.710894	0.764637	0.745674	0.733582	0.735452	0.742419	0.749862	0.745802	0.725924	0.720279	0.734381	0.733212	0.766265	0.767638	0.768297	0.756029	0.777891	0.783823	0.77766	0.785925	0.781123	0.783814	0.789754	0.753591	0.753757	0.756637	0.751678	0.781589	0.756769
P46	NA	NA	NA	NA	0.502202	0.516283	0.535488	0.549081	0.682553	0.666106	0.672416	0.704561	0.67992	0.690718	0.719949	0.691951	0.672521	0.700945	0.696648	0.705073	0.700612	0.725396	0.728566	0.713853	0.683216	0.703748	0.712378	0.74831	0.68604	0.706045	0.705738	0.695992	0.724998	0.729247	0.739067	0.726845	0.764467	0.737152	0.764349	0.744628	0.752986	0.744546	0.748714	0.753697	0.727195	0.752866	0.737497	0.751682	0.777609
P104	NA	NA	NA	NA	0.527137	0.528931	0.520904	0.546545	0.684412	0.715276	0.675237	0.693459	0.673963	0.697417	0.707112	0.695351	0.66771	0.686243	0.663439	0.683019	0.727361	0.715322	0.717792	0.723618	0.706267	0.69928	0.725955	0.72709	0.729619	0.709528	0.705331	0.691031	0.724253	0.726237	0.739803	0.707193	0.728623	0.709827	0.736527	0.755497	0.731314	0.726682	0.726346	0.723728	0.753015	0.749812	0.714972	0.739346	0.786508
P12	NA	NA	NA	NA	0.507235	0.492003	0.532462	0.540381	0.68002	0.673217	0.640091	0.699181	0.683745	0.679427	0.678056	0.676628	0.663781	0.704063	0.687793	0.693621	0.688734	0.713512	0.707477	0.710369	0.693231	0.697481	0.72566	0.71191	0.694046	0.712982	0.689615	0.73993	0.754805	0.753427	0.751187	0.755769	0.747841	0.748733	0.754527	0.755217	0.758818	0.776746	0.755777	0.733096	0.734044	0.731957	0.728981	0.749207	0.747915
P25	NA	NA	NA	NA	0.53015	0.497475	0.552422	0.558606	0.695073	0.701152	0.682916	0.709905	0.70121	0.678968	0.693534	0.697335	0.689907	0.71157	0.686136	0.712246	0.709242	0.727679	0.752135	0.704114	0.727051	0.736637	0.723863	0.739027	0.713802	0.709715	0.728546	0.747285	0.741558	0.742152	0.754112	0.764287	0.745744	0.740838	0.746114	0.77182	0.751499	0.754575	0.760183	0.729988	0.717368	0.730586	0.733489	0.750389	0.737124
P80	NA	NA	NA	NA	0.548407	0.535987	0.557637	0.542547	0.666242	0.672328	0.677804	0.681176	0.69251	0.67304	0.682873	0.679064	0.677531	0.660879	0.677962	0.686547	0.703879	0.707981	0.686537	0.685345	0.686169	0.692548	0.696539	0.689832	0.71503	0.699403	0.68034	0.649396	0.714695	0.729371	0.710472	0.719942	0.740333	0.728926	0.72073	0.711144	0.729062	0.73807	0.731298	0.732187	0.723881	0.740768	0.716727	0.728218	0.728357
P29	NA	NA	NA	NA	0.576737	0.528865	0.541611	0.533988	0.670462	0.651889	0.660173	0.709448	0.725996	0.693078	0.679689	0.669512	0.684027	0.657288	0.652389	0.656174	0.678624	0.679417	0.671861	0.682411	0.668462	0.670276	0.692867	0.693116	0.670398	0.678015	0.648093	0.668119	0.718758	0.725367	0.736442	0.726552	0.728977	0.752839	0.738455	0.719167	0.703849	0.732738	0.740879	0.71211	0.717886	0.689634	0.693719	0.701745	0.741262
P96	NA	NA	NA	NA	0.518129	0.48693	0.554116	0.527941	0.647401	0.624706	0.627181	0.702222	0.684459	0.683662	0.687705	0.667644	0.67796	0.679705	0.65128	0.657808	0.657258	0.700092	0.693845	0.677544	0.663633	0.663345	0.689753	0.688405	0.657606	0.670378	0.627688	0.681492	0.731491	0.768627	0.731343	0.724093	0.729871	0.76425	0.778033	0.734009	0.726231	0.742947	0.750099	0.715199	0.713994	0.693873	0.710157	0.713623	0.736739
P16	NA	NA	NA	NA	0.536599	0.52889	0.559675	0.563278	0.688433	0.690976	0.691854	0.729272	0.722631	0.712292	0.715427	0.709628	0.711936	0.698587	0.685234	0.694129	0.721726	0.729878	0.719289	0.718136	0.692066	0.700148	0.740212	0.721268	0.717136	0.728263	0.701973	0.717746	0.762264	0.777612	0.779203	0.773794	0.78436	0.786063	0.779083	0.759294	0.774845	0.784236	0.788473	0.759723	0.749455	0.747214	0.758985	0.771138	0.787767
P68	NA	NA	NA	NA	0.534086	0.506897	0.558584	0.545382	0.676779	0.660702	0.661359	0.722652	0.707322	0.71107	0.723715	0.692843	0.698026	0.704387	0.68337	0.702382	0.697977	0.735777	0.71293	0.703296	0.69274	0.689507	0.713636	0.712407	0.689955	0.701353	0.661055	0.699879	0.746248	0.780944	0.762481	0.761045	0.760423	0.801723	0.793498	0.765722	0.766343	0.767698	0.786436	0.753449	0.732498	0.733145	0.749983	0.754157	0.771672
P73	NA	NA	NA	NA	0.564399	0.520008	0.553952	0.538113	0.685097	0.658565	0.654883	0.742311	0.724553	0.723251	0.706011	0.705712	0.704935	0.692707	0.689319	0.694212	0.704631	0.727962	0.700842	0.700366	0.699957	0.699569	0.729373	0.726899	0.707373	0.708153	0.664195	0.685023	0.760352	0.778773	0.759091	0.759017	0.78206	0.807845	0.793089	0.764685	0.768757	0.789153	0.78562	0.751575	0.766832	0.737165	0.741472	0.753845	0.790907
P20	NA	NA	NA	NA	0.562206	0.521191	0.547179	0.549436	0.661846	0.665257	0.665019	0.709157	0.704554	0.683359	0.724764	0.694716	0.675812	0.693937	0.673929	0.686075	0.703446	0.726701	0.70102	0.697357	0.689289	0.684456	0.711838	0.716293	0.706648	0.702193	0.672148	0.687541	0.745323	0.768842	0.744441	0.755555	0.754346	0.761026	0.752817	0.75482	0.749078	0.762292	0.764824	0.745599	0.745821	0.73937	0.72014	0.751125	0.754817
P83	NA	NA	NA	NA	0.565556	0.546211	0.574444	0.545376	0.69316	0.663823	0.700715	0.711625	0.728421	0.706942	0.720697	0.713737	0.704109	0.672802	0.687306	0.692064	0.705165	0.712172	0.693815	0.702191	0.69508	0.700857	0.735557	0.728151	0.716489	0.706352	0.698377	0.679648	0.727756	0.763955	0.766553	0.736259	0.773359	0.743107	0.737071	0.725952	0.746371	0.769628	0.757544	0.74429	0.737987	0.732706	0.727983	0.723107	0.742074
P24	NA	NA	NA	NA	0.557124	0.515754	0.548977	0.549537	0.688607	0.662856	0.691311	0.717449	0.699758	0.712759	0.704001	0.687767	0.709135	0.68748	0.714648	0.686301	0.7007	0.704707	0.721807	0.694839	0.709616	0.721887	0.739142	0.735632	0.719798	0.716119	0.6789	0.664751	0.754103	0.73811	0.744836	0.735949	0.75074	0.748405	0.751504	0.735959	0.72827	0.744349	0.74405	0.732934	0.73155	0.720744	0.714569	0.719639	0.734401
P50	NA	NA	NA	NA	0.515499	0.475678	0.522959	0.512031	0.666791	0.632379	0.666757	0.70554	0.687268	0.688998	0.696444	0.697136	0.685848	0.665085	0.666739	0.683512	0.680641	0.68907	0.702437	0.675191	0.700692	0.710303	0.707822	0.701234	0.695492	0.690818	0.686641	0.678116	0.747775	0.746	0.735137	0.726896	0.745332	0.74217	0.750749	0.738667	0.752319	0.730778	0.739813	0.711251	0.704379	0.718016	0.697961	0.717616	0.727335
P77	NA	NA	NA	NA	0.56759	0.49953	0.526032	0.528673	0.651503	0.63889	0.645401	0.716476	0.707687	0.692822	0.686031	0.676413	0.687595	0.66903	0.67058	0.65368	0.682135	0.672444	0.675562	0.680997	0.685479	0.690111	0.704574	0.710783	0.668882	0.677617	0.671464	0.653429	0.721341	0.710762	0.726783	0.727902	0.743233	0.750008	0.755132	0.719695	0.724843	0.738574	0.740752	0.701499	0.721877	0.710847	0.677731	0.700791	0.734694
P23	NA	NA	NA	NA	0.524762	0.499137	0.547545	0.531702	0.678622	0.661624	0.634966	0.722873	0.710005	0.698793	0.68205	0.670835	0.710701	0.683919	0.694876	0.678319	0.676029	0.707178	0.713737	0.720918	0.690703	0.702807	0.716271	0.718156	0.673269	0.697975	0.678444	0.701171	0.729373	0.748349	0.749687	0.73222	0.744358	0.753525	0.761589	0.733304	0.743429	0.762983	0.765985	0.734504	0.735769	0.722464	0.71298	0.72	0.73813
P81	NA	NA	NA	NA	0.535756	0.489602	0.535919	0.545387	0.676937	0.648185	0.637609	0.711879	0.690972	0.699235	0.69092	0.693669	0.683453	0.692071	0.694349	0.686334	0.690449	0.707077	0.701885	0.715404	0.708909	0.698833	0.713573	0.728947	0.700515	0.695955	0.681976	0.670357	0.715675	0.729901	0.7372	0.744647	0.74643	0.771021	0.789909	0.759302	0.760116	0.762724	0.76615	0.738684	0.729134	0.766287	0.722813	0.730009	0.736518
P69	NA	NA	NA	NA	0.498845	0.506923	0.496195	0.513559	0.616082	0.618945	0.637392	0.628595	0.647262	0.605042	0.641941	0.632879	0.638971	0.602132	0.641758	0.612337	0.632132	0.605174	0.613092	0.656525	0.658046	0.639376	0.645465	0.652721	0.684251	0.675712	0.647865	0.611502	0.642741	0.667602	0.684769	0.639934	0.666569	0.641768	0.643682	0.635253	0.653579	0.672428	0.669962	0.654144	0.647662	0.669506	0.62782	0.641738	0.660836
P08	NA	NA	NA	NA	0.610147	0.505566	0.498011	0.512948	0.602526	0.617642	0.620619	0.660839	0.671304	0.64469	0.636972	0.630742	0.623686	0.577842	0.604967	0.590551	0.633014	0.58999	0.618393	0.608243	0.628484	0.627659	0.643419	0.671844	0.631732	0.63166	0.621728	0.589849	0.631914	0.628664	0.647284	0.651077	0.657384	0.639124	0.649934	0.650617	0.637239	0.649005	0.637693	0.636109	0.666047	0.635296	0.601941	0.622831	0.665341
P11	NA	NA	NA	NA	0.544247	0.556407	0.545319	0.523071	0.661665	0.652911	0.640577	0.661031	0.67295	0.653487	0.659186	0.645073	0.648805	0.652671	0.643999	0.632378	0.670223	0.653328	0.632675	0.655503	0.63712	0.644785	0.657817	0.680752	0.686066	0.67841	0.642425	0.605333	0.661058	0.678442	0.692724	0.666827	0.707143	0.700422	0.670889	0.660538	0.674493	0.688421	0.684323	0.677228	0.685667	0.681122	0.663116	0.670489	0.724103
P71	NA	NA	NA	NA	0.528558	0.488773	0.508893	0.501463	0.608309	0.623684	0.612883	0.652353	0.66428	0.644463	0.641129	0.636408	0.641577	0.604462	0.620549	0.618819	0.640694	0.62574	0.618855	0.632161	0.626168	0.611825	0.645181	0.655933	0.659237	0.64677	0.633889	0.591687	0.663364	0.678501	0.693839	0.664427	0.683068	0.688869	0.701752	0.668504	0.676187	0.677154	0.691629	0.656322	0.657852	0.6698	0.639749	0.649481	0.702671
P55	NA	NA	NA	NA	0.509705	0.492607	0.505066	0.542581	0.627446	0.661766	0.639773	0.636502	0.640259	0.61299	0.65356	0.623837	0.636735	0.633218	0.6706	0.652316	0.645571	0.646001	0.688928	0.693778	0.671856	0.688301	0.665053	0.672904	0.6654	0.666822	0.693167	0.626124	0.643676	0.624649	0.643677	0.659252	0.685617	0.63876	0.6496	0.655949	0.663586	0.67881	0.66786	0.659412	0.664974	0.695071	0.648105	0.665478	0.657986
P78	NA	NA	NA	NA	0.497866	0.549318	0.522715	0.582797	0.655418	0.66449	0.660234	0.666981	0.665533	0.660882	0.678824	0.681038	0.666448	0.666347	0.698183	0.661691	0.67617	0.677828	0.672727	0.710473	0.699408	0.70309	0.711395	0.696275	0.686496	0.689768	0.66727	0.636034	0.671178	0.673035	0.674619	0.690911	0.682715	0.674882	0.679705	0.677612	0.685773	0.70594	0.693294	0.727904	0.693054	0.731594	0.669734	0.693915	0.657088
P94	NA	NA	NA	NA	0.526824	0.557765	0.562829	0.574684	0.665164	0.659434	0.680895	0.649444	0.6508	0.625918	0.664238	0.673275	0.652777	0.666316	0.69718	0.652165	0.695981	0.673682	0.691444	0.690922	0.687334	0.695988	0.665727	0.681236	0.713548	0.700723	0.674998	0.632176	0.679247	0.662875	0.661158	0.67626	0.699432	0.683511	0.664601	0.656428	0.692004	0.688216	0.685626	0.699645	0.679576	0.711642	0.681184	0.687483	0.668298
P15	NA	NA	NA	NA	0.519376	0.52292	0.516706	0.53	0.655522	0.625741	0.662839	0.662042	0.683097	0.652807	0.64359	0.660401	0.687467	0.640649	0.669977	0.649914	0.662911	0.638474	0.66058	0.667872	0.680665	0.681625	0.660768	0.678393	0.67246	0.668523	0.649034	0.612714	0.654111	0.651469	0.660718	0.681959	0.675745	0.657	0.659816	0.654758	0.663847	0.671021	0.679266	0.67595	0.663334	0.681258	0.644669	0.651377	0.647045
P22	NA	NA	NA	NA	0.524457	0.546696	0.522791	0.531147	0.641307	0.619666	0.666484	0.665249	0.664792	0.706284	0.690151	0.685552	0.67029	0.640507	0.639154	0.64129	0.663095	0.637065	0.672849	0.644545	0.66071	0.665572	0.666093	0.67395	0.664538	0.664348	0.632054	0.617881	0.684746	0.678349	0.671907	0.659312	0.677185	0.675091	0.673514	0.675046	0.656591	0.675221	0.671007	0.677615	0.683498	0.6861	0.64977	0.671231	0.688139
P58	NA	NA	NA	NA	0.486262	0.452758	0.507499	0.495298	0.630468	0.615851	0.618235	0.650788	0.654581	0.647116	0.65824	0.672648	0.63359	0.650669	0.648767	0.675904	0.654468	0.675262	0.68195	0.675701	0.677548	0.672201	0.679265	0.686551	0.675818	0.653017	0.689226	0.650585	0.684801	0.698071	0.708916	0.743538	0.704597	0.706403	0.722437	0.726719	0.737875	0.717468	0.724326	0.689458	0.677023	0.71882	0.682921	0.728874	0.678149
P67	NA	NA	NA	NA	0.511071	0.493575	0.516649	0.523667	0.658123	0.633927	0.654155	0.675588	0.698407	0.67531	0.684782	0.691832	0.683766	0.653099	0.6615	0.661309	0.664112	0.661745	0.682759	0.682576	0.685441	0.710189	0.696434	0.688912	0.666907	0.667428	0.66295	0.654755	0.718035	0.715152	0.701	0.718462	0.712386	0.712925	0.714614	0.707034	0.70831	0.731122	0.720281	0.704611	0.683848	0.7021	0.671897	0.704865	0.665926
P18	NA	NA	NA	NA	0.544215	0.490221	0.562866	0.554211	0.682124	0.648609	0.682611	0.691999	0.710281	0.66415	0.673663	0.672936	0.7038	0.680566	0.692049	0.685611	0.698079	0.690451	0.701321	0.686084	0.71997	0.704208	0.689498	0.692623	0.688303	0.683354	0.670459	0.671421	0.724766	0.71019	0.712888	0.742875	0.706259	0.718032	0.710101	0.699566	0.709874	0.721218	0.725581	0.714533	0.696749	0.697395	0.700071	0.693953	0.696571
P52	NA	NA	NA	NA	0.609404	0.543995	0.565027	0.540591	0.652667	0.658792	0.648556	0.71257	0.701703	0.674874	0.678189	0.684395	0.699569	0.658324	0.653254	0.634858	0.690958	0.661609	0.675923	0.658485	0.676803	0.671458	0.688963	0.703206	0.672618	0.664356	0.642073	0.63435	0.695121	0.704694	0.692882	0.716723	0.705282	0.726391	0.709465	0.693251	0.68906	0.708625	0.700636	0.705864	0.721904	0.677527	0.675231	0.684051	0.704172
P48	NA	NA	NA	NA	0.547607	0.496381	0.512861	0.510898	0.639998	0.66356	0.645259	0.707306	0.699498	0.663554	0.693595	0.649728	0.663554	0.626456	0.677799	0.648462	0.679474	0.660283	0.679326	0.699625	0.661095	0.671453	0.679955	0.671073	0.664554	0.655019	0.654485	0.64862	0.66853	0.684792	0.700693	0.686789	0.711158	0.693336	0.691706	0.683919	0.694787	0.685	0.696388	0.687828	0.693999	0.688213	0.662858	0.671232	0.713411
P32	NA	NA	NA	NA	0.531878	0.51879	0.55191	0.551831	0.675942	0.66825	0.665347	0.678258	0.699957	0.66711	0.685863	0.681551	0.679741	0.686275	0.684256	0.681164	0.683839	0.691525	0.704137	0.699441	0.683051	0.711745	0.707832	0.722827	0.684494	0.694352	0.713804	0.666396	0.702792	0.696001	0.708438	0.70603	0.738139	0.7358	0.724421	0.712119	0.728908	0.734413	0.723069	0.699722	0.704853	0.714374	0.686512	0.703766	0.699835
P37	NA	NA	NA	NA	0.518691	0.501729	0.520103	0.544975	0.647503	0.658376	0.671	0.676097	0.696745	0.650013	0.668173	0.665041	0.672023	0.655057	0.687437	0.670879	0.659677	0.663561	0.676909	0.680377	0.673417	0.692474	0.684792	0.714262	0.679627	0.686263	0.728397	0.666579	0.671801	0.673281	0.693917	0.688759	0.730595	0.683297	0.700717	0.688262	0.701428	0.709546	0.710041	0.689165	0.680902	0.69809	0.679364	0.683227	0.671788
P65	NA	NA	NA	NA	0.487585	0.496825	0.551239	0.536686	0.656745	0.620056	0.610813	0.649276	0.682221	0.677006	0.654832	0.645513	0.640306	0.635993	0.658648	0.65413	0.673993	0.669556	0.639187	0.634498	0.6311	0.656671	0.6703	0.670736	0.648041	0.67119	0.622545	0.631694	0.677377	0.693266	0.691654	0.702057	0.709873	0.693325	0.68127	0.675949	0.698596	0.717974	0.700465	0.695916	0.674627	0.678266	0.675661	0.680935	0.670737
P92	NA	NA	NA	NA	0.491384	0.508673	0.536383	0.548499	0.669657	0.636203	0.639797	0.67186	0.665088	0.678148	0.691834	0.674748	0.663741	0.651489	0.678155	0.667047	0.668509	0.666486	0.66859	0.672396	0.672145	0.674199	0.700171	0.71003	0.672942	0.698754	0.671009	0.633897	0.704705	0.724489	0.726493	0.690573	0.726145	0.695887	0.722142	0.699807	0.735549	0.710124	0.718704	0.719262	0.702673	0.729114	0.685118	0.699803	0.70395
P10	NA	NA	NA	NA	0.498849	0.485238	0.530689	0.534892	0.656341	0.631508	0.623362	0.654742	0.669249	0.646116	0.648424	0.642873	0.644279	0.666111	0.646907	0.665968	0.6499	0.655381	0.678523	0.657093	0.637534	0.648822	0.688641	0.688589	0.651649	0.69167	0.669248	0.70986	0.695459	0.687877	0.702567	0.711642	0.699888	0.703784	0.697845	0.717239	0.691528	0.716125	0.716125	0.682105	0.668528	0.682225	0.680586	0.691776	0.685823
P70	NA	NA	NA	NA	0.543572	0.56581	0.539262	0.542932	0.706242	0.650537	0.66505	0.659503	0.691864	0.675073	0.661244	0.675816	0.654891	0.708107	0.681189	0.702094	0.695963	0.695677	0.69631	0.691831	0.688859	0.704462	0.710034	0.703684	0.693227	0.701201	0.67384	0.674562	0.707783	0.719326	0.711566	0.7105	0.720709	0.709446	0.694	0.709997	0.722175	0.742114	0.712044	0.710624	0.712957	0.713444	0.709959	0.705275	0.676853
P91	NA	NA	NA	NA	0.550935	0.548682	0.569721	0.504143	0.681977	0.626192	0.650249	0.657538	0.700323	0.666123	0.67751	0.659399	0.661111	0.689111	0.642485	0.660065	0.688017	0.682305	0.661544	0.652819	0.665108	0.652826	0.690995	0.706463	0.679281	0.681937	0.654304	0.672073	0.695261	0.720298	0.724879	0.68165	0.707152	0.737699	0.692349	0.705763	0.695018	0.719612	0.714953	0.6961	0.715412	0.677769	0.680849	0.690349	0.710094
P02	NA	NA	NA	NA	0.45991	0.463647	0.504644	0.49286	0.620449	0.588739	0.593973	0.618733	0.619512	0.648176	0.617499	0.648424	0.620479	0.60749	0.621182	0.640215	0.624539	0.624021	0.656494	0.654189	0.665548	0.654456	0.667316	0.668714	0.646587	0.650624	0.63193	0.615632	0.638067	0.656597	0.65232	0.636784	0.661799	0.636091	0.665373	0.668065	0.670281	0.673738	0.669202	0.646872	0.655866	0.659978	0.623458	0.644855	0.615779
P41	NA	NA	NA	NA	0.4723	0.505028	0.46886	0.528917	0.624814	0.668705	0.588099	0.658144	0.629868	0.584103	0.591239	0.593652	0.60612	0.593521	0.60199	0.597174	0.613279	0.606596	0.612589	0.658113	0.585383	0.608054	0.618508	0.624415	0.610748	0.639485	0.625704	0.646785	0.635457	0.63819	0.656967	0.633042	0.644236	0.629246	0.629894	0.638957	0.633717	0.657634	0.644539	0.641581	0.626528	0.628506	0.631105	0.64252	0.660246
P05	NA	NA	NA	NA	0.465565	0.416923	0.456778	0.495394	0.592877	0.579577	0.584021	0.614386	0.610655	0.609404	0.612085	0.601056	0.593518	0.592194	0.585908	0.606078	0.581469	0.592272	0.625354	0.618045	0.588496	0.627427	0.646688	0.637804	0.597322	0.61187	0.651601	0.631469	0.613393	0.620641	0.656214	0.640871	0.642244	0.638828	0.658862	0.650064	0.624742	0.650988	0.643829	0.614546	0.608722	0.634932	0.599638	0.626579	0.647434
P75	NA	NA	NA	NA	0.473204	0.438716	0.472624	0.493402	0.605281	0.60203	0.584664	0.632445	0.636411	0.627146	0.629791	0.620907	0.616994	0.616754	0.596029	0.607452	0.616639	0.614738	0.646018	0.622373	0.620532	0.611012	0.667798	0.669946	0.621169	0.643433	0.663351	0.683108	0.641771	0.644869	0.681863	0.638718	0.649113	0.667937	0.683323	0.711133	0.640992	0.649679	0.670283	0.642674	0.644008	0.641929	0.618033	0.658636	0.680606
P74	NA	NA	NA	NA	0.492432	0.53628	0.532143	0.567613	0.608217	0.590753	0.612464	0.597696	0.610598	0.633571	0.648705	0.778659	0.637783	0.597747	0.584046	0.601359	0.632885	0.614973	0.619441	0.592571	0.604141	0.60061	0.641428	0.63196	0.61179	0.614099	0.60974	0.609328	0.643344	0.6484	0.627793	0.630139	0.613751	0.625137	0.621222	0.640228	0.632385	0.626747	0.627936	0.661227	0.635568	0.633167	0.614246	0.637478	0.611635
P21	NA	NA	NA	NA	0.517927	0.572497	0.556571	0.58802	0.621805	0.657903	0.661526	0.650651	0.62868	0.638442	0.612658	0.64057	0.654699	0.612158	0.640284	0.615779	0.652472	0.615901	0.635644	0.623959	0.614006	0.64454	0.64992	0.634387	0.624637	0.630501	0.603052	0.599534	0.626922	0.618323	0.610027	0.648682	0.62665	0.620461	0.59709	0.61348	0.602871	0.626628	0.616552	0.65279	0.633862	0.618197	0.631001	0.621569	0.584733
P33	NA	NA	NA	NA	0.533325	0.574427	0.57261	0.539829	0.66312	0.632142	0.646962	0.65958	0.672412	0.674384	0.653226	0.634004	0.645179	0.640611	0.614093	0.627564	0.662404	0.642923	0.640192	0.628208	0.622414	0.630257	0.639888	0.639902	0.619407	0.666712	0.596534	0.612426	0.676285	0.660105	0.64282	0.64477	0.66988	0.68083	0.642825	0.640597	0.634019	0.659167	0.654409	0.667955	0.662212	0.640425	0.647907	0.648182	0.643122
P31	NA	NA	NA	NA	0.583048	0.566892	0.542406	0.606504	0.649698	0.668276	0.695508	0.712678	0.682283	0.648947	0.66696	0.679732	0.68179	0.620456	0.651454	0.634523	0.671293	0.642204	0.656711	0.64488	0.656851	0.674366	0.67212	0.667032	0.66118	0.672414	0.64327	0.629395	0.669495	0.667907	0.659349	0.689422	0.6837	0.660857	0.645015	0.648905	0.645408	0.66978	0.659844	0.694476	0.67592	0.66608	0.662298	0.666367	0.655326
P63	NA	NA	NA	NA	0.593773	0.525531	0.50026	0.527455	0.65101	0.631209	0.638252	0.66538	0.676704	0.638759	0.621302	0.647961	0.659724	0.591241	0.639046	0.611138	0.633994	0.599742	0.622585	0.613032	0.644656	0.679402	0.65169	0.666388	0.658843	0.657814	0.618509	0.583782	0.64967	0.634731	0.619022	0.647815	0.654397	0.625783	0.624698	0.61806	0.61256	0.658075	0.623552	0.6469	0.66005	0.632837	0.609338	0.618965	0.619538
P43	NA	NA	NA	NA	0.519192	0.501165	0.456732	0.501291	0.577912	0.580308	0.555811	0.651762	0.618548	0.624032	0.599298	0.5968	0.608473	0.552147	0.558316	0.564971	0.59503	0.564603	0.567284	0.57198	0.567012	0.570275	0.566145	0.591596	0.591684	0.576648	0.549801	0.548873	0.610446	0.607285	0.598338	0.614241	0.603518	0.603459	0.60313	0.599481	0.59432	0.59095	0.597079	0.601327	0.614401	0.598351	0.581467	0.586727	0.601155
P62	NA	NA	NA	NA	0.531139	0.495918	0.507146	0.481628	0.601106	0.59357	0.587844	0.617283	0.633542	0.635966	0.602715	0.611357	0.618601	0.590635	0.587964	0.600527	0.607475	0.591691	0.594876	0.581348	0.618764	0.612717	0.600515	0.64984	0.60372	0.621173	0.569619	0.550124	0.598578	0.625877	0.616978	0.636793	0.620738	0.601378	0.618886	0.61821	0.604289	0.62693	0.610217	0.617988	0.62753	0.610828	0.592999	0.599284	0.621442
P87	NA	NA	NA	NA	0.54005	0.460757	0.50373	0.52003	0.593891	0.575412	0.60137	0.641136	0.63238	0.633541	0.621595	0.607087	0.638669	0.553425	0.601752	0.590624	0.614869	0.568051	0.614181	0.584622	0.606887	0.630289	0.614302	0.623629	0.595104	0.609838	0.592324	0.55687	0.624911	0.603318	0.607219	0.626777	0.640842	0.615022	0.623634	0.600564	0.598833	0.616381	0.606948	0.602391	0.618303	0.610971	0.572626	0.583034	0.606466
NA: data not available as subtelomeric sequence is too short to be mapped to specific chromosomal end.
[truncated: 55 more columns]

## Sheet: Chr. 17p
	P102	P65	P40	P22	P38	P87	P31	P89	P01	P88	P101	P55	P100	P82	P78	P48	P53	P77	P71	P103	P32	P61	P95	P56	P29	P104	P70	P14	P57	P74	P72	P62	P23	P13	P54	P41	P60	P07	P19	P49	P27	P25	P58	P64	P42	P10	P91	P34	P47
P102	NA	NA	NA	NA	NA	NA	NA	NA	NA	NA	NA	NA	NA	NA	NA	NA	NA	NA	NA	NA	NA	NA	NA	NA	NA	NA	NA	NA	NA	NA	NA	NA	NA	NA	NA	NA	NA	NA	NA	NA	NA	NA	NA	NA	NA	NA	NA	NA	NA
P65	NA	NA	NA	NA	NA	NA	NA	NA	NA	NA	NA	NA	NA	NA	NA	NA	NA	NA	NA	NA	NA	NA	NA	NA	NA	NA	NA	NA	NA	NA	NA	NA	NA	NA	NA	NA	NA	NA	NA	NA	NA	NA	NA	NA	NA	NA	NA	NA	NA
P40	NA	NA	NA	NA	NA	NA	NA	NA	NA	NA	NA	NA	NA	NA	NA	NA	NA	NA	NA	NA	NA	NA	NA	NA	NA	NA	NA	NA	NA	NA	NA	NA	NA	NA	NA	NA	NA	NA	NA	NA	NA	NA	NA	NA	NA	NA	NA	NA	NA
P22	NA	NA	NA	NA	NA	NA	NA	NA	NA	NA	NA	NA	NA	NA	NA	NA	NA	NA	NA	NA	NA	NA	NA	NA	NA	NA	NA	NA	NA	NA	NA	NA	NA	NA	NA	NA	NA	NA	NA	NA	NA	NA	NA	NA	NA	NA	NA	NA	NA
P38	NA	NA	NA	NA	NA	NA	NA	NA	NA	NA	NA	NA	NA	NA	NA	NA	NA	NA	NA	NA	NA	NA	NA	NA	NA	NA	NA	NA	NA	NA	NA	NA	NA	NA	NA	NA	NA	NA	NA	NA	NA	NA	NA	NA	NA	NA	NA	NA	NA
P87	NA	NA	NA	NA	NA	1	0.519523	0.521813	0.500586	0.484517	0.476889	0.52344	0.497351	0.46865	0.45307	0.477751	0.474204	0.485265	0.469798	0.477565	0.511969	0.524523	0.531189	0.521409	0.485719	0.511263	0.561382	0.509266	0.513963	0.476426	0.488215	0.49391	0.493618	0.503549	0.482155	0.497302	0.518473	0.528423	0.503753	0.488546	0.510559	0.507554	0.530271	0.514837	0.502349	0.494398	0.501719	0.496601	0.516979
P31	NA	NA	NA	NA	NA	0.519523	1	0.775091	0.764041	0.74965	0.750215	0.744429	0.760289	0.743203	0.714637	0.734715	0.732076	0.751608	0.746677	0.759259	0.749798	0.773941	0.716026	0.729323	0.689463	0.715916	0.684422	0.716302	0.710607	0.677713	0.722998	0.67413	0.695291	0.707772	0.696207	0.647082	0.653729	0.68387	0.695369	0.720499	0.710611	0.700678	0.737828	0.718707	0.728363	0.71065	0.723308	0.721795	0.750015
P89	NA	NA	NA	NA	NA	0.521813	0.775091	1	0.749349	0.761288	0.762106	0.76113	0.78045	0.741321	0.698994	0.740273	0.721358	0.735037	0.751872	0.773667	0.737405	0.781987	0.722125	0.715039	0.682015	0.723403	0.694343	0.723243	0.688986	0.669708	0.723517	0.67718	0.698029	0.710445	0.70965	0.657344	0.66372	0.702899	0.698797	0.702117	0.731402	0.699698	0.730437	0.744044	0.730137	0.730307	0.739287	0.736137	0.754731
P01	NA	NA	NA	NA	NA	0.500586	0.764041	0.749349	1	0.774594	0.774069	0.749628	0.794042	0.760557	0.748618	0.764474	0.759477	0.780029	0.787578	0.798273	0.771268	0.761459	0.711118	0.753769	0.70944	0.719135	0.735004	0.710167	0.71944	0.686998	0.743657	0.705934	0.710163	0.724535	0.733634	0.668668	0.674932	0.690657	0.72749	0.741247	0.710486	0.714951	0.73698	0.740863	0.752377	0.738452	0.737691	0.743001	0.751431
P88	NA	NA	NA	NA	NA	0.484517	0.74965	0.761288	0.774594	1	0.781518	0.757017	0.781416	0.753096	0.719897	0.743887	0.739341	0.75078	0.774359	0.780911	0.780907	0.738485	0.744916	0.728499	0.689027	0.713373	0.714589	0.75484	0.713435	0.692528	0.736744	0.685967	0.704859	0.722643	0.742468	0.670089	0.668649	0.672962	0.708637	0.718194	0.70859	0.733767	0.711117	0.742687	0.725157	0.730654	0.737099	0.715146	0.730559
P101	NA	NA	NA	NA	NA	0.476889	0.750215	0.762106	0.774069	0.781518	1	0.747376	0.803922	0.736723	0.726662	0.766762	0.746301	0.769706	0.801816	0.82058	0.744065	0.753769	0.722247	0.734715	0.688911	0.716831	0.696585	0.755719	0.698899	0.687872	0.751503	0.687557	0.708941	0.718777	0.73085	0.669794	0.670221	0.687467	0.712566	0.719605	0.725849	0.704226	0.71581	0.734935	0.733382	0.73493	0.735357	0.725936	0.741005
P55	NA	NA	NA	NA	NA	0.52344	0.744429	0.76113	0.749628	0.757017	0.747376	1	0.779789	0.76928	0.764306	0.791798	0.797304	0.797221	0.802336	0.790622	0.777032	0.776776	0.747352	0.733136	0.736526	0.741594	0.753762	0.76801	0.749791	0.71153	0.761841	0.724903	0.739367	0.740915	0.746449	0.702836	0.708889	0.750552	0.726508	0.717985	0.741946	0.743138	0.760695	0.781982	0.746499	0.771722	0.762703	0.779294	0.791277
P100	NA	NA	NA	NA	NA	0.497351	0.760289	0.78045	0.794042	0.781416	0.803922	0.779789	1	0.75569	0.746593	0.78741	0.770615	0.785916	0.805943	0.820211	0.754482	0.764743	0.751962	0.746057	0.730427	0.784479	0.739661	0.764002	0.734576	0.703736	0.767817	0.718215	0.72868	0.737754	0.742616	0.693946	0.699085	0.717793	0.74252	0.738533	0.73949	0.72559	0.732521	0.77474	0.758147	0.788666	0.757357	0.778439	0.766845
P82	NA	NA	NA	NA	NA	0.46865	0.743203	0.741321	0.760557	0.753096	0.736723	0.76928	0.75569	1	0.793082	0.797239	0.790092	0.782628	0.804113	0.797769	0.764429	0.766089	0.720373	0.746052	0.719213	0.726139	0.706966	0.731525	0.719162	0.701736	0.751472	0.705198	0.722105	0.731222	0.74001	0.683292	0.687463	0.742754	0.718119	0.724743	0.718598	0.718549	0.744892	0.759961	0.745784	0.750929	0.753309	0.751438	0.767655
P78	NA	NA	NA	NA	NA	0.45307	0.714637	0.698994	0.748618	0.719897	0.726662	0.764306	0.746593	0.793082	1	0.839825	0.814569	0.798854	0.83988	0.813999	0.756861	0.770078	0.703402	0.730723	0.716513	0.719323	0.704263	0.709726	0.717547	0.667868	0.732175	0.658392	0.684385	0.681444	0.703987	0.652988	0.67255	0.701385	0.689223	0.713466	0.680449	0.707355	0.722381	0.728839	0.706952	0.723776	0.713323	0.744541	0.762454
P48	NA	NA	NA	NA	NA	0.477751	0.734715	0.740273	0.764474	0.743887	0.766762	0.791798	0.78741	0.797239	0.839825	1	0.86101	0.814024	0.870843	0.86724	0.786827	0.800362	0.718293	0.751707	0.727988	0.749918	0.731218	0.745321	0.724987	0.673011	0.737145	0.669516	0.694766	0.697896	0.714188	0.654516	0.66339	0.721127	0.701331	0.707852	0.710333	0.717406	0.740307	0.748392	0.714489	0.75792	0.732953	0.763163	0.771713
P53	NA	NA	NA	NA	NA	0.474204	0.732076	0.721358	0.759477	0.739341	0.746301	0.797304	0.770615	0.790092	0.814569	0.86101	1	0.81692	0.831466	0.832229	0.796348	0.789765	0.711423	0.755615	0.725938	0.742568	0.737626	0.735797	0.725962	0.681277	0.742748	0.676735	0.70573	0.69944	0.718956	0.656464	0.663132	0.721829	0.699285	0.709801	0.708093	0.719688	0.744152	0.741907	0.7201	0.754916	0.729035	0.754543	0.769948
P77	NA	NA	NA	NA	NA	0.485265	0.751608	0.735037	0.780029	0.75078	0.769706	0.797221	0.785916	0.782628	0.798854	0.814024	0.81692	1	0.823671	0.820682	0.801559	0.787075	0.734732	0.765977	0.745868	0.767118	0.750422	0.764731	0.72951	0.701858	0.757572	0.709721	0.724583	0.732095	0.745978	0.681112	0.685519	0.729591	0.725117	0.736364	0.747831	0.734935	0.766752	0.764687	0.737438	0.76061	0.735971	0.763496	0.774623
P71	NA	NA	NA	NA	NA	0.469798	0.746677	0.751872	0.787578	0.774359	0.801816	0.802336	0.805943	0.804113	0.83988	0.870843	0.831466	0.823671	1	0.873232	0.786749	0.800374	0.738391	0.751962	0.745999	0.743684	0.740673	0.752176	0.740437	0.701847	0.760126	0.697796	0.724371	0.721686	0.748353	0.679544	0.683638	0.719246	0.713012	0.724228	0.721875	0.724807	0.743148	0.781993	0.753163	0.773837	0.758245	0.79048	0.79703
P103	NA	NA	NA	NA	NA	0.477565	0.759259	0.773667	0.798273	0.780911	0.82058	0.790622	0.820211	0.797769	0.813999	0.86724	0.832229	0.820682	0.873232	1	0.797034	0.806529	0.735731	0.76681	0.728993	0.757758	0.732768	0.767332	0.73561	0.68827	0.759439	0.68671	0.713015	0.718848	0.734214	0.669399	0.672601	0.720422	0.719102	0.729092	0.731323	0.725564	0.743728	0.766757	0.74042	0.7573	0.746774	0.766198	0.77687
P32	NA	NA	NA	NA	NA	0.511969	0.749798	0.737405	0.771268	0.780907	0.744065	0.777032	0.754482	0.764429	0.756861	0.786827	0.796348	0.801559	0.786749	0.797034	1	0.78176	0.729398	0.748597	0.715487	0.717506	0.783461	0.756099	0.729812	0.68352	0.739498	0.680325	0.696913	0.721186	0.72337	0.666491	0.668905	0.704175	0.700043	0.719267	0.707988	0.755446	0.750384	0.738394	0.720049	0.721271	0.711497	0.723286	0.747339
P61	NA	NA	NA	NA	NA	0.524523	0.773941	0.781987	0.761459	0.738485	0.753769	0.776776	0.764743	0.766089	0.770078	0.800362	0.789765	0.787075	0.800374	0.806529	0.78176	1	0.710204	0.755582	0.704492	0.722985	0.740614	0.734802	0.705052	0.670439	0.723469	0.686942	0.706619	0.716086	0.729658	0.65056	0.65855	0.705141	0.706382	0.705232	0.737547	0.730086	0.775845	0.736202	0.712672	0.719825	0.715843	0.750118	0.789851
P95	NA	NA	NA	NA	NA	0.531189	0.716026	0.722125	0.711118	0.744916	0.722247	0.747352	0.751962	0.720373	0.703402	0.718293	0.711423	0.734732	0.738391	0.735731	0.729398	0.710204	1	0.717175	0.713533	0.723456	0.707266	0.716725	0.729275	0.727718	0.756665	0.708311	0.71405	0.743315	0.73272	0.740908	0.752358	0.743263	0.729608	0.705062	0.706057	0.739077	0.710694	0.746193	0.737952	0.74412	0.747266	0.727958	0.740279
P56	NA	NA	NA	NA	NA	0.521409	0.729323	0.715039	0.753769	0.728499	0.734715	0.733136	0.746057	0.746052	0.730723	0.751707	0.755615	0.765977	0.751962	0.76681	0.748597	0.755582	0.717175	1	0.727116	0.734079	0.743141	0.73272	0.701818	0.708611	0.736115	0.719162	0.7164	0.726548	0.732538	0.684721	0.678652	0.738684	0.718433	0.720808	0.72905	0.714157	0.733587	0.75114	0.753993	0.751833	0.757353	0.741289	0.769166
P29	NA	NA	NA	NA	NA	0.485719	0.689463	0.682015	0.70944	0.689027	0.688911	0.736526	0.730427	0.719213	0.716513	0.727988	0.725938	0.745868	0.745999	0.728993	0.715487	0.704492	0.713533	0.727116	1	0.758719	0.713544	0.697019	0.695394	0.704808	0.727169	0.722752	0.716674	0.736529	0.719519	0.689602	0.68702	0.719073	0.705454	0.731736	0.703979	0.706976	0.707737	0.757448	0.744903	0.758483	0.751791	0.749262	0.757065
P104	NA	NA	NA	NA	NA	0.511263	0.715916	0.723403	0.719135	0.713373	0.716831	0.741594	0.784479	0.726139	0.719323	0.749918	0.742568	0.767118	0.743684	0.757758	0.717506	0.722985	0.723456	0.734079	0.758719	1	0.721689	0.76013	0.724476	0.697901	0.741098	0.710889	0.72842	0.729755	0.71906	0.686309	0.686258	0.727859	0.716878	0.727274	0.708691	0.718242	0.738708	0.768552	0.735121	0.771866	0.745124	0.742714	0.750975
P70	NA	NA	NA	NA	NA	0.561382	0.684422	0.694343	0.735004	0.714589	0.696585	0.753762	0.739661	0.706966	0.704263	0.731218	0.737626	0.750422	0.740673	0.732768	0.783461	0.740614	0.707266	0.743141	0.713544	0.721689	1	0.739494	0.721692	0.681805	0.7268	0.71831	0.71057	0.72135	0.731826	0.690657	0.690654	0.709141	0.720934	0.701868	0.713261	0.730794	0.740495	0.769878	0.713594	0.745497	0.71149	0.721166	0.734333
P14	NA	NA	NA	NA	NA	0.509266	0.716302	0.723243	0.710167	0.75484	0.755719	0.76801	0.764002	0.731525	0.709726	0.745321	0.735797	0.764731	0.752176	0.767332	0.756099	0.734802	0.716725	0.73272	0.697019	0.76013	0.739494	1	0.742775	0.681684	0.744283	0.697133	0.710678	0.716353	0.714995	0.677078	0.680124	0.703588	0.704772	0.692655	0.717726	0.716262	0.72356	0.760945	0.708418	0.744162	0.7273	0.720967	0.731421
P57	NA	NA	NA	NA	NA	0.513963	0.710607	0.688986	0.71944	0.713435	0.698899	0.749791	0.734576	0.719162	0.717547	0.724987	0.725962	0.72951	0.740437	0.73561	0.729812	0.705052	0.729275	0.701818	0.695394	0.724476	0.721692	0.742775	1	0.69434	0.734834	0.682991	0.698384	0.709599	0.702055	0.691613	0.701399	0.725102	0.697575	0.68882	0.686855	0.712612	0.713058	0.746859	0.701229	0.724718	0.712236	0.71517	0.730259
P74	NA	NA	NA	NA	NA	0.476426	0.677713	0.669708	0.686998	0.692528	0.687872	0.71153	0.703736	0.701736	0.667868	0.673011	0.681277	0.701858	0.701847	0.68827	0.68352	0.670439	0.727718	0.708611	0.704808	0.697901	0.681805	0.681684	0.69434	1	0.806469	0.797603	0.783714	0.780526	0.806476	0.765737	0.759114	0.768762	0.767491	0.715589	0.742473	0.752609	0.745632	0.764538	0.762192	0.749016	0.767914	0.72357	0.739459
P72	NA	NA	NA	NA	NA	0.488215	0.722998	0.723517	0.743657	0.736744	0.751503	0.761841	0.767817	0.751472	0.732175	0.737145	0.742748	0.757572	0.760126	0.759439	0.739498	0.723469	0.756665	0.736115	0.727169	0.741098	0.7268	0.744283	0.734834	0.806469	1	0.803918	0.825919	0.80835	0.829523	0.775491	0.777702	0.775808	0.816735	0.768942	0.779678	0.791355	0.783143	0.790828	0.774369	0.775864	0.777497	0.758536	0.769386
P62	NA	NA	NA	NA	NA	0.49391	0.67413	0.67718	0.705934	0.685967	0.687557	0.724903	0.718215	0.705198	0.658392	0.669516	0.676735	0.709721	0.697796	0.68671	0.680325	0.686942	0.708311	0.719162	0.722752	0.710889	0.71831	0.697133	0.682991	0.797603	0.803918	1	0.822299	0.834964	0.845849	0.787103	0.774123	0.761571	0.801294	0.725652	0.790985	0.760486	0.768725	0.78397	0.769134	0.78395	0.780038	0.750957	0.764892
P23	NA	NA	NA	NA	NA	0.493618	0.695291	0.698029	0.710163	0.704859	0.708941	0.739367	0.72868	0.722105	0.684385	0.694766	0.70573	0.724583	0.724371	0.713015	0.696913	0.706619	0.71405	0.7164	0.716674	0.72842	0.71057	0.710678	0.698384	0.783714	0.825919	0.822299	1	0.818377	0.826064	0.770755	0.756702	0.755293	0.790243	0.752152	0.770102	0.76187	0.766149	0.786784	0.767966	0.769665	0.770832	0.745422	0.765206
P13	NA	NA	NA	NA	NA	0.503549	0.707772	0.710445	0.724535	0.722643	0.718777	0.740915	0.737754	0.731222	0.681444	0.697896	0.69944	0.732095	0.721686	0.718848	0.721186	0.716086	0.743315	0.726548	0.736529	0.729755	0.72135	0.716353	0.709599	0.780526	0.80835	0.834964	0.818377	1	0.824297	0.783604	0.773011	0.766432	0.799256	0.758332	0.781768	0.785266	0.782057	0.779345	0.771058	0.76189	0.772616	0.735026	0.755775
P54	NA	NA	NA	NA	NA	0.482155	0.696207	0.70965	0.733634	0.742468	0.73085	0.746449	0.742616	0.74001	0.703987	0.714188	0.718956	0.745978	0.748353	0.734214	0.72337	0.729658	0.73272	0.732538	0.719519	0.71906	0.731826	0.714995	0.702055	0.806476	0.829523	0.845849	0.826064	0.824297	1	0.771023	0.760961	0.759728	0.804937	0.74444	0.800045	0.786252	0.794278	0.78841	0.761738	0.772692	0.770924	0.751884	0.768286
P41	NA	NA	NA	NA	NA	0.497302	0.647082	0.657344	0.668668	0.670089	0.669794	0.702836	0.693946	0.683292	0.652988	0.654516	0.656464	0.681112	0.679544	0.669399	0.666491	0.65056	0.740908	0.684721	0.689602	0.686309	0.690657	0.677078	0.691613	0.765737	0.775491	0.787103	0.770755	0.783604	0.771023	1	0.814624	0.785434	0.767956	0.689388	0.724121	0.737403	0.718456	0.747562	0.745785	0.743583	0.746449	0.707832	0.722132
P60	NA	NA	NA	NA	NA	0.518473	0.653729	0.66372	0.674932	0.668649	0.670221	0.708889	0.699085	0.687463	0.67255	0.66339	0.663132	0.685519	0.683638	0.672601	0.668905	0.65855	0.752358	0.678652	0.68702	0.686258	0.690654	0.680124	0.701399	0.759114	0.777702	0.774123	0.756702	0.773011	0.760961	0.814624	1	0.788787	0.782583	0.707326	0.722736	0.728904	0.731135	0.75071	0.730396	0.732421	0.736615	0.70583	0.720313
P07	NA	NA	NA	NA	NA	0.528423	0.68387	0.702899	0.690657	0.672962	0.687467	0.750552	0.717793	0.742754	0.701385	0.721127	0.721829	0.729591	0.719246	0.720422	0.704175	0.705141	0.743263	0.738684	0.719073	0.727859	0.709141	0.703588	0.725102	0.768762	0.775808	0.761571	0.755293	0.766432	0.759728	0.785434	0.788787	1	0.781692	0.713372	0.736872	0.732531	0.764846	0.779327	0.7597	0.762308	0.769213	0.738522	0.760519
P19	NA	NA	NA	NA	NA	0.503753	0.695369	0.698797	0.72749	0.708637	0.712566	0.726508	0.74252	0.718119	0.689223	0.701331	0.699285	0.725117	0.713012	0.719102	0.700043	0.706382	0.729608	0.718433	0.705454	0.716878	0.720934	0.704772	0.697575	0.767491	0.816735	0.801294	0.790243	0.799256	0.804937	0.767956	0.782583	0.781692	1	0.759224	0.789787	0.773505	0.77808	0.760945	0.732647	0.745311	0.73776	0.711103	0.725555
P49	NA	NA	NA	NA	NA	0.488546	0.720499	0.702117	0.741247	0.718194	0.719605	0.717985	0.738533	0.724743	0.713466	0.707852	0.709801	0.736364	0.724228	0.729092	0.719267	0.705232	0.705062	0.720808	0.731736	0.727274	0.701868	0.692655	0.68882	0.715589	0.768942	0.725652	0.752152	0.758332	0.74444	0.689388	0.707326	0.713372	0.759224	1	0.723095	0.729406	0.741814	0.730599	0.742647	0.710406	0.723773	0.704607	0.720514
P27	NA	NA	NA	NA	NA	0.510559	0.710611	0.731402	0.710486	0.70859	0.725849	0.741946	0.73949	0.718598	0.680449	0.710333	0.708093	0.747831	0.721875	0.731323	0.707988	0.737547	0.706057	0.72905	0.703979	0.708691	0.713261	0.717726	0.686855	0.742473	0.779678	0.790985	0.770102	0.781768	0.800045	0.724121	0.722736	0.736872	0.789787	0.723095	1	0.762672	0.782378	0.758834	0.723857	0.743566	0.73302	0.733961	0.743872
P25	NA	NA	NA	NA	NA	0.507554	0.700678	0.699698	0.714951	0.733767	0.704226	0.743138	0.72559	0.718549	0.707355	0.717406	0.719688	0.734935	0.724807	0.725564	0.755446	0.730086	0.739077	0.714157	0.706976	0.718242	0.730794	0.716262	0.712612	0.752609	0.791355	0.760486	0.76187	0.785266	0.786252	0.737403	0.728904	0.732531	0.773505	0.729406	0.762672	1	0.777925	0.742171	0.71606	0.720548	0.712267	0.707545	0.739082
P58	NA	NA	NA	NA	NA	0.530271	0.737828	0.730437	0.73698	0.711117	0.71581	0.760695	0.732521	0.744892	0.722381	0.740307	0.744152	0.766752	0.743148	0.743728	0.750384	0.775845	0.710694	0.733587	0.707737	0.738708	0.740495	0.72356	0.713058	0.745632	0.783143	0.768725	0.766149	0.782057	0.794278	0.718456	0.731135	0.764846	0.77808	0.741814	0.782378	0.777925	1	0.766542	0.73042	0.731577	0.725945	0.726698	0.773001
P64	NA	NA	NA	NA	NA	0.514837	0.718707	0.744044	0.740863	0.742687	0.734935	0.781982	0.77474	0.759961	0.728839	0.748392	0.741907	0.764687	0.781993	0.766757	0.738394	0.736202	0.746193	0.75114	0.757448	0.768552	0.769878	0.760945	0.746859	0.764538	0.790828	0.78397	0.786784	0.779345	0.78841	0.747562	0.75071	0.779327	0.760945	0.730599	0.758834	0.742171	0.766542	1	0.784028	0.816602	0.816063	0.780638	0.794473
P42	NA	NA	NA	NA	NA	0.502349	0.728363	0.730137	0.752377	0.725157	0.733382	0.746499	0.758147	0.745784	0.706952	0.714489	0.7201	0.737438	0.753163	0.74042	0.720049	0.712672	0.737952	0.753993	0.744903	0.735121	0.713594	0.708418	0.701229	0.762192	0.774369	0.769134	0.767966	0.771058	0.761738	0.745785	0.730396	0.7597	0.732647	0.742647	0.723857	0.71606	0.73042	0.784028	1	0.794488	0.830913	0.78284	0.79528
P10	NA	NA	NA	NA	NA	0.494398	0.71065	0.730307	0.738452	0.730654	0.73493	0.771722	0.788666	0.750929	0.723776	0.75792	0.754916	0.76061	0.773837	0.7573	0.721271	0.719825	0.74412	0.751833	0.758483	0.771866	0.745497	0.744162	0.724718	0.749016	0.775864	0.78395	0.769665	0.76189	0.772692	0.743583	0.732421	0.762308	0.745311	0.710406	0.743566	0.720548	0.731577	0.816602	0.794488	1	0.833066	0.805574	0.810024
P91	NA	NA	NA	NA	NA	0.501719	0.723308	0.739287	0.737691	0.737099	0.735357	0.762703	0.757357	0.753309	0.713323	0.732953	0.729035	0.735971	0.758245	0.746774	0.711497	0.715843	0.747266	0.757353	0.751791	0.745124	0.71149	0.7273	0.712236	0.767914	0.777497	0.780038	0.770832	0.772616	0.770924	0.746449	0.736615	0.769213	0.73776	0.723773	0.73302	0.712267	0.725945	0.816063	0.830913	0.833066	1	0.788437	0.808067
P34	NA	NA	NA	NA	NA	0.496601	0.721795	0.736137	0.743001	0.715146	0.725936	0.779294	0.778439	0.751438	0.744541	0.763163	0.754543	0.763496	0.79048	0.766198	0.723286	0.750118	0.727958	0.741289	0.749262	0.742714	0.721166	0.720967	0.71517	0.72357	0.758536	0.750957	0.745422	0.735026	0.751884	0.707832	0.70583	0.738522	0.711103	0.704607	0.733961	0.707545	0.726698	0.780638	0.78284	0.805574	0.788437	1	0.835664
P47	NA	NA	NA	NA	NA	0.516979	0.750015	0.754731	0.751431	0.730559	0.741005	0.791277	0.766845	0.767655	0.762454	0.771713	0.769948	0.774623	0.79703	0.77687	0.747339	0.789851	0.740279	0.769166	0.757065	0.750975	0.734333	0.731421	0.730259	0.739459	0.769386	0.764892	0.765206	0.755775	0.768286	0.722132	0.720313	0.760519	0.725555	0.720514	0.743872	0.739082	0.773001	0.794473	0.79528	0.810024	0.808067	0.835664	1
P33	NA	NA	NA	NA	NA	0.509046	0.725095	0.711329	0.77637	0.728316	0.736408	0.781512	0.78887	0.764758	0.748482	0.765231	0.773797	0.782232	0.789513	0.7708	0.745992	0.739442	0.739636	0.772328	0.757764	0.753715	0.771844	0.737842	0.73413	0.749819	0.778468	0.782115	0.757566	0.757771	0.774069	0.732516	0.730781	0.755989	0.744753	0.734219	0.738508	0.734897	0.746737	0.795165	0.804506	0.829907	0.807785	0.804244	0.811429
P46	NA	NA	NA	NA	NA	0.511723	0.742138	0.712906	0.785545	0.72212	0.734612	0.772208	0.780646	0.768074	0.758877	0.777456	0.77157	0.773734	0.799136	0.777886	0.750198	0.744778	0.737527	0.76315	0.768118	0.755114	0.750711	0.723341	0.752684	0.750895	0.767852	0.770446	0.748873	0.758975	0.76394	0.725356	0.718437	0.75669	0.730274	0.731685	0.738875	0.739098	0.757209	0.79195	0.810649	0.817381	0.798042	0.817917	0.819005
P17	NA	NA	NA	NA	NA	0.502666	0.73149	0.732589	0.746323	0.73935	0.754069	0.794578	0.772879	0.760785	0.763837	0.780455	0.778344	0.792852	0.812041	0.79179	0.740755	0.753847	0.761099	0.77031	0.75051	0.757348	0.739045	0.767058	0.746971	0.7428	0.77304	0.745736	0.746417	0.752162	0.762588	0.721563	0.72076	0.763736	0.72748	0.712678	0.745992	0.724884	0.736142	0.800137	0.783503	0.807866	0.810578	0.803624	0.805196
P52	NA	NA	NA	NA	NA	0.478749	0.74122	0.73503	0.772239	0.751833	0.76516	0.792733	0.787339	0.780557	0.773428	0.793912	0.800058	0.800234	0.825347	0.801146	0.754085	0.760229	0.741462	0.770251	0.761539	0.752452	0.742694	0.754446	0.750756	0.756522	0.782669	0.765889	0.763594	0.76078	0.786195	0.725139	0.724288	0.761791	0.733581	0.736223	0.751594	0.728624	0.751113	0.819293	0.788334	0.834324	0.83037	0.805867	0.817232
P20	NA	NA	NA	NA	NA	0.496295	0.729906	0.734563	0.745438	0.74386	0.753972	0.791753	0.781323	0.772384	0.759902	0.781681	0.783295	0.784736	0.802804	0.788569	0.741456	0.734379	0.758283	0.786335	0.764067	0.75981	0.731149	0.753219	0.73835	0.761482	0.781483	0.76461	0.762813	0.761627	0.768023	0.73608	0.725762	0.775421	0.727841	0.72084	0.743736	0.725204	0.73303	0.80913	0.810545	0.850696	0.849896	0.814406	0.829509
P51	NA	NA	NA	NA	NA	0.490203	0.737105	0.746522	0.770104	0.751661	0.762269	0.793993	0.790678	0.800702	0.791423	0.805887	0.797252	0.815022	0.835333	0.81147	0.76251	0.767359	0.76279	0.79017	0.77476	0.78659	0.744394	0.757248	0.740272	0.754734	0.786733	0.760406	0.768424	0.762732	0.777822	0.740004	0.725638	0.7783	0.731832	0.730921	0.740023	0.734431	0.756844	0.82867	0.828158	0.848103	0.84244	0.83285	0.85086
P28	NA	NA	NA	NA	NA	0.523551	0.701217	0.709334	0.699898	0.71347	0.703889	0.747315	0.730587	0.713716	0.692591	0.705955	0.698237	0.71247	0.736999	0.717886	0.710518	0.724556	0.751401	0.706855	0.732362	0.716918	0.731586	0.703093	0.710064	0.750601	0.763012	0.76971	0.75496	0.763072	0.774369	0.748606	0.741055	0.751545	0.73873	0.700652	0.735308	0.733997	0.74327	0.776427	0.757332	0.764745	0.763259	0.75198	0.781048
P12	NA	NA	NA	NA	NA	0.487354	0.691589	0.720972	0.703203	0.701279	0.709604	0.728461	0.732982	0.719769	0.692445	0.700153	0.690768	0.710381	0.748344	0.714853	0.678469	0.695175	0.728921	0.709508	0.727972	0.715096	0.694089	0.68857	0.694776	0.749069	0.746123	0.753441	0.758716	0.739577	0.757399	0.734116	0.713988	0.733598	0.692856	0.679853	0.703104	0.687204	0.692337	0.791247	0.793611	0.814746	0.812316	0.792249	0.803492
P90	NA	NA	NA	NA	NA	0.466555	0.686343	0.699622	0.699983	0.70192	0.711395	0.743209	0.732467	0.722911	0.696385	0.698687	0.693926	0.71164	0.750433	0.715572	0.675716	0.679902	0.736235	0.712143	0.74089	0.718491	0.684492	0.701925	0.70749	0.773591	0.764908	0.769503	0.770042	0.755783	0.761854	0.751812	0.737094	0.758146	0.705776	0.693538	0.70089	0.689452	0.696253	0.809553	0.82162	0.817692	0.848307	0.797265	0.799423
P26	NA	NA	NA	NA	NA	0.540545	0.71325	0.703022	0.707836	0.687937	0.689994	0.737867	0.718057	0.705059	0.679971	0.687185	0.690745	0.715754	0.722331	0.702208	0.69541	0.70159	0.713425	0.718014	0.728095	0.723244	0.732765	0.696312	0.712688	0.749614	0.754785	0.772011	0.769134	0.760518	0.764553	0.729653	0.727558	0.737899	0.726051	0.70517	0.744754	0.721963	0.742647	0.81179	0.776745	0.76965	0.773977	0.758653	0.772449
P99	NA	NA	NA	NA	NA	0.502827	0.714699	0.702976	0.716795	0.691312	0.691148	0.732718	0.726861	0.707278	0.668988	0.676005	0.67997	0.700089	0.720935	0.695191	0.687698	0.683017	0.716132	0.707565	0.737205	0.714889	0.69818	0.688548	0.717226	0.759392	0.753031	0.777559	0.758488	0.761854	0.753086	0.727425	0.726299	0.741859	0.714486	0.707535	0.726823	0.707528	0.71851	0.796054	0.802296	0.78542	0.801726	0.784054	0.780544
P24	NA	NA	NA	NA	NA	0.514677	0.697782	0.738962	0.704663	0.734583	0.724378	0.752065	0.753458	0.720172	0.689265	0.712794	0.70316	0.709138	0.745015	0.738086	0.713124	0.716326	0.73861	0.741741	0.721062	0.732432	0.721682	0.742921	0.71202	0.73903	0.75551	0.753087	0.753431	0.751642	0.743534	0.74358	0.716511	0.739163	0.720624	0.693396	0.738032	0.720544	0.706215	0.795492	0.785926	0.800512	0.813056	0.771038	0.788104
P30	NA	NA	NA	NA	NA	0.503656	0.719616	0.720977	0.709825	0.708292	0.719477	0.73207	0.740289	0.719332	0.682862	0.700488	0.700758	0.71186	0.733182	0.722641	0.693312	0.715203	0.729596	0.758293	0.728773	0.717156	0.699561	0.710193	0.703601	0.77494	0.760729	0.759097	0.750947	0.748511	0.753335	0.728526	0.71572	0.746283	0.719329	0.703118	0.750683	0.714927	0.72354	0.770269	0.805467	0.77668	0.796556	0.784045	0.797513
P59	NA	NA	NA	NA	NA	0.5021	0.704696	0.702626	0.7082	0.703998	0.707603	0.735732	0.732916	0.726289	0.686213	0.699688	0.703358	0.719823	0.732217	0.716697	0.691274	0.707485	0.731818	0.748916	0.748624	0.733137	0.715385	0.712488	0.718766	0.823542	0.779726	0.79379	0.77233	0.772983	0.775925	0.752482	0.730549	0.763429	0.745773	0.709496	0.747108	0.728234	0.72891	0.817946	0.801018	0.799672	0.82018	0.766045	0.788537
P75	NA	NA	NA	NA	NA	0.483342	0.661151	0.647182	0.673132	0.652451	0.658353	0.691509	0.680161	0.674677	0.640116	0.643552	0.642635	0.669052	0.685685	0.658288	0.649257	0.640735	0.695571	0.688366	0.709502	0.67995	0.670964	0.653132	0.68173	0.750113	0.721761	0.766027	0.737775	0.740959	0.729043	0.724527	0.701534	0.717715	0.677589	0.667277	0.686445	0.679961	0.677718	0.754135	0.787528	0.774096	0.788409	0.740761	0.760749
P09	NA	NA	NA	NA	NA	0.529051	0.700178	0.680844	0.689374	0.678792	0.649053	0.714441	0.6813	0.665485	0.660072	0.671613	0.686511	0.696188	0.693461	0.678175	0.704106	0.719074	0.676562	0.682429	0.710793	0.712563	0.69552	0.662693	0.674493	0.679382	0.693776	0.696439	0.705573	0.701261	0.711188	0.654769	0.642854	0.668982	0.657753	0.664409	0.677579	0.7097	0.722455	0.706668	0.711398	0.70244	0.698686	0.724106	0.765284
P16	NA	NA	NA	NA	NA	0.516742	0.715105	0.702982	0.774339	0.710034	0.705564	0.72095	0.753915	0.704532	0.676451	0.684603	0.698693	0.71006	0.72084	0.707719	0.707469	0.693041	0.694899	0.718311	0.706542	0.707216	0.715956	0.675562	0.700841	0.702646	0.73063	0.74079	0.731718	0.730928	0.723988	0.69497	0.685179	0.705126	0.707676	0.713412	0.688046	0.696206	0.701423	0.733732	0.791381	0.754525	0.749302	0.762665	0.767254
P06	NA	NA	NA	NA	NA	0.535589	0.704172	0.707754	0.696617	0.689636	0.683534	0.733448	0.719251	0.676688	0.650342	0.670435	0.682383	0.683953	0.695452	0.688343	0.684654	0.693507	0.708608	0.697015	0.727948	0.725425	0.706515	0.694992	0.700794	0.733157	0.740445	0.742478	0.751052	0.749551	0.740023	0.703123	0.688288	0.712631	0.701648	0.707754	0.710073	0.716307	0.721656	0.752409	0.767571	0.744312	0.767408	0.741328	0.753994
P35	NA	NA	NA	NA	NA	0.545985	0.700263	0.68375	0.697765	0.66501	0.663788	0.695719	0.692229	0.671524	0.633598	0.641258	0.646905	0.679651	0.670824	0.660997	0.676357	0.67383	0.702056	0.71309	0.726873	0.691597	0.687269	0.656174	0.677638	0.716077	0.710992	0.734322	0.714442	0.731443	0.706969	0.699359	0.686418	0.699076	0.68756	0.707307	0.699126	0.688317	0.706096	0.724173	0.773277	0.727811	0.745154	0.717802	0.745318
P96	NA	NA	NA	NA	NA	0.542962	0.702251	0.68712	0.695865	0.698863	0.682849	0.718754	0.711878	0.679227	0.643762	0.654662	0.658076	0.695881	0.690066	0.680346	0.684303	0.690831	0.717379	0.712649	0.713399	0.72419	0.704145	0.714065	0.711231	0.717756	0.72035	0.740336	0.736168	0.736847	0.731159	0.686154	0.679704	0.683042	0.699686	0.702762	0.723128	0.705892	0.710892	0.737021	0.733025	0.730491	0.738348	0.733644	0.745776
P93	NA	NA	NA	NA	NA	0.4991	0.688362	0.719791	0.704638	0.690756	0.690036	0.722128	0.72495	0.696213	0.68139	0.684916	0.676261	0.688267	0.730902	0.701749	0.675783	0.706876	0.699463	0.667488	0.691442	0.694881	0.686823	0.680369	0.704316	0.702043	0.720539	0.716318	0.721662	0.714812	0.725989	0.689178	0.689994	0.703442	0.685159	0.671513	0.662394	0.669611	0.709042	0.759099	0.734286	0.760966	0.740097	0.75086	0.762413
P43	NA	NA	NA	NA	NA	0.517242	0.6883	0.707202	0.699681	0.711394	0.711994	0.730054	0.730931	0.709202	0.693335	0.706171	0.697289	0.698352	0.750082	0.721588	0.691467	0.702381	0.759424	0.706815	0.702909	0.694557	0.712748	0.697736	0.706345	0.719131	0.745363	0.714538	0.73874	0.717887	0.737357	0.719932	0.728852	0.725514	0.713736	0.687689	0.695688	0.695568	0.702585	0.774757	0.747656	0.757203	0.760218	0.742714	0.759905
P98	NA	NA	NA	NA	NA	0.468757	0.705009	0.700426	0.730041	0.757524	0.731292	0.744439	0.73983	0.719591	0.730203	0.726665	0.716135	0.720946	0.785569	0.747136	0.727319	0.702784	0.719977	0.703754	0.725038	0.700118	0.710019	0.72695	0.73137	0.716278	0.747497	0.708766	0.733439	0.723082	0.735206	0.707958	0.698989	0.696148	0.687937	0.691646	0.671312	0.707692	0.68887	0.773045	0.76016	0.763591	0.765703	0.759742	0.771841
P81	NA	NA	NA	NA	NA	0.507567	0.774425	0.765302	0.762341	0.738597	0.742797	0.768304	0.752987	0.758722	0.73989	0.749065	0.744989	0.751594	0.786219	0.783291	0.754792	0.803026	0.718226	0.754963	0.717535	0.710393	0.718109	0.713399	0.72038	0.7107	0.742497	0.718715	0.724698	0.731125	0.744542	0.675694	0.680278	0.711253	0.704956	0.716854	0.751388	0.735914	0.769693	0.751332	0.759173	0.725835	0.741834	0.766707	0.807709
P36	NA	NA	NA	NA	NA	0.561366	0.732036	0.729362	0.713711	0.69936	0.700011	0.765608	0.72809	0.724474	0.713992	0.733925	0.726214	0.738981	0.749612	0.745368	0.724384	0.775629	0.694666	0.725723	0.717965	0.735188	0.744055	0.729931	0.721313	0.709062	0.734164	0.736106	0.743571	0.73431	0.738532	0.688183	0.68722	0.722192	0.710389	0.702063	0.763931	0.745634	0.776136	0.799769	0.727757	0.735214	0.722811	0.751232	0.786628
P76	NA	NA	NA	NA	NA	0.516775	0.736909	0.706868	0.699463	0.679881	0.688805	0.752638	0.712413	0.704966	0.688702	0.707784	0.713621	0.73436	0.721258	0.71285	0.704437	0.748706	0.700192	0.719698	0.713855	0.703527	0.705753	0.694687	0.701518	0.712726	0.723286	0.740766	0.734766	0.729707	0.732562	0.684578	0.683811	0.711875	0.695805	0.68108	0.75608	0.722953	0.740516	0.742519	0.734821	0.755612	0.746441	0.767265	0.815739
P84	NA	NA	NA	NA	NA	0.554686	0.740213	0.776312	0.719515	0.743011	0.737995	0.737391	0.74215	0.732377	0.689587	0.717389	0.702271	0.719655	0.731715	0.740857	0.732889	0.79388	0.699751	0.720622	0.683318	0.70652	0.724191	0.727877	0.695485	0.6884	0.72553	0.708603	0.725025	0.735701	0.735296	0.675867	0.671119	0.705418	0.709281	0.699412	0.753396	0.730042	0.760018	0.749579	0.708415	0.713733	0.710952	0.724119	0.756701
P85	NA	NA	NA	NA	NA	0.521517	0.707761	0.735587	0.698167	0.721298	0.703182	0.745245	0.722367	0.700423	0.705936	0.701312	0.690505	0.705659	0.7447	0.718574	0.707096	0.753242	0.697135	0.702954	0.699951	0.699579	0.733576	0.717928	0.709007	0.69804	0.721298	0.721097	0.735598	0.725806	0.738194	0.690557	0.681706	0.688015	0.684711	0.676596	0.708631	0.711307	0.72341	0.772051	0.728919	0.745939	0.741148	0.758625	0.79111
P73	NA	NA	NA	NA	NA	0.489285	0.6175	0.610451	0.623109	0.615271	0.614724	0.644615	0.639189	0.625244	0.628544	0.612367	0.607181	0.61872	0.623436	0.618233	0.614676	0.610849	0.696812	0.620165	0.627451	0.6258	0.627537	0.61903	0.655419	0.715069	0.720957	0.686605	0.686116	0.703189	0.682519	0.741261	0.755468	0.730068	0.747619	0.652728	0.649141	0.693663	0.660873	0.672408	0.656616	0.649742	0.66132	0.627246	0.648381
P37	NA	NA	NA	NA	NA	0.495652	0.625236	0.636288	0.633251	0.652054	0.6281	0.671551	0.656533	0.638991	0.619308	0.625605	0.634517	0.647809	0.641936	0.63974	0.665277	0.636334	0.669752	0.640143	0.671732	0.672306	0.695251	0.656466	0.664649	0.723138	0.717659	0.699482	0.714623	0.722435	0.707757	0.701499	0.699316	0.690556	0.720703	0.681437	0.677964	0.711282	0.691629	0.732846	0.663135	0.66397	0.66685	0.650735	0.663911
P69	NA	NA	NA	NA	NA	0.486775	0.612703	0.612276	0.640573	0.658465	0.611317	0.660502	0.643373	0.62461	0.59982	0.608587	0.619438	0.628051	0.62964	0.619362	0.637389	0.613208	0.695331	0.654338	0.681308	0.660672	0.662368	0.64714	0.660945	0.720883	0.716196	0.714758	0.714145	0.71386	0.722663	0.713199	0.709732	0.699307	0.720186	0.670197	0.651036	0.689705	0.659029	0.703573	0.6766	0.681641	0.706465	0.655848	0.665872
P44	NA	NA	NA	NA	NA	0.498625	0.663122	0.675867	0.677582	0.673966	0.662757	0.709753	0.69693	0.693709	0.671124	0.67736	0.683053	0.697521	0.691402	0.692395	0.698289	0.66981	0.703182	0.69481	0.698078	0.688462	0.717572	0.691811	0.713174	0.723595	0.735345	0.705387	0.706422	0.719457	0.707845	0.724331	0.717726	0.756953	0.743383	0.673179	0.701956	0.69565	0.704235	0.773883	0.707648	0.716976	0.717733	0.699542	0.710352
P15	NA	NA	NA	NA	NA	0.546567	0.677562	0.686056	0.688044	0.670487	0.673908	0.703696	0.690264	0.67297	0.653697	0.67061	0.664335	0.694102	0.682416	0.680642	0.687513	0.697702	0.714847	0.674158	0.667861	0.677254	0.699372	0.679307	0.700223	0.695855	0.724312	0.717532	0.71214	0.733558	0.72462	0.719903	0.742328	0.733232	0.734026	0.68466	0.7136	0.718441	0.732084	0.72211	0.687263	0.693114	0.685163	0.689375	0.712009
P79	NA	NA	NA	NA	NA	0.554465	0.671836	0.686365	0.682358	0.666531	0.661475	0.718263	0.695231	0.678298	0.649294	0.669923	0.678226	0.692379	0.669397	0.676159	0.684384	0.698577	0.718133	0.680226	0.664612	0.688689	0.714097	0.680872	0.683654	0.701832	0.74833	0.741504	0.746187	0.757072	0.742216	0.753641	0.763501	0.754252	0.771442	0.688258	0.739828	0.743682	0.760282	0.724834	0.687144	0.706475	0.690545	0.686639	0.717763
P68	NA	NA	NA	NA	NA	0.530201	0.644846	0.640651	0.639833	0.633395	0.626376	0.666809	0.649962	0.635577	0.606372	0.613808	0.619332	0.636824	0.639046	0.62357	0.634407	0.643514	0.690446	0.643795	0.664459	0.654948	0.652047	0.632915	0.657146	0.703369	0.717692	0.728071	0.719371	0.725401	0.710717	0.700585	0.714488	0.681177	0.705406	0.674812	0.691035	0.703194	0.698247	0.694072	0.702198	0.675578	0.686392	0.674615	0.701318
P08	NA	NA	NA	NA	NA	0.521502	0.656186	0.652834	0.682027	0.648466	0.638836	0.676054	0.680753	0.658535	0.61286	0.62976	0.634236	0.661521	0.642546	0.644338	0.655509	0.652424	0.654055	0.672729	0.658815	0.687727	0.708303	0.670863	0.652476	0.695172	0.718207	0.731144	0.740507	0.729249	0.715614	0.697029	0.691753	0.69278	0.72711	0.722259	0.706622	0.701863	0.717628	0.717614	0.689629	0.688288	0.686406	0.670201	0.686956
P11	NA	NA	NA	NA	NA	0.506375	0.654273	0.655587	0.646566	0.66488	0.641386	0.694883	0.668106	0.654905	0.616209	0.629283	0.641301	0.663411	0.653283	0.644662	0.675669	0.665963	0.667179	0.668293	0.666869	0.681403	0.703867	0.69651	0.668911	0.729151	0.747083	0.786179	0.776467	0.776538	0.764455	0.730803	0.717671	0.701701	0.718851	0.666516	0.727901	0.741465	0.735106	0.739291	0.709555	0.706971	0.711524	0.69828	0.716742
P94	NA	NA	NA	NA	NA	0.492283	0.704374	0.701668	0.695775	0.698841	0.684966	0.70137	0.711937	0.688459	0.7045	0.699628	0.684128	0.695472	0.703047	0.706879	0.683721	0.680334	0.707214	0.685631	0.675468	0.710025	0.650997	0.682352	0.719095	0.680961	0.720202	0.643027	0.667792	0.670884	0.662781	0.67864	0.68171	0.726066	0.702149	0.683716	0.654934	0.686919	0.677913	0.711222	0.694426	0.686842	0.699786	0.678931	0.697607
P04	NA	NA	NA	NA	NA	0.487039	0.661665	0.662184	0.691429	0.69838	0.662966	0.717183	0.69613	0.698941	0.679085	0.697471	0.708224	0.705796	0.69832	0.701378	0.737663	0.693691	0.687698	0.697579	0.701756	0.700041	0.729355	0.715598	0.687611	0.670769	0.713314	0.68468	0.699921	0.712	0.694009	0.676156	0.674518	0.685288	0.698409	0.688076	0.684698	0.721881	0.699669	0.728965	0.684048	0.704777	0.702969	0.69557	0.706965
P92	NA	NA	NA	NA	NA	0.483364	0.66132	0.653686	0.65164	0.679317	0.641024	0.69314	0.668546	0.695828	0.663562	0.660612	0.657074	0.657523	0.684467	0.667442	0.687422	0.665135	0.675159	0.666768	0.69186	0.693052	0.68036	0.698893	0.677365	0.664088	0.7038	0.678507	0.697644	0.699502	0.68163	0.669862	0.655395	0.66343	0.66734	0.667003	0.635228	0.686244	0.66029	0.711109	0.697276	0.695198	0.707647	0.684727	0.701987
P05	NA	NA	NA	NA	NA	0.518962	0.712324	0.730413	0.699323	0.724525	0.708446	0.722022	0.747373	0.677148	0.642752	0.67875	0.68744	0.701329	0.690451	0.709098	0.706292	0.719705	0.707622	0.695135	0.674131	0.699089	0.71156	0.71965	0.689868	0.673695	0.718671	0.698629	0.710515	0.714588	0.732518	0.647888	0.654018	0.672287	0.702313	0.682831	0.712644	0.719485	0.71364	0.71516	0.696464	0.705111	0.694731	0.702916	0.705807
P63	NA	NA	NA	NA	NA	0.529078	0.723374	0.734183	0.712973	0.722117	0.704664	0.728135	0.711468	0.726943	0.702958	0.724409	0.727304	0.733755	0.721991	0.731044	0.756317	0.75239	0.707492	0.733035	0.688657	0.708561	0.724235	0.722988	0.691067	0.670868	0.725259	0.678672	0.716109	0.718373	0.706763	0.657819	0.666391	0.701859	0.703667	0.737936	0.690992	0.709236	0.745056	0.728888	0.697194	0.691119	0.708321	0.698833	0.727378
P86	NA	NA	NA	NA	NA	0.50928	0.709106	0.710081	0.685052	0.707114	0.660338	0.718765	0.689399	0.750093	0.71666	0.707531	0.713045	0.692778	0.708963	0.707567	0.715449	0.754688	0.680999	0.694979	0.675925	0.67834	0.680608	0.691452	0.6913	0.673574	0.706432	0.673301	0.700894	0.699636	0.702105	0.646151	0.649859	0.680153	0.688988	0.692248	0.699957	0.709369	0.724396	0.701313	0.682342	0.669396	0.681039	0.699092	0.721138
P03	NA	NA	NA	NA	NA	0.482159	0.647436	0.660211	0.60881	0.696838	0.623531	0.667589	0.659175	0.623477	0.600246	0.611923	0.610075	0.617406	0.638424	0.624912	0.666212	0.643676	0.672929	0.627199	0.622629	0.642168	0.659867	0.680608	0.641879	0.654784	0.668873	0.65169	0.661557	0.670755	0.680185	0.644418	0.632183	0.624423	0.635169	0.616541	0.635558	0.676585	0.644066	0.682148	0.660358	0.669641	0.671445	0.656786	0.669603
P39	NA	NA	NA	NA	NA	0.531103	0.619029	0.639453	0.604087	0.597391	0.593568	0.651132	0.618714	0.606337	0.576229	0.58555	0.585422	0.605324	0.617279	0.594275	0.607469	0.642807	0.633279	0.639826	0.642451	0.633848	0.664418	0.6223	0.62371	0.67814	0.656678	0.710593	0.693081	0.680976	0.687786	0.665073	0.645613	0.662972	0.627819	0.605246	0.657722	0.643263	0.671869	0.694936	0.691719	0.700996	0.704717	0.68088	0.719551
P45	NA	NA	NA	NA	NA	0.457592	0.622735	0.624986	0.636046	0.635647	0.626906	0.657296	0.667873	0.641538	0.634131	0.618599	0.626663	0.628641	0.657585	0.630642	0.626138	0.613645	0.68139	0.665502	0.682954	0.661053	0.650179	0.635528	0.652567	0.72348	0.711132	0.721861	0.708248	0.691974	0.701498	0.717116	0.69247	0.697162	0.681024	0.650273	0.643503	0.666899	0.646766	0.713673	0.74436	0.740227	0.745166	0.7207	0.724643
P80	NA	NA	NA	NA	NA	0.480564	0.62078	0.596847	0.626708	0.598401	0.595744	0.637529	0.64076	0.610887	0.601772	0.590266	0.593075	0.605687	0.627346	0.599721	0.596826	0.588609	0.664783	0.639076	0.652715	0.639542	0.639697	0.601253	0.653436	0.70007	0.686106	0.694557	0.692582	0.669479	0.660495	0.692543	0.674582	0.680807	0.666906	0.651258	0.62221	0.627635	0.627706	0.682508	0.719968	0.699104	0.70539	0.692037	0.68933
P83	NA	NA	NA	NA	NA	0.477631	0.610281	0.598743	0.608592	0.631261	0.595148	0.642731	0.626399	0.609449	0.578673	0.586539	0.595009	0.605565	0.622873	0.601009	0.623527	0.609553	0.662389	0.644723	0.678654	0.648038	0.660924	0.627068	0.635523	0.697142	0.682145	0.719915	0.707543	0.698943	0.710626	0.666891	0.653598	0.650204	0.658614	0.659595	0.641316	0.661628	0.655402	0.69059	0.688903	0.693427	0.704436	0.674808	0.692424
P97	NA	NA	NA	NA	NA	0.498017	0.644586	0.642816	0.655409	0.664156	0.63641	0.674396	0.669321	0.646317	0.619152	0.628478	0.630145	0.646736	0.666641	0.643353	0.65332	0.62988	0.677626	0.67719	0.687596	0.662402	0.694566	0.661936	0.659696	0.70572	0.706069	0.727158	0.723697	0.704338	0.709938	0.694626	0.680976	0.674188	0.670468	0.659921	0.668105	0.676987	0.659512	0.738026	0.726595	0.729634	0.734117	0.700395	0.714158
P21	NA	NA	NA	NA	NA	0.495457	0.550049	0.56338	0.555335	0.559799	0.526842	0.586358	0.569145	0.536748	0.513472	0.521873	0.536713	0.536242	0.546936	0.530743	0.562702	0.562324	0.574815	0.569631	0.600601	0.595992	0.631003	0.575368	0.576035	0.611662	0.604299	0.653287	0.630241	0.625025	0.624927	0.614697	0.588257	0.581814	0.579585	0.566181	0.582373	0.595753	0.602289	0.62818	0.624256	0.623435	0.619561	0.620944	0.630447
P67	NA	NA	NA	NA	NA	0.456192	0.599048	0.572804	0.574449	0.588286	0.567788	0.623624	0.594545	0.58336	0.599665	0.623444	0.61184	0.601622	0.621114	0.611692	0.645573	0.622258	0.586707	0.577237	0.585321	0.591307	0.613426	0.595559	0.580184	0.551907	0.589946	0.544915	0.569126	0.575778	0.578372	0.522173	0.533495	0.567346	0.568763	0.605158	0.563365	0.599658	0.621774	0.582969	0.554934	0.565094	0.556115	0.578629	0.588177
P02	NA	NA	NA	NA	NA	0.447439	0.609467	0.608926	0.59097	0.601171	0.604522	0.587177	0.595374	0.586662	0.55939	0.575136	0.568599	0.582458	0.582395	0.595321	0.613082	0.611708	0.607848	0.594802	0.555793	0.577894	0.593837	0.596563	0.597413	0.561458	0.596478	0.570091	0.574806	0.613915	0.594993	0.568548	0.58608	0.598021	0.607746	0.580565	0.5647	0.594683	0.605513	0.58581	0.596256	0.563298	0.577809	0.56583	0.59084
P18	NA	NA	NA	NA	NA	0.469057	0.645931	0.642115	0.625984	0.634774	0.631923	0.620645	0.624634	0.615146	0.587431	0.601056	0.599694	0.607652	0.614985	0.626421	0.643685	0.641103	0.630633	0.633907	0.58647	0.614099	0.627737	0.629471	0.625729	0.606802	0.635277	0.603669	0.615736	0.639357	0.626014	0.60536	0.611382	0.629552	0.630852	0.614147	0.601065	0.63698	0.640506	0.618364	0.637103	0.598131	0.619596	0.600597	0.634437
P50	NA	NA	NA	NA	NA	0.495083	0.699497	0.652802	0.636225	0.619913	0.597375	0.632602	0.616399	0.599308	0.567037	0.582558	0.599712	0.602178	0.592632	0.601371	0.631771	0.640823	0.636355	0.609572	0.607517	0.598907	0.583497	0.568678	0.618793	0.593714	0.62307	0.593665	0.61885	0.629789	0.604126	0.583476	0.592664	0.607775	0.605696	0.634594	0.604661	0.632861	0.649197	0.604933	0.626218	0.581587	0.609799	0.599878	0.635926
P66	NA	NA	NA	NA	NA	0.495995	0.725305	0.653762	0.696798	0.654949	0.655106	0.665151	0.686954	0.658987	0.690974	0.681534	0.674975	0.667236	0.68151	0.68121	0.680388	0.683241	0.657352	0.678394	0.649576	0.6636	0.661888	0.634749	0.652615	0.629419	0.676375	0.625558	0.648449	0.646248	0.638919	0.600775	0.612339	0.615676	0.658981	0.704913	0.650174	0.665535	0.680099	0.647411	0.663648	0.649219	0.644162	0.664645	0.681079
NA: data not available as subtelomeric sequence is too short to be mapped to specific chromosomal end.
[truncated: 55 more columns]
