# Supplementary material for: High-throughput telomere length measurement at nucleotide resolution using the PacBio high fidelity sequencing platform
Source: Nat Commun. 2023 Jan 17;14:281. doi: 10.1038/s41467-023-35823-7 (PMC9845338; doi:10.1038/s41467-023-35823-7)
Supplement: Supplementary file 10 — Source data [file 41467_2023_35823_MOESM10_ESM.zip › Source data 2.xlsx]

## Sheet: Fig. 2c_source_data
read_name	sample	telomere_length	raw_telomere_length
m54164Ue_210707_030925/81330185/ccs	293T-1	4122	4303
m54164Ue_210707_030925/17498756/ccs	293T-1	5442	6116
m54164Ue_210707_030925/141232245/ccs	293T-1	4932	5176
m54164Ue_210707_030925/57082299/ccs	293T-1	2574	3133
m54164Ue_210707_030925/91818269/ccs	293T-1	5406	5557
m54164Ue_210707_030925/121834260/ccs	293T-1	3072	3298
m54164Ue_210707_030925/101057930/ccs	293T-1	3366	3382
m54164Ue_210707_030925/38405713/ccs	293T-1	3336	3941
m54164Ue_210707_030925/141167239/ccs	293T-1	6144	7405
m54164Ue_210707_030925/101058331/ccs	293T-1	3486	3703
m54164Ue_210707_030925/38406523/ccs	293T-1	7044	7424
m54164Ue_210707_030925/162269922/ccs	293T-1	2430	2592
m54164Ue_210707_030925/57082503/ccs	293T-1	4230	4790
m54164Ue_210707_030925/76219770/ccs	293T-1	3858	3877
m54164Ue_210707_030925/111872464/ccs	293T-1	2130	2825
m54164Ue_210707_030925/80808275/ccs	293T-1	3114	3540
m54164Ue_210707_030925/141165043/ccs	293T-1	4662	4967
m54164Ue_210707_030925/101058842/ccs	293T-1	4104	4283
m54164Ue_210707_030925/121897203/ccs	293T-1	5010	6020
m54164Ue_210707_030925/57081898/ccs	293T-1	3582	3937
m54164Ue_210707_030925/17369356/ccs	293T-1	7824	8777
m54164Ue_210707_030925/141101515/ccs	293T-1	3636	4180
m54164Ue_210707_030925/91753058/ccs	293T-1	4128	4263
m54164Ue_210707_030925/38470591/ccs	293T-1	3486	3725
m54164Ue_210707_030925/141101439/ccs	293T-1	6330	7002
m54164Ue_210707_030925/17433611/ccs	293T-1	5802	6217
m54164Ue_210707_030925/66193580/ccs	293T-1	6384	7136
m54164Ue_210707_030925/38339998/ccs	293T-1	6156	6741
m54164Ue_210707_030925/17499823/ccs	293T-1	5526	6026
m54164Ue_210707_030925/112069030/ccs	293T-1	6912	8034
m54164Ue_210707_030925/57084253/ccs	293T-1	5742	6279
m54164Ue_210707_030925/38209590/ccs	293T-1	4218	5275
m54164Ue_210707_030925/66060955/ccs	293T-1	5046	5212
m54164Ue_210707_030925/17694999/ccs	293T-1	5112	6184
m54164Ue_210707_030925/141362906/ccs	293T-1	5058	5685
m54164Ue_210707_030925/38274276/ccs	293T-1	5670	6171
m54164Ue_210707_030925/162072953/ccs	293T-1	5988	6520
m54164Ue_210707_030925/141362290/ccs	293T-1	5028	5483
m54164Ue_210707_030925/17629609/ccs	293T-1	3204	4447
m54164Ue_210707_030925/66062354/ccs	293T-1	3540	4169
m54164Ue_210707_030925/17499363/ccs	293T-1	4704	5372
m54164Ue_210707_030925/162136681/ccs	293T-1	2238	2453
m54164Ue_210707_030925/57083529/ccs	293T-1	3330	3561
m54164Ue_210707_030925/38338849/ccs	293T-1	3948	4736
m54164Ue_210707_030925/162138672/ccs	293T-1	4002	4461
m54164Ue_210707_030925/84476353/ccs	293T-1	4098	5693
m54164Ue_210707_030925/66062715/ccs	293T-1	4296	4814
m54164Ue_210707_030925/17564378/ccs	293T-1	2478	2652
m54164Ue_210707_030925/162201710/ccs	293T-1	4896	5128
m54164Ue_210707_030925/141297806/ccs	293T-1	6780	7523
m54164Ue_210707_030925/38339237/ccs	293T-1	2406	2731
m54164Ue_210707_030925/162201971/ccs	293T-1	6906	7101
m54164Ue_210707_030925/162202458/ccs	293T-1	2544	3219
m54164Ue_210707_030925/162136898/ccs	293T-1	5088	5581
m54164Ue_210707_030925/112069165/ccs	293T-1	3552	4364
m54164Ue_210707_030925/38470674/ccs	293T-1	3720	3917
m54164Ue_210707_030925/17368365/ccs	293T-1	5274	5950
m54164Ue_210707_030925/66259392/ccs	293T-1	3834	4178
m54164Ue_210707_030925/38537492/ccs	293T-1	5604	5929
m54164Ue_210707_030925/111807099/ccs	293T-1	4098	4430
m54164Ue_210707_030925/162529828/ccs	293T-1	3774	3917
m54164Ue_210707_030925/101059215/ccs	293T-1	4644	5063
m54164Ue_210707_030925/66322759/ccs	293T-1	3132	4262
m54164Ue_210707_030925/141033971/ccs	293T-1	6684	7395
m54164Ue_210707_030925/162531550/ccs	293T-1	4776	5223
m54164Ue_210707_030925/66323898/ccs	293T-1	6348	7053
m54164Ue_210707_030925/17172819/ccs	293T-1	3900	4353
m54164Ue_210707_030925/99418649/ccs	293T-1	4926	5247
m54164Ue_210707_030925/162529647/ccs	293T-1	3186	4141
m54164Ue_210707_030925/101059272/ccs	293T-1	3156	3636
m54164Ue_210707_030925/80806937/ccs	293T-1	2664	3232
m54164Ue_210707_030925/84544119/ccs	293T-1	4452	4684
m54164Ue_210707_030925/140969136/ccs	293T-1	9402	9899
m54164Ue_210707_030925/17170471/ccs	293T-1	1122	1638
m54164Ue_210707_030925/162596379/ccs	293T-1	3966	4479
m54164Ue_210707_030925/162596419/ccs	293T-1	4428	4971
m54164Ue_210707_030925/111806737/ccs	293T-1	5748	6602
m54164Ue_210707_030925/140968470/ccs	293T-1	6600	6781
m54164Ue_210707_030925/38602314/ccs	293T-1	3798	4361
m54164Ue_210707_030925/56951685/ccs	293T-1	4800	5058
m54164Ue_210707_030925/38603222/ccs	293T-1	4974	5721
m54164Ue_210707_030925/162531832/ccs	293T-1	3534	4270
m54164Ue_210707_030925/38471156/ccs	293T-1	4188	4778
m54164Ue_210707_030925/141034899/ccs	293T-1	5430	6042
m54164Ue_210707_030925/17238009/ccs	293T-1	4938	5450
m54164Ue_210707_030925/91752443/ccs	293T-1	3846	4717
m54164Ue_210707_030925/111871278/ccs	293T-1	5958	6154
m54164Ue_210707_030925/38471388/ccs	293T-1	2970	3710
m54164Ue_210707_030925/17367772/ccs	293T-1	2376	2897
m54164Ue_210707_030925/38471861/ccs	293T-1	4002	4356
m54164Ue_210707_030925/162334885/ccs	293T-1	3432	3615
m54164Ue_210707_030925/17367418/ccs	293T-1	3000	3824
m54164Ue_210707_030925/66257596/ccs	293T-1	3438	3620
m54164Ue_210707_030925/162335480/ccs	293T-1	2022	2267
m54164Ue_210707_030925/38471933/ccs	293T-1	6822	7362
m54164Ue_210707_030925/38471968/ccs	293T-1	4686	4984
m54164Ue_210707_030925/162466337/ccs	293T-1	4578	5315
m54164Ue_210707_030925/17303662/ccs	293T-1	4086	4442
m54164Ue_210707_030925/141101057/ccs	293T-1	4224	4425
m54164Ue_210707_030925/80807358/ccs	293T-1	7404	7795
m54164Ue_210707_030925/99419353/ccs	293T-1	4182	4892
m54164Ue_210707_030925/162464142/ccs	293T-1	2304	2498
m54164Ue_210707_030925/66258534/ccs	293T-1	5022	5628
m54164Ue_210707_030925/121963430/ccs	293T-1	3024	3649
m54164Ue_210707_030925/17302248/ccs	293T-1	2820	3092
m54164Ue_210707_030925/162465453/ccs	293T-1	3360	4633
m54164Ue_210707_030925/141035437/ccs	293T-1	3714	4769
m54164Ue_210707_030925/162465517/ccs	293T-1	5196	5753
m54164Ue_210707_030925/56952951/ccs	293T-1	4740	5019
m54164Ue_210707_030925/38472024/ccs	293T-1	3612	4107
m54164Ue_210707_030925/17106426/ccs	293T-1	5142	5975
m54164Ue_210707_030925/17760751/ccs	293T-1	5664	6428
m54164Ue_210707_030925/95749683/ccs	293T-1	3540	4289
m54164Ue_210707_030925/99549277/ccs	293T-1	4050	4480
m54164Ue_210707_030925/121766276/ccs	293T-1	4674	5789
m54164Ue_210707_030925/91947103/ccs	293T-1	4926	5593
m54164Ue_210707_030925/112200288/ccs	293T-1	4650	5143
m54164Ue_210707_030925/38011684/ccs	293T-1	4638	5147
m54164Ue_210707_030925/161679043/ccs	293T-1	3564	3994
m54164Ue_210707_030925/161679828/ccs	293T-1	3936	4128
m54164Ue_210707_030925/161742952/ccs	293T-1	2862	5018
m54164Ue_210707_030925/121766469/ccs	293T-1	4386	5025
m54164Ue_210707_030925/141625660/ccs	293T-1	3120	3482
m54164Ue_210707_030925/38012337/ccs	293T-1	3018	3298
m54164Ue_210707_030925/112263491/ccs	293T-1	4794	5341
m54164Ue_210707_030925/18090379/ccs	293T-1	3228	3813
m54164Ue_210707_030925/57213594/ccs	293T-1	3816	4090
m54164Ue_210707_030925/18089925/ccs	293T-1	5802	6481
m54164Ue_210707_030925/161743394/ccs	293T-1	2370	3809
m54164Ue_210707_030925/112198924/ccs	293T-1	3630	4127
m54164Ue_210707_030925/84410586/ccs	293T-1	4986	5430
m54164Ue_210707_030925/161743928/ccs	293T-1	2514	3122
m54164Ue_210707_030925/65930321/ccs	293T-1	5322	6232
m54164Ue_210707_030925/161744727/ccs	293T-1	5088	6085
m54164Ue_210707_030925/18088164/ccs	293T-1	4500	5165
m54164Ue_210707_030925/84410876/ccs	293T-1	5964	6865
m54164Ue_210707_030925/141624605/ccs	293T-1	2712	3252
m54164Ue_210707_030925/18089989/ccs	293T-1	3252	3780
m54164Ue_210707_030925/65930596/ccs	293T-1	3726	4350
m54164Ue_210707_030925/161677893/ccs	293T-1	5316	5879
m54164Ue_210707_030925/141689496/ccs	293T-1	3600	4553
m54164Ue_210707_030925/65799422/ccs	293T-1	2142	2162
m54164Ue_210707_030925/18286325/ccs	293T-1	6624	7220
m54164Ue_210707_030925/141820049/ccs	293T-1	5286	5701
m54164Ue_210707_030925/18285196/ccs	293T-1	4530	4996
m54164Ue_210707_030925/112263880/ccs	293T-1	5682	6162
m54164Ue_210707_030925/100991891/ccs	293T-1	5844	5997
m54164Ue_210707_030925/161548465/ccs	293T-1	4044	4469
m54164Ue_210707_030925/161548564/ccs	293T-1	2640	3226
m54164Ue_210707_030925/84347531/ccs	293T-1	4746	5022
m54164Ue_210707_030925/161548795/ccs	293T-1	4458	5035
m54164Ue_210707_030925/100992006/ccs	293T-1	5244	6303
m54164Ue_210707_030925/141688956/ccs	293T-1	5262	5549
m54164Ue_210707_030925/100992682/ccs	293T-1	4728	5026
m54164Ue_210707_030925/161611921/ccs	293T-1	2424	4069
m54164Ue_210707_030925/77662795/ccs	293T-1	4704	5424
m54164Ue_210707_030925/161612076/ccs	293T-1	3822	4139
m54164Ue_210707_030925/121700437/ccs	293T-1	5094	5500
m54164Ue_210707_030925/141691730/ccs	293T-1	3402	4364
m54164Ue_210707_030925/141691082/ccs	293T-1	7248	8071
m54164Ue_210707_030925/161612886/ccs	293T-1	3024	3439
m54164Ue_210707_030925/37947429/ccs	293T-1	2232	2626
m54164Ue_210707_030925/18155756/ccs	293T-1	4068	4472
m54164Ue_210707_030925/161613177/ccs	293T-1	3060	4708
m54164Ue_210707_030925/161613556/ccs	293T-1	2982	3536
m54164Ue_210707_030925/141755641/ccs	293T-1	4638	5485
m54164Ue_210707_030925/65996534/ccs	293T-1	4308	4767
m54164Ue_210707_030925/80873602/ccs	293T-1	4614	5115
m54164Ue_210707_030925/161809033/ccs	293T-1	5220	5562
m54164Ue_210707_030925/141560031/ccs	293T-1	4626	4732
m54164Ue_210707_030925/80872224/ccs	293T-1	4140	4181
m54164Ue_210707_030925/57147867/ccs	293T-1	7704	8966
m54164Ue_210707_030925/17892466/ccs	293T-1	3114	3507
m54164Ue_210707_030925/38142229/ccs	293T-1	3018	3615
m54164Ue_210707_030925/161941226/ccs	293T-1	5478	6246
m54164Ue_210707_030925/112132962/ccs	293T-1	3168	3741
m54164Ue_210707_030925/38142939/ccs	293T-1	3354	4051
m54164Ue_210707_030925/161941350/ccs	293T-1	2046	2565
m54164Ue_210707_030925/161941606/ccs	293T-1	2838	3148
m54164Ue_210707_030925/161942261/ccs	293T-1	3720	4318
m54164Ue_210707_030925/161940431/ccs	293T-1	6516	6985
m54164Ue_210707_030925/162005326/ccs	293T-1	5484	6090
m54164Ue_210707_030925/162006102/ccs	293T-1	4392	4747
m54164Ue_210707_030925/141494684/ccs	293T-1	4110	4393
m54164Ue_210707_030925/17827731/ccs	293T-1	4710	5571
m54164Ue_210707_030925/17827509/ccs	293T-1	3576	3794
m54164Ue_210707_030925/141494618/ccs	293T-1	2478	2676
m54164Ue_210707_030925/112132952/ccs	293T-1	3984	4300
m54164Ue_210707_030925/162007045/ccs	293T-1	4362	4722
m54164Ue_210707_030925/95749574/ccs	293T-1	5028	5390
m54164Ue_210707_030925/162070742/ccs	293T-1	9498	10261
m54164Ue_210707_030925/141428918/ccs	293T-1	2712	3699
m54164Ue_210707_030925/112069358/ccs	293T-1	4998	5613
m54164Ue_210707_030925/80871953/ccs	293T-1	4926	5457
m54164Ue_210707_030925/18024593/ccs	293T-1	4194	4409
m54164Ue_210707_030925/17893307/ccs	293T-1	4230	4585
m54164Ue_210707_030925/161939975/ccs	293T-1	6402	6930
m54164Ue_210707_030925/38076492/ccs	293T-1	1878	2057
m54164Ue_210707_030925/161809264/ccs	293T-1	3570	4053
m54164Ue_210707_030925/65931016/ccs	293T-1	4302	5032
m54164Ue_210707_030925/112197753/ccs	293T-1	5652	6246
m54164Ue_210707_030925/18023935/ccs	293T-1	4272	4822
m54164Ue_210707_030925/99484523/ccs	293T-1	3222	4628
m54164Ue_210707_030925/161809978/ccs	293T-1	4110	4184
m54164Ue_210707_030925/38076630/ccs	293T-1	4128	4349
m54164Ue_210707_030925/161810550/ccs	293T-1	2934	3428
m54164Ue_210707_030925/161810816/ccs	293T-1	4662	5080
m54164Ue_210707_030925/112134741/ccs	293T-1	2988	3669
m54164Ue_210707_030925/112133418/ccs	293T-1	5706	6193
m54164Ue_210707_030925/141624203/ccs	293T-1	2658	3235
m54164Ue_210707_030925/17959181/ccs	293T-1	5994	6267
m54164Ue_210707_030925/17959113/ccs	293T-1	4068	4592
m54164Ue_210707_030925/161811130/ccs	293T-1	4314	4922
m54164Ue_210707_030925/17959047/ccs	293T-1	4002	4268
m54164Ue_210707_030925/112134624/ccs	293T-1	3594	4237
m54164Ue_210707_030925/161874539/ccs	293T-1	4470	5705
m54164Ue_210707_030925/161874695/ccs	293T-1	2766	3606
m54164Ue_210707_030925/17958547/ccs	293T-1	3642	4814
m54164Ue_210707_030925/17957928/ccs	293T-1	5250	5371
m54164Ue_210707_030925/141623941/ccs	293T-1	5226	6051
m54164Ue_210707_030925/57148099/ccs	293T-1	7362	7550
m54164Ue_210707_030925/95748961/ccs	293T-1	4806	5484
m54164Ue_210707_030925/17106391/ccs	293T-1	3252	3917
m54164Ue_210707_030925/38603363/ccs	293T-1	4260	4906
m54164Ue_210707_030925/56951660/ccs	293T-1	2706	2854
m54164Ue_210707_030925/39126185/ccs	293T-1	3942	4200
m54164Ue_210707_030925/16384605/ccs	293T-1	3156	3604
m54164Ue_210707_030925/140381010/ccs	293T-1	2754	2962
m54164Ue_210707_030925/16384243/ccs	293T-1	3354	3444
m54164Ue_210707_030925/163316961/ccs	293T-1	4164	4490
m54164Ue_210707_030925/66650598/ccs	293T-1	2694	3143
m54164Ue_210707_030925/122292166/ccs	293T-1	1920	2137
m54164Ue_210707_030925/39126985/ccs	293T-1	6216	7293
m54164Ue_210707_030925/163381297/ccs	293T-1	4596	5453
m54164Ue_210707_030925/140380218/ccs	293T-1	2682	3276
m54164Ue_210707_030925/140379648/ccs	293T-1	3780	4440
m54164Ue_210707_030925/140443829/ccs	293T-1	4674	5230
m54164Ue_210707_030925/122292172/ccs	293T-1	3264	3443
m54164Ue_210707_030925/66652005/ccs	293T-1	4938	5439
m54164Ue_210707_030925/163383296/ccs	293T-1	3864	4545
m54164Ue_210707_030925/39190674/ccs	293T-1	2202	2550
m54164Ue_210707_030925/163383761/ccs	293T-1	4560	5263
m54164Ue_210707_030925/66652126/ccs	293T-1	2748	3241
m54164Ue_210707_030925/163446791/ccs	293T-1	5820	6161
m54164Ue_210707_030925/56690018/ccs	293T-1	6192	6652
m54164Ue_210707_030925/39191145/ccs	293T-1	7560	8154
m54164Ue_210707_030925/140314715/ccs	293T-1	3900	4465
m54164Ue_210707_030925/95946886/ccs	293T-1	3858	4252
m54164Ue_210707_030925/66715914/ccs	293T-1	4038	4361
m54164Ue_210707_030925/140379601/ccs	293T-1	7242	8043
m54164Ue_210707_030925/140313822/ccs	293T-1	2478	2969
m54164Ue_210707_030925/95946559/ccs	293T-1	3168	3678
m54164Ue_210707_030925/140444950/ccs	293T-1	7224	7913
m54164Ue_210707_030925/84673599/ccs	293T-1	3930	4811
m54164Ue_210707_030925/163186576/ccs	293T-1	3660	3816
m54164Ue_210707_030925/163186774/ccs	293T-1	5088	5631
m54164Ue_210707_030925/39061751/ccs	293T-1	5592	6285
m54164Ue_210707_030925/163187309/ccs	293T-1	5592	6253
m54164Ue_210707_030925/140510675/ccs	293T-1	4908	4990
m54164Ue_210707_030925/16451522/ccs	293T-1	4482	4954
m54164Ue_210707_030925/16451389/ccs	293T-1	2160	2977
m54164Ue_210707_030925/122290805/ccs	293T-1	2328	2959
m54164Ue_210707_030925/16451163/ccs	293T-1	1566	1854
m54164Ue_210707_030925/163250618/ccs	293T-1	6186	6625
m54164Ue_210707_030925/122291716/ccs	293T-1	4518	4868
m54164Ue_210707_030925/16450920/ccs	293T-1	2316	2981
m54164Ue_210707_030925/16450679/ccs	293T-1	5304	6108
m54164Ue_210707_030925/16450527/ccs	293T-1	3258	4045
m54164Ue_210707_030925/39062015/ccs	293T-1	3978	4182
m54164Ue_210707_030925/66587242/ccs	293T-1	5442	5996
m54164Ue_210707_030925/16450123/ccs	293T-1	3660	3702
m54164Ue_210707_030925/76154460/ccs	293T-1	366	371
m54164Ue_210707_030925/91685408/ccs	293T-1	5358	5738
m54164Ue_210707_030925/16449797/ccs	293T-1	4206	4708
m54164Ue_210707_030925/163251317/ccs	293T-1	2970	3626
m54164Ue_210707_030925/99289669/ccs	293T-1	5718	6411
m54164Ue_210707_030925/91685204/ccs	293T-1	3702	4255
m54164Ue_210707_030925/163250745/ccs	293T-1	4488	4597
m54164Ue_210707_030925/140511884/ccs	293T-1	4116	4555
m54164Ue_210707_030925/39193321/ccs	293T-1	4458	4653
m54164Ue_210707_030925/39256118/ccs	293T-1	2664	2861
m54164Ue_210707_030925/163644180/ccs	293T-1	4764	6008
m54164Ue_210707_030925/39322244/ccs	293T-1	5880	6085
m54164Ue_210707_030925/111347211/ccs	293T-1	3708	3787
m54164Ue_210707_030925/140118418/ccs	293T-1	4920	5275
m54164Ue_210707_030925/84740439/ccs	293T-1	7254	7999
m54164Ue_210707_030925/16056498/ccs	293T-1	5592	6119
m54164Ue_210707_030925/15993624/ccs	293T-1	3030	3297
m54164Ue_210707_030925/15993406/ccs	293T-1	2550	3194
m54164Ue_210707_030925/56625197/ccs	293T-1	3930	4383
m54164Ue_210707_030925/66847291/ccs	293T-1	4056	4627
m54164Ue_210707_030925/111346275/ccs	293T-1	4146	4529
m54164Ue_210707_030925/16057545/ccs	293T-1	2892	3027
m54164Ue_210707_030925/140117740/ccs	293T-1	4494	5454
m54164Ue_210707_030925/91619388/ccs	293T-1	2916	3060
m54164Ue_210707_030925/122421942/ccs	293T-1	2742	3455
m54164Ue_210707_030925/15990940/ccs	293T-1	3768	4413
m54164Ue_210707_030925/122423141/ccs	293T-1	4788	5482
m54164Ue_210707_030925/15927316/ccs	293T-1	2160	2344
m54164Ue_210707_030925/163709498/ccs	293T-1	4794	5173
m54164Ue_210707_030925/140052363/ccs	293T-1	2730	3435
m54164Ue_210707_030925/163709920/ccs	293T-1	3714	4780
m54164Ue_210707_030925/163709996/ccs	293T-1	4704	5245
m54164Ue_210707_030925/163710038/ccs	293T-1	2442	2622
m54164Ue_210707_030925/111282910/ccs	293T-1	4122	4598
m54164Ue_210707_030925/140117462/ccs	293T-1	4290	5040
m54164Ue_210707_030925/163513084/ccs	293T-1	4674	5270
m54164Ue_210707_030925/111347493/ccs	293T-1	3504	3938
m54164Ue_210707_030925/163644038/ccs	293T-1	3660	5000
m54164Ue_210707_030925/140313016/ccs	293T-1	3276	4135
m54164Ue_210707_030925/111476950/ccs	293T-1	5034	5196
m54164Ue_210707_030925/16189349/ccs	293T-1	1860	2124
m54164Ue_210707_030925/163513628/ccs	293T-1	2958	3508
m54164Ue_210707_030925/76153843/ccs	293T-1	6822	7156
m54164Ue_210707_030925/66718344/ccs	293T-1	5652	6523
m54164Ue_210707_030925/163513657/ccs	293T-1	3858	5022
m54164Ue_210707_030925/140249115/ccs	293T-1	3210	3737
m54164Ue_210707_030925/16188261/ccs	293T-1	4356	4590
m54164Ue_210707_030925/163513963/ccs	293T-1	3966	4102
m54164Ue_210707_030925/84738542/ccs	293T-1	6456	6713
m54164Ue_210707_030925/163644117/ccs	293T-1	3444	3808
m54164Ue_210707_030925/140248060/ccs	293T-1	4506	5279
m54164Ue_210707_030925/111412111/ccs	293T-1	3366	3651
m54164Ue_210707_030925/16124380/ccs	293T-1	6018	6755
m54164Ue_210707_030925/66781844/ccs	293T-1	3636	4105
m54164Ue_210707_030925/66781951/ccs	293T-1	3192	3827
m54164Ue_210707_030925/140182674/ccs	293T-1	6066	6805
m54164Ue_210707_030925/140182550/ccs	293T-1	2400	2616
m54164Ue_210707_030925/122358218/ccs	293T-1	3480	3926
m54164Ue_210707_030925/99289542/ccs	293T-1	5556	5946
m54164Ue_210707_030925/39258668/ccs	293T-1	3336	3642
m54164Ue_210707_030925/122358551/ccs	293T-1	3528	3831
m54164Ue_210707_030925/140182223/ccs	293T-1	3888	4617
m54164Ue_210707_030925/140247934/ccs	293T-1	5922	6334
m54164Ue_210707_030925/16517950/ccs	293T-1	4032	4551
m54164Ue_210707_030925/163185073/ccs	293T-1	2808	2964
m54164Ue_210707_030925/66586459/ccs	293T-1	4722	4805
m54164Ue_210707_030925/162728626/ccs	293T-1	4470	4545
m54164Ue_210707_030925/84607914/ccs	293T-1	4674	5181
m54164Ue_210707_030925/122093964/ccs	293T-1	4176	5017
m54164Ue_210707_030925/162792211/ccs	293T-1	3318	3743
m54164Ue_210707_030925/122094300/ccs	293T-1	4332	4881
m54164Ue_210707_030925/162792813/ccs	293T-1	2928	3626
m54164Ue_210707_030925/122094843/ccs	293T-1	4206	4329
m54164Ue_210707_030925/66389484/ccs	293T-1	1674	1990
m54164Ue_210707_030925/38733545/ccs	293T-1	4698	4862
m54164Ue_210707_030925/122094960/ccs	293T-1	6492	6884
m54164Ue_210707_030925/76218450/ccs	293T-1	3306	3927
m54164Ue_210707_030925/80806281/ccs	293T-1	4170	5055
m54164Ue_210707_030925/77791575/ccs	293T-1	3900	4609
m54164Ue_210707_030925/66390241/ccs	293T-1	5220	5695
m54164Ue_210707_030925/99355238/ccs	293T-1	4512	5101
m54164Ue_210707_030925/140837811/ccs	293T-1	5052	5429
m54164Ue_210707_030925/140837764/ccs	293T-1	3228	3726
m54164Ue_210707_030925/140837330/ccs	293T-1	5208	5440
m54164Ue_210707_030925/162794311/ccs	293T-1	3474	3898
m54164Ue_210707_030925/66453674/ccs	293T-1	3870	4883
m54164Ue_210707_030925/122095432/ccs	293T-1	5028	5770
m54164Ue_210707_030925/122095855/ccs	293T-1	2538	3155
m54164Ue_210707_030925/122095891/ccs	293T-1	4914	5699
m54164Ue_210707_030925/84609465/ccs	293T-1	3120	3618
m54164Ue_210707_030925/162793591/ccs	293T-1	4638	5463
m54164Ue_210707_030925/122096141/ccs	293T-1	3708	4597
m54164Ue_210707_030925/16974330/ccs	293T-1	5766	5918
m54164Ue_210707_030925/38732368/ccs	293T-1	4308	4941
m54164Ue_210707_030925/140904952/ccs	293T-1	6420	6969
m54164Ue_210707_030925/162660446/ccs	293T-1	6168	6723
m54164Ue_210707_030925/17105844/ccs	293T-1	3810	4302
m54164Ue_210707_030925/140904779/ccs	293T-1	2364	2660
m54164Ue_210707_030925/162660831/ccs	293T-1	3930	6147
m54164Ue_210707_030925/84544202/ccs	293T-1	3804	4082
m54164Ue_210707_030925/38666905/ccs	293T-1	3318	3701
m54164Ue_210707_030925/162661797/ccs	293T-1	3708	4652
m54164Ue_210707_030925/38666907/ccs	293T-1	4026	4932
m54164Ue_210707_030925/140904375/ccs	293T-1	3720	4113
m54164Ue_210707_030925/162662560/ccs	293T-1	3894	3992
m54164Ue_210707_030925/140838789/ccs	293T-1	4608	5245
m54164Ue_210707_030925/77791345/ccs	293T-1	4572	5080
m54164Ue_210707_030925/38668294/ccs	293T-1	3030	3704
m54164Ue_210707_030925/122093792/ccs	293T-1	4326	4898
m54164Ue_210707_030925/56887658/ccs	293T-1	4236	5023
m54164Ue_210707_030925/162726016/ccs	293T-1	2886	3510
m54164Ue_210707_030925/84607542/ccs	293T-1	2898	3469
m54164Ue_210707_030925/140902742/ccs	293T-1	5646	6015
m54164Ue_210707_030925/111739916/ccs	293T-1	2814	3155
m54164Ue_210707_030925/66389043/ccs	293T-1	4992	5750
m54164Ue_210707_030925/162727134/ccs	293T-1	4554	5621
m54164Ue_210707_030925/16975434/ccs	293T-1	3336	3950
m54164Ue_210707_030925/140839026/ccs	293T-1	4548	5257
m54164Ue_210707_030925/140904276/ccs	293T-1	3540	4224
m54164Ue_210707_030925/76155467/ccs	293T-1	6942	7369
m54164Ue_210707_030925/38799852/ccs	293T-1	6552	7110
m54164Ue_210707_030925/38799875/ccs	293T-1	6906	7115
m54164Ue_210707_030925/163119855/ccs	293T-1	4188	4581
m54164Ue_210707_030925/66521455/ccs	293T-1	3300	3396
m54164Ue_210707_030925/163120021/ccs	293T-1	4344	4756
m54164Ue_210707_030925/66584710/ccs	293T-1	4572	4908
m54164Ue_210707_030925/122227123/ccs	293T-1	3492	4371
m54164Ue_210707_030925/76154665/ccs	293T-1	4806	5309
m54164Ue_210707_030925/38995766/ccs	293T-1	3378	4063
m54164Ue_210707_030925/111544671/ccs	293T-1	4938	5466
m54164Ue_210707_030925/163120457/ccs	293T-1	6816	7140
m54164Ue_210707_030925/38995815/ccs	293T-1	2118	2710
m54164Ue_210707_030925/99289734/ccs	293T-1	4122	4818
m54164Ue_210707_030925/111608553/ccs	293T-1	3612	3653
m54164Ue_210707_030925/66585833/ccs	293T-1	7362	8285
m54164Ue_210707_030925/140640322/ccs	293T-1	4308	4885
m54164Ue_210707_030925/163120752/ccs	293T-1	4080	4850
m54164Ue_210707_030925/122227238/ccs	293T-1	5538	5608
m54164Ue_210707_030925/38996310/ccs	293T-1	4758	4952
m54164Ue_210707_030925/140577448/ccs	293T-1	6720	6846
m54164Ue_210707_030925/163120901/ccs	293T-1	4104	4884
m54164Ue_210707_030925/66586422/ccs	293T-1	3900	4456
m54164Ue_210707_030925/163121308/ccs	293T-1	6234	6622
m54164Ue_210707_030925/163121465/ccs	293T-1	4368	4544
m54164Ue_210707_030925/163121770/ccs	293T-1	3438	3965
m54164Ue_210707_030925/95881821/ccs	293T-1	4068	4532
m54164Ue_210707_030925/140640855/ccs	293T-1	4878	5944
m54164Ue_210707_030925/140643071/ccs	293T-1	4536	4763
m54164Ue_210707_030925/163119668/ccs	293T-1	3486	4322
m54164Ue_210707_030925/91686101/ccs	293T-1	2472	2724
m54164Ue_210707_030925/16779541/ccs	293T-1	5784	6052
m54164Ue_210707_030925/38862939/ccs	293T-1	1920	2436
m54164Ue_210707_030925/38863031/ccs	293T-1	3450	4754
m54164Ue_210707_030925/56820638/ccs	293T-1	3048	4020
m54164Ue_210707_030925/38863445/ccs	293T-1	5112	5357
m54164Ue_210707_030925/162988576/ccs	293T-1	4320	4542
m54164Ue_210707_030925/122224862/ccs	293T-1	3288	3737
m54164Ue_210707_030925/38865535/ccs	293T-1	5118	5273
m54164Ue_210707_030925/38865551/ccs	293T-1	4170	5019
m54164Ue_210707_030925/38928850/ccs	293T-1	4848	5365
m54164Ue_210707_030925/140708051/ccs	293T-1	5256	5861
m54164Ue_210707_030925/38929190/ccs	293T-1	3840	4207
m54164Ue_210707_030925/66519748/ccs	293T-1	4032	4261
m54164Ue_210707_030925/111609101/ccs	293T-1	4386	5582
m54164Ue_210707_030925/140706814/ccs	293T-1	5490	6131
m54164Ue_210707_030925/66520174/ccs	293T-1	4194	4582
m54164Ue_210707_030925/122225539/ccs	293T-1	8034	8535
m54164Ue_210707_030925/16711752/ccs	293T-1	2184	2646
m54164Ue_210707_030925/163056095/ccs	293T-1	5316	5543
m54164Ue_210707_030925/163056387/ccs	293T-1	5514	6465
m54164Ue_210707_030925/163119156/ccs	293T-1	2586	3346
m54164Ue_210707_030925/111608879/ccs	293T-1	4632	5181
m54164Ue_210707_030925/91686157/ccs	293T-1	1716	1907
m54164Ue_210707_030925/140706041/ccs	293T-1	4140	4838
m54164Ue_210707_030925/163119630/ccs	293T-1	3120	3473
m54164Ue_210707_030925/37881239/ccs	293T-1	1848	2385
m54164Ue_210707_030925/39389446/ccs	293T-1	4146	4476
m54164Ue_210707_030925/57279677/ccs	293T-1	3654	3954
m54164Ue_210707_030925/80938011/ccs	293T-1	3120	3751
m54164Ue_210707_030925/159713730/ccs	293T-1	2664	3285
m54164Ue_210707_030925/36765845/ccs	293T-1	5244	6099
m54164Ue_210707_030925/121178671/ccs	293T-1	7680	8069
m54164Ue_210707_030925/36766039/ccs	293T-1	4458	5214
m54164Ue_210707_030925/143065814/ccs	293T-1	9426	10662
m54164Ue_210707_030925/159778002/ccs	293T-1	3846	4598
m54164Ue_210707_030925/65144433/ccs	293T-1	6648	6947
m54164Ue_210707_030925/19859396/ccs	293T-1	3624	4054
m54164Ue_210707_030925/19859271/ccs	293T-1	3018	3522
m54164Ue_210707_030925/121178690/ccs	293T-1	4170	4314
m54164Ue_210707_030925/143065455/ccs	293T-1	4272	4614
m54164Ue_210707_030925/100860553/ccs	293T-1	2724	3091
m54164Ue_210707_030925/121178838/ccs	293T-1	3516	4025
m54164Ue_210707_030925/36832370/ccs	293T-1	4536	4983
m54164Ue_210707_030925/36832392/ccs	293T-1	6000	6782
m54164Ue_210707_030925/159842359/ccs	293T-1	1488	1627
m54164Ue_210707_030925/19857981/ccs	293T-1	6042	6603
m54164Ue_210707_030925/36832903/ccs	293T-1	6966	7481
m54164Ue_210707_030925/95618060/ccs	293T-1	2610	3407
m54164Ue_210707_030925/143001601/ccs	293T-1	8856	15084
m54164Ue_210707_030925/121242501/ccs	293T-1	2766	3792
m54164Ue_210707_030925/65145684/ccs	293T-1	5124	5569
m54164Ue_210707_030925/159842841/ccs	293T-1	4398	5045
m54164Ue_210707_030925/143001082/ccs	293T-1	3078	3867
m54164Ue_210707_030925/121178891/ccs	293T-1	4530	4886
m54164Ue_210707_030925/19794656/ccs	293T-1	5160	5637
m54164Ue_210707_030925/36702897/ccs	293T-1	6798	7410
m54164Ue_210707_030925/36702648/ccs	293T-1	6216	6937
m54164Ue_210707_030925/121176620/ccs	293T-1	4662	5003
m54164Ue_210707_030925/121176629/ccs	293T-1	6246	7039
m54164Ue_210707_030925/159582531/ccs	293T-1	4248	4971
m54164Ue_210707_030925/76416016/ccs	293T-1	3258	4143
m54164Ue_210707_030925/159582564/ccs	293T-1	4374	5028
m54164Ue_210707_030925/57933999/ccs	293T-1	5676	5740
m54164Ue_210707_030925/19990198/ccs	293T-1	4632	4895
m54164Ue_210707_030925/143067442/ccs	293T-1	4422	4656
m54164Ue_210707_030925/113052075/ccs	293T-1	4518	5157
m54164Ue_210707_030925/159647000/ccs	293T-1	3996	4844
m54164Ue_210707_030925/65078369/ccs	293T-1	2742	3171
m54164Ue_210707_030925/57870642/ccs	293T-1	4560	5080
m54164Ue_210707_030925/19989652/ccs	293T-1	3552	4084
m54164Ue_210707_030925/57933954/ccs	293T-1	5658	5864
m54164Ue_210707_030925/36636960/ccs	293T-1	5172	5483
m54164Ue_210707_030925/65078469/ccs	293T-1	1800	2384
m54164Ue_210707_030925/57870906/ccs	293T-1	5010	5940
m54164Ue_210707_030925/159711572/ccs	293T-1	2250	2742
m54164Ue_210707_030925/65079593/ccs	293T-1	1878	2085
m54164Ue_210707_030925/36701171/ccs	293T-1	4488	5241
m54164Ue_210707_030925/95617335/ccs	293T-1	5748	6224
m54164Ue_210707_030925/19925281/ccs	293T-1	3708	4601
m54164Ue_210707_030925/92210036/ccs	293T-1	6480	6882
m54164Ue_210707_030925/84083808/ccs	293T-1	4902	5192
m54164Ue_210707_030925/19989643/ccs	293T-1	5808	6558
m54164Ue_210707_030925/159582387/ccs	293T-1	3150	3809
m54164Ue_210707_030925/36834033/ccs	293T-1	4014	4641
m54164Ue_210707_030925/19793874/ccs	293T-1	7122	8248
m54164Ue_210707_030925/159975420/ccs	293T-1	4362	4899
m54164Ue_210707_030925/65210722/ccs	293T-1	2730	2848
m54164Ue_210707_030925/19660930/ccs	293T-1	3690	5199
m54164Ue_210707_030925/36899449/ccs	293T-1	4926	5212
m54164Ue_210707_030925/36962340/ccs	293T-1	3696	4106
m54164Ue_210707_030925/36962425/ccs	293T-1	2676	3155
m54164Ue_210707_030925/142870759/ccs	293T-1	4146	5217
m54164Ue_210707_030925/19597776/ccs	293T-1	2652	3224
m54164Ue_210707_030925/19597689/ccs	293T-1	3762	3960
m54164Ue_210707_030925/36962737/ccs	293T-1	3702	3816
m54164Ue_210707_030925/160038996/ccs	293T-1	3366	5053
m54164Ue_210707_030925/19661347/ccs	293T-1	2046	2217
m54164Ue_210707_030925/36963837/ccs	293T-1	6828	8051
m54164Ue_210707_030925/142870045/ccs	293T-1	2802	2919
m54164Ue_210707_030925/36964867/ccs	293T-1	3546	4109
m54164Ue_210707_030925/142868504/ccs	293T-1	3360	3672
m54164Ue_210707_030925/160040348/ccs	293T-1	4974	5671
m54164Ue_210707_030925/160040523/ccs	293T-1	5646	6103
m54164Ue_210707_030925/19595837/ccs	293T-1	4284	4515
m54164Ue_210707_030925/160041199/ccs	293T-1	4014	4580
m54164Ue_210707_030925/19595720/ccs	293T-1	3726	4174
m54164Ue_210707_030925/121307779/ccs	293T-1	3948	4093
m54164Ue_210707_030925/112918919/ccs	293T-1	7008	7369
m54164Ue_210707_030925/19532283/ccs	293T-1	3024	3142
m54164Ue_210707_030925/57803125/ccs	293T-1	2250	2618
m54164Ue_210707_030925/19794470/ccs	293T-1	3156	3322
m54164Ue_210707_030925/159975011/ccs	293T-1	2784	3434
m54164Ue_210707_030925/19662729/ccs	293T-1	4494	5014
m54164Ue_210707_030925/19793558/ccs	293T-1	8154	8564
m54164Ue_210707_030925/159844814/ccs	293T-1	4074	4775
m54164Ue_210707_030925/36897099/ccs	293T-1	1506	1962
m54164Ue_210707_030925/65208684/ccs	293T-1	4458	5249
m54164Ue_210707_030925/19792108/ccs	293T-1	4614	4918
m54164Ue_210707_030925/159908208/ccs	293T-1	4872	6103
m54164Ue_210707_030925/65208967/ccs	293T-1	1626	2048
m54164Ue_210707_030925/36897831/ccs	293T-1	5016	5454
m54164Ue_210707_030925/159908509/ccs	293T-1	5706	6070
m54164Ue_210707_030925/65209426/ccs	293T-1	4674	4956
m54164Ue_210707_030925/142934245/ccs	293T-1	6822	7454
m54164Ue_210707_030925/84085250/ccs	293T-1	3990	4772
m54164Ue_210707_030925/36898397/ccs	293T-1	4170	4671
m54164Ue_210707_030925/36898536/ccs	293T-1	4338	4959
m54164Ue_210707_030925/19727631/ccs	293T-1	4572	5226
m54164Ue_210707_030925/112920572/ccs	293T-1	4410	4647
m54164Ue_210707_030925/159910133/ccs	293T-1	6816	7289
m54164Ue_210707_030925/81069329/ccs	293T-1	4758	5131
m54164Ue_210707_030925/19727089/ccs	293T-1	3780	4119
m54164Ue_210707_030925/19726877/ccs	293T-1	3282	3966
m54164Ue_210707_030925/36898550/ccs	293T-1	7314	8728
m54164Ue_210707_030925/159974343/ccs	293T-1	5154	5757
m54164Ue_210707_030925/36898993/ccs	293T-1	4350	5364
m54164Ue_210707_030925/142871307/ccs	293T-1	3918	4133
m54164Ue_210707_030925/159909545/ccs	293T-1	4146	4769
m54164Ue_210707_030925/19531894/ccs	293T-1	3360	4195
m54164Ue_210707_030925/143132551/ccs	293T-1	4104	4603
m54164Ue_210707_030925/57935850/ccs	293T-1	6978	7532
m54164Ue_210707_030925/58065562/ccs	293T-1	4674	5197
m54164Ue_210707_030925/77596191/ccs	293T-1	5514	5757
m54164Ue_210707_030925/159056434/ccs	293T-1	2382	2748
m54164Ue_210707_030925/20449923/ccs	293T-1	2790	3327
m54164Ue_210707_030925/36374791/ccs	293T-1	3420	4285
m54164Ue_210707_030925/64881974/ccs	293T-1	7002	7616
m54164Ue_210707_030925/64881981/ccs	293T-1	2388	2483
m54164Ue_210707_030925/20449372/ccs	293T-1	3516	3792
m54164Ue_210707_030925/143328465/ccs	293T-1	3798	4319
m54164Ue_210707_030925/121046024/ccs	293T-1	7146	7382
m54164Ue_210707_030925/159057877/ccs	293T-1	2268	2926
m54164Ue_210707_030925/64880906/ccs	293T-1	2124	2724
m54164Ue_210707_030925/143328074/ccs	293T-1	5172	5924
m54164Ue_210707_030925/143327773/ccs	293T-1	6468	7013
m54164Ue_210707_030925/121046872/ccs	293T-1	6126	6291
m54164Ue_210707_030925/113378385/ccs	293T-1	2808	3386
m54164Ue_210707_030925/159058734/ccs	293T-1	6882	7117
m54164Ue_210707_030925/113378070/ccs	293T-1	5112	5797
m54164Ue_210707_030925/121047411/ccs	293T-1	4872	5245
m54164Ue_210707_030925/92275674/ccs	293T-1	5868	6480
m54164Ue_210707_030925/20383175/ccs	293T-1	4290	5012
m54164Ue_210707_030925/121047419/ccs	293T-1	6324	6504
m54164Ue_210707_030925/143264093/ccs	293T-1	5454	5933
m54164Ue_210707_030925/143263953/ccs	293T-1	5646	6323
m54164Ue_210707_030925/143327973/ccs	293T-1	2556	3248
m54164Ue_210707_030925/159187457/ccs	293T-1	5712	6491
m54164Ue_210707_030925/92340544/ccs	293T-1	2898	4383
m54164Ue_210707_030925/36374518/ccs	293T-1	3438	4123
m54164Ue_210707_030925/158859708/ccs	293T-1	2364	3089
m54164Ue_210707_030925/158859903/ccs	293T-1	4230	5123
m54164Ue_210707_030925/92342298/ccs	293T-1	4950	5587
m54164Ue_210707_030925/20644246/ccs	293T-1	3156	4128
m54164Ue_210707_030925/81136212/ccs	293T-1	4008	4723
m54164Ue_210707_030925/158860896/ccs	293T-1	6726	7199
m54164Ue_210707_030925/20580850/ccs	293T-1	5250	5355
m54164Ue_210707_030925/158862109/ccs	293T-1	4674	5152
m54164Ue_210707_030925/143395404/ccs	293T-1	5436	5713
m54164Ue_210707_030925/36308749/ccs	293T-1	3066	3656
m54164Ue_210707_030925/100731576/ccs	293T-1	4884	5195
m54164Ue_210707_030925/20513688/ccs	293T-1	2898	3375
m54164Ue_210707_030925/143395038/ccs	293T-1	2292	2729
m54164Ue_210707_030925/64816779/ccs	293T-1	2250	2823
m54164Ue_210707_030925/143393438/ccs	293T-1	4542	5243
m54164Ue_210707_030925/58066457/ccs	293T-1	5970	6114
m54164Ue_210707_030925/158926119/ccs	293T-1	3504	4174
m54164Ue_210707_030925/20515497/ccs	293T-1	2508	2918
m54164Ue_210707_030925/36372701/ccs	293T-1	3486	4059
m54164Ue_210707_030925/158926517/ccs	293T-1	6726	7332
m54164Ue_210707_030925/143329046/ccs	293T-1	5292	6445
m54164Ue_210707_030925/36373634/ccs	293T-1	2886	3008
m54164Ue_210707_030925/113443076/ccs	293T-1	4566	5049
m54164Ue_210707_030925/158991296/ccs	293T-1	3774	3966
m54164Ue_210707_030925/158925309/ccs	293T-1	9630	10137
m54164Ue_210707_030925/143132712/ccs	293T-1	3924	4250
m54164Ue_210707_030925/159188519/ccs	293T-1	3198	3349
m54164Ue_210707_030925/20318568/ccs	293T-1	4860	5286
m54164Ue_210707_030925/159384114/ccs	293T-1	5064	5861
m54164Ue_210707_030925/65012349/ccs	293T-1	2820	3678
m54164Ue_210707_030925/76416959/ccs	293T-1	2364	3295
m54164Ue_210707_030925/113246739/ccs	293T-1	5448	6068
m54164Ue_210707_030925/159449926/ccs	293T-1	4122	4405
m54164Ue_210707_030925/20121904/ccs	293T-1	5832	6305
m54164Ue_210707_030925/92210784/ccs	293T-1	7902	8845
m54164Ue_210707_030925/113182919/ccs	293T-1	4776	4944
m54164Ue_210707_030925/159450823/ccs	293T-1	2580	3115
m54164Ue_210707_030925/159451130/ccs	293T-1	4002	4670
m54164Ue_210707_030925/143197411/ccs	293T-1	5544	5826
m54164Ue_210707_030925/65012343/ccs	293T-1	6570	6942
m54164Ue_210707_030925/159451287/ccs	293T-1	3000	4711
m54164Ue_210707_030925/36569141/ccs	293T-1	1464	2212
m54164Ue_210707_030925/57936415/ccs	293T-1	5088	5806
m54164Ue_210707_030925/20120300/ccs	293T-1	2352	2531
m54164Ue_210707_030925/95553221/ccs	293T-1	3072	3473
m54164Ue_210707_030925/159516625/ccs	293T-1	1722	2390
m54164Ue_210707_030925/121176212/ccs	293T-1	1440	2198
m54164Ue_210707_030925/36571421/ccs	293T-1	3462	4113
m54164Ue_210707_030925/159516691/ccs	293T-1	4464	4813
m54164Ue_210707_030925/159516984/ccs	293T-1	3870	4555
m54164Ue_210707_030925/113181284/ccs	293T-1	4518	5049
m54164Ue_210707_030925/81135212/ccs	293T-1	7824	8408
m54164Ue_210707_030925/20120792/ccs	293T-1	3456	3976
m54164Ue_210707_030925/113313323/ccs	293T-1	4644	5033
m54164Ue_210707_030925/95551774/ccs	293T-1	2460	3972
m54164Ue_210707_030925/159320478/ccs	293T-1	2082	2499
m54164Ue_210707_030925/20318182/ccs	293T-1	4764	5436
m54164Ue_210707_030925/76417116/ccs	293T-1	8076	8128
m54164Ue_210707_030925/159189262/ccs	293T-1	3636	3931
m54164Ue_210707_030925/113312955/ccs	293T-1	4146	4387
m54164Ue_210707_030925/84018579/ccs	293T-1	9222	10085
m54164Ue_210707_030925/113312778/ccs	293T-1	5052	5611
m54164Ue_210707_030925/20317075/ccs	293T-1	5814	6095
m54164Ue_210707_030925/113312582/ccs	293T-1	5310	5681
m54164Ue_210707_030925/159254223/ccs	293T-1	3162	4588
m54164Ue_210707_030925/20253489/ccs	293T-1	3354	3544
m54164Ue_210707_030925/159254531/ccs	293T-1	8562	9041
m54164Ue_210707_030925/159320486/ccs	293T-1	3792	3829
m54164Ue_210707_030925/64947451/ccs	293T-1	5160	5936
m54164Ue_210707_030925/100796361/ccs	293T-1	6264	6755
m54164Ue_210707_030925/143262278/ccs	293T-1	4398	5131
m54164Ue_210707_030925/84019316/ccs	293T-1	7074	7863
m54164Ue_210707_030925/20251168/ccs	293T-1	4530	4901
m54164Ue_210707_030925/143198665/ccs	293T-1	4188	4513
m54164Ue_210707_030925/58001174/ccs	293T-1	4230	4995
m54164Ue_210707_030925/20250820/ccs	293T-1	3882	4083
m54164Ue_210707_030925/143198380/ccs	293T-1	1560	1727
m54164Ue_210707_030925/100796546/ccs	293T-1	4494	4922
m54164Ue_210707_030925/36505755/ccs	293T-1	5496	5767
m54164Ue_210707_030925/20187393/ccs	293T-1	6888	7310
m54164Ue_210707_030925/20253207/ccs	293T-1	2946	3588
m54164Ue_210707_030925/37027880/ccs	293T-1	4914	5155
m54164Ue_210707_030925/142805141/ccs	293T-1	8052	8777
m54164Ue_210707_030925/142804808/ccs	293T-1	4842	5457
m54164Ue_210707_030925/121569838/ccs	293T-1	4044	4090
m54164Ue_210707_030925/161024615/ccs	293T-1	3594	4029
m54164Ue_210707_030925/161089149/ccs	293T-1	3936	4546
m54164Ue_210707_030925/161089704/ccs	293T-1	6384	6547
m54164Ue_210707_030925/121570323/ccs	293T-1	6606	7750
m54164Ue_210707_030925/18679244/ccs	293T-1	5514	6013
m54164Ue_210707_030925/121570404/ccs	293T-1	4440	4805
m54164Ue_210707_030925/161089819/ccs	293T-1	4494	4700
m54164Ue_210707_030925/76350092/ccs	293T-1	3336	4164
m54164Ue_210707_030925/65668402/ccs	293T-1	2682	4948
m54164Ue_210707_030925/84281792/ccs	293T-1	4458	5452
m54164Ue_210707_030925/112462506/ccs	293T-1	3954	4791
m54164Ue_210707_030925/142147948/ccs	293T-1	3504	4008
m54164Ue_210707_030925/80939749/ccs	293T-1	5010	5223
m54164Ue_210707_030925/142084740/ccs	293T-1	3546	3899
m54164Ue_210707_030925/57345149/ccs	293T-1	4494	5212
m54164Ue_210707_030925/84281832/ccs	293T-1	4524	5072
m54164Ue_210707_030925/112396722/ccs	293T-1	6192	6437
m54164Ue_210707_030925/80939191/ccs	293T-1	3324	3527
m54164Ue_210707_030925/112396313/ccs	293T-1	6390	7123
m54164Ue_210707_030925/142083196/ccs	293T-1	4416	5237
m54164Ue_210707_030925/65669592/ccs	293T-1	3444	3919
m54164Ue_210707_030925/37683457/ccs	293T-1	3546	3852
m54164Ue_210707_030925/95685034/ccs	293T-1	5190	5761
m54164Ue_210707_030925/142084822/ccs	293T-1	2694	3009
m54164Ue_210707_030925/161155765/ccs	293T-1	3714	4215
m54164Ue_210707_030925/161023197/ccs	293T-1	4734	5116
m54164Ue_210707_030925/92014206/ccs	293T-1	7104	7264
m54164Ue_210707_030925/121504081/ccs	293T-1	2496	3320
m54164Ue_210707_030925/112592851/ccs	293T-1	3390	4178
m54164Ue_210707_030925/160760835/ccs	293T-1	5514	6580
m54164Ue_210707_030925/37489214/ccs	293T-1	6678	7217
m54164Ue_210707_030925/18810225/ccs	293T-1	4854	4954
m54164Ue_210707_030925/37552288/ccs	293T-1	3582	4040
m54164Ue_210707_030925/160762202/ccs	293T-1	4884	5160
m54164Ue_210707_030925/112591500/ccs	293T-1	3852	4109
m54164Ue_210707_030925/160827617/ccs	293T-1	5358	6005
m54164Ue_210707_030925/121504720/ccs	293T-1	7806	8046
m54164Ue_210707_030925/142215133/ccs	293T-1	5406	5473
m54164Ue_210707_030925/161023083/ccs	293T-1	3366	3919
m54164Ue_210707_030925/65602190/ccs	293T-1	4656	5411
m54164Ue_210707_030925/160891675/ccs	293T-1	2364	2913
m54164Ue_210707_030925/160893132/ccs	293T-1	5082	5685
m54164Ue_210707_030925/160893636/ccs	293T-1	4260	4662
m54164Ue_210707_030925/37553404/ccs	293T-1	5670	6292
m54164Ue_210707_030925/160957019/ccs	293T-1	5916	6352
m54164Ue_210707_030925/76350401/ccs	293T-1	7278	7840
m54164Ue_210707_030925/142214230/ccs	293T-1	4476	5340
m54164Ue_210707_030925/112526304/ccs	293T-1	4038	4723
m54164Ue_210707_030925/81003375/ccs	293T-1	5070	5734
m54164Ue_210707_030925/65603665/ccs	293T-1	5358	6064
m54164Ue_210707_030925/142149210/ccs	293T-1	3258	3650
m54164Ue_210707_030925/142214782/ccs	293T-1	2076	2646
m54164Ue_210707_030925/112593496/ccs	293T-1	3342	3988
m54164Ue_210707_030925/100927622/ccs	293T-1	2826	3687
m54164Ue_210707_030925/65733164/ccs	293T-1	3480	4019
m54164Ue_210707_030925/141953532/ccs	293T-1	4788	5552
m54164Ue_210707_030925/161415367/ccs	293T-1	3948	4657
m54164Ue_210707_030925/65798608/ccs	293T-1	4632	4970
m54164Ue_210707_030925/141951782/ccs	293T-1	4464	4941
m54164Ue_210707_030925/141888339/ccs	293T-1	3690	3857
m54164Ue_210707_030925/161416243/ccs	293T-1	4632	4868
m54164Ue_210707_030925/161416556/ccs	293T-1	4434	4725
m54164Ue_210707_030925/18417984/ccs	293T-1	3006	3662
m54164Ue_210707_030925/141888119/ccs	293T-1	2292	2831
m54164Ue_210707_030925/18417202/ccs	293T-1	6078	6573
m54164Ue_210707_030925/141886958/ccs	293T-1	5214	5563
m54164Ue_210707_030925/18481770/ccs	293T-1	4518	5236
m54164Ue_210707_030925/112329764/ccs	293T-1	5982	6173
m54164Ue_210707_030925/121635959/ccs	293T-1	7146	7988
m54164Ue_210707_030925/141885786/ccs	293T-1	3360	3641
m54164Ue_210707_030925/95748848/ccs	293T-1	3414	3999
m54164Ue_210707_030925/141885696/ccs	293T-1	2694	3935
m54164Ue_210707_030925/37817078/ccs	293T-1	2226	2711
m54164Ue_210707_030925/18416364/ccs	293T-1	4836	5521
m54164Ue_210707_030925/161483348/ccs	293T-1	4344	4538
m54164Ue_210707_030925/161483473/ccs	293T-1	3474	3478
m54164Ue_210707_030925/141822590/ccs	293T-1	5118	5498
m54164Ue_210707_030925/18352589/ccs	293T-1	3810	4613
m54164Ue_210707_030925/18352067/ccs	293T-1	5160	5491
m54164Ue_210707_030925/95748805/ccs	293T-1	4158	4557
m54164Ue_210707_030925/18614404/ccs	293T-1	6354	7554
m54164Ue_210707_030925/37751376/ccs	293T-1	6390	6520
m54164Ue_210707_030925/142016643/ccs	293T-1	4890	5271
m54164Ue_210707_030925/161219745/ccs	293T-1	6870	7250
m54164Ue_210707_030925/37683745/ccs	293T-1	4122	4904
m54164Ue_210707_030925/84345815/ccs	293T-1	4986	5674
m54164Ue_210707_030925/18613224/ccs	293T-1	3486	4029
m54164Ue_210707_030925/65733881/ccs	293T-1	4524	4719
m54164Ue_210707_030925/18549370/ccs	293T-1	5040	5638
m54164Ue_210707_030925/37685643/ccs	293T-1	2736	3074
m54164Ue_210707_030925/18549083/ccs	293T-1	2244	2781
m54164Ue_210707_030925/65734055/ccs	293T-1	2082	2745
m54164Ue_210707_030925/37686089/ccs	293T-1	4680	5119
m54164Ue_210707_030925/84346031/ccs	293T-1	3978	4305
m54164Ue_210707_030925/18482722/ccs	293T-1	5400	5667
m54164Ue_210707_030925/142017421/ccs	293T-1	3594	4347
m54164Ue_210707_030925/161285728/ccs	293T-1	3294	3819
m54164Ue_210707_030925/142016788/ccs	293T-1	7206	7443
m54164Ue_210707_030925/37749136/ccs	293T-1	4692	5340
m54164Ue_210707_030925/65734255/ccs	293T-1	2598	3528
m54164Ue_210707_030925/37749442/ccs	293T-1	7050	7502
m54164Ue_210707_030925/161286132/ccs	293T-1	5238	6068
m54164Ue_210707_030925/142016764/ccs	293T-1	6156	6537
m54164Ue_210707_030925/112394672/ccs	293T-1	5208	5561
m54164Ue_210707_030925/161349700/ccs	293T-1	2490	3795
m54164Ue_210707_030925/161350521/ccs	293T-1	3168	3644
m54164Ue_210707_030925/18483460/ccs	293T-1	4518	4661
m54164Ue_210707_030925/161285723/ccs	293T-1	4752	5084
m54164Ue_210707_030925/160759920/ccs	293T-1	4974	5679
m54164Ue_210707_030925/112656543/ccs	293T-1	3474	4283
m54164Ue_210707_030925/18811480/ccs	293T-1	6792	7092
m54164Ue_210707_030925/19399074/ccs	293T-1	1770	3008
m54164Ue_210707_030925/92143802/ccs	293T-1	5400	5964
m54164Ue_210707_030925/121372811/ccs	293T-1	4104	4756
m54164Ue_210707_030925/112853865/ccs	293T-1	7638	8423
m54164Ue_210707_030925/112853602/ccs	293T-1	4986	5818
m54164Ue_210707_030925/37159244/ccs	293T-1	4500	5274
m54164Ue_210707_030925/19334102/ccs	293T-1	3570	3730
m54164Ue_210707_030925/37159341/ccs	293T-1	2544	2795
m54164Ue_210707_030925/19333815/ccs	293T-1	516	521
m54164Ue_210707_030925/37159417/ccs	293T-1	4092	4471
m54164Ue_210707_030925/142673378/ccs	293T-1	3342	3673
m54164Ue_210707_030925/19399201/ccs	293T-1	4134	4858
m54164Ue_210707_030925/19270258/ccs	293T-1	5754	6005
m54164Ue_210707_030925/65405549/ccs	293T-1	3594	4524
m54164Ue_210707_030925/142672516/ccs	293T-1	2808	3268
m54164Ue_210707_030925/160302995/ccs	293T-1	10842	11458
m54164Ue_210707_030925/37160689/ccs	293T-1	5526	6209
m54164Ue_210707_030925/57672830/ccs	293T-1	4080	4603
m54164Ue_210707_030925/142608622/ccs	293T-1	5562	5855
m54164Ue_210707_030925/95682738/ccs	293T-1	4830	5322
m54164Ue_210707_030925/19268035/ccs	293T-1	5136	5561
m54164Ue_210707_030925/142608301/ccs	293T-1	8526	8801
m54164Ue_210707_030925/142607944/ccs	293T-1	4320	4977
m54164Ue_210707_030925/160303792/ccs	293T-1	3780	4348
m54164Ue_210707_030925/121374075/ccs	293T-1	2982	3671
m54164Ue_210707_030925/65407221/ccs	293T-1	4098	4717
m54164Ue_210707_030925/160235946/ccs	293T-1	4998	5445
m54164Ue_210707_030925/160172629/ccs	293T-1	3870	4461
m54164Ue_210707_030925/95619172/ccs	293T-1	5070	5479
m54164Ue_210707_030925/19530335/ccs	293T-1	4932	5743
m54164Ue_210707_030925/37029361/ccs	293T-1	2154	2615
m54164Ue_210707_030925/160105632/ccs	293T-1	4014	4456
m54164Ue_210707_030925/37029646/ccs	293T-1	4338	4693
m54164Ue_210707_030925/160106127/ccs	293T-1	3252	4264
m54164Ue_210707_030925/112855555/ccs	293T-1	3666	4363
m54164Ue_210707_030925/92145636/ccs	293T-1	3126	3280
m54164Ue_210707_030925/65339699/ccs	293T-1	5412	5907
m54164Ue_210707_030925/142803342/ccs	293T-1	7254	7833
m54164Ue_210707_030925/142803045/ccs	293T-1	2178	3018
m54164Ue_210707_030925/92144396/ccs	293T-1	6408	7005
m54164Ue_210707_030925/19464745/ccs	293T-1	9900	10180
m54164Ue_210707_030925/142740154/ccs	293T-1	3660	3912
m54164Ue_210707_030925/19464314/ccs	293T-1	2250	2464
m54164Ue_210707_030925/77661095/ccs	293T-1	6948	7384
m54164Ue_210707_030925/37095026/ccs	293T-1	2094	2905
m54164Ue_210707_030925/37095155/ccs	293T-1	4542	4879
m54164Ue_210707_030925/142739762/ccs	293T-1	4602	5183
m54164Ue_210707_030925/112854132/ccs	293T-1	4314	4994
m54164Ue_210707_030925/142738762/ccs	293T-1	4386	5228
m54164Ue_210707_030925/19400246/ccs	293T-1	4722	5612
m54164Ue_210707_030925/65341690/ccs	293T-1	4038	4233
m54164Ue_210707_030925/142738426/ccs	293T-1	4800	5386
m54164Ue_210707_030925/95619894/ccs	293T-1	3966	4713
m54164Ue_210707_030925/112787640/ccs	293T-1	2988	3672
m54164Ue_210707_030925/142607330/ccs	293T-1	4440	4869
m54164Ue_210707_030925/37225309/ccs	293T-1	4482	4871
m54164Ue_210707_030925/19006519/ccs	293T-1	4422	5068
m54164Ue_210707_030925/121439880/ccs	293T-1	5076	5885
m54164Ue_210707_030925/81005071/ccs	293T-1	4806	5447
m54164Ue_210707_030925/121440146/ccs	293T-1	3156	3226
m54164Ue_210707_030925/18941953/ccs	293T-1	2664	3313
m54164Ue_210707_030925/121440250/ccs	293T-1	2994	3668
m54164Ue_210707_030925/84215885/ccs	293T-1	1260	1735
m54164Ue_210707_030925/84215929/ccs	293T-1	3312	4023
m54164Ue_210707_030925/121440345/ccs	293T-1	2094	3062
m54164Ue_210707_030925/112657075/ccs	293T-1	5502	5531
m54164Ue_210707_030925/142347047/ccs	293T-1	7404	8407
m54164Ue_210707_030925/19007715/ccs	293T-1	4830	6541
m54164Ue_210707_030925/37421837/ccs	293T-1	6528	7011
m54164Ue_210707_030925/18940268/ccs	293T-1	3534	3983
m54164Ue_210707_030925/160629688/ccs	293T-1	2334	3335
m54164Ue_210707_030925/142346062/ccs	293T-1	2028	2588
m54164Ue_210707_030925/57476376/ccs	293T-1	3492	4076
m54164Ue_210707_030925/84216192/ccs	293T-1	3054	3545
m54164Ue_210707_030925/142281520/ccs	293T-1	3978	4102
m54164Ue_210707_030925/92015188/ccs	293T-1	3180	3644
m54164Ue_210707_030925/18875510/ccs	293T-1	5040	5664
m54164Ue_210707_030925/100925581/ccs	293T-1	6918	7528
m54164Ue_210707_030925/142280463/ccs	293T-1	4128	5008
m54164Ue_210707_030925/77662291/ccs	293T-1	4932	5695
m54164Ue_210707_030925/95683899/ccs	293T-1	4830	5518
m54164Ue_210707_030925/95683197/ccs	293T-1	5064	5771
m54164Ue_210707_030925/37356030/ccs	293T-1	4536	5256
m54164Ue_210707_030925/160499281/ccs	293T-1	3234	3560
m54164Ue_210707_030925/142543383/ccs	293T-1	3492	4223
m54164Ue_210707_030925/160368237/ccs	293T-1	2208	2510
m54164Ue_210707_030925/142541687/ccs	293T-1	4110	4866
m54164Ue_210707_030925/37226642/ccs	293T-1	8082	8293
m54164Ue_210707_030925/142541445/ccs	293T-1	1788	2247
m54164Ue_210707_030925/142541413/ccs	293T-1	5088	5345
m54164Ue_210707_030925/142541333/ccs	293T-1	5154	5854
m54164Ue_210707_030925/142541322/ccs	293T-1	5100	5421
m54164Ue_210707_030925/19136996/ccs	293T-1	1374	1696
m54164Ue_210707_030925/121375521/ccs	293T-1	3540	3922
m54164Ue_210707_030925/160432412/ccs	293T-1	4908	6027
m54164Ue_210707_030925/37291310/ccs	293T-1	6312	6857
m54164Ue_210707_030925/121438406/ccs	293T-1	2694	3682
m54164Ue_210707_030925/142541123/ccs	293T-1	4644	5375
m54164Ue_210707_030925/160434874/ccs	293T-1	4722	5416
m54164Ue_210707_030925/121438689/ccs	293T-1	1812	2161
m54164Ue_210707_030925/84214247/ccs	293T-1	5034	5556
m54164Ue_210707_030925/19072256/ccs	293T-1	4644	5232
m54164Ue_210707_030925/65471918/ccs	293T-1	978	1203
m54164Ue_210707_030925/37292264/ccs	293T-1	5148	5673
m54164Ue_210707_030925/19071598/ccs	293T-1	3570	4125
m54164Ue_210707_030925/160498378/ccs	293T-1	6300	7033
m54164Ue_210707_030925/19071545/ccs	293T-1	5382	5566
m54164Ue_210707_030925/160498448/ccs	293T-1	4716	5253
m54164Ue_210707_030925/142476463/ccs	293T-1	4656	5079
m54164Ue_210707_030925/37880900/ccs	293T-1	6042	6459
m54164Ue_210707_030925/84803833/ccs	293T-1	6510	6931
m54164Ue_210707_030925/111282778/ccs	293T-1	8154	8811
m54164Ue_210707_030925/66849408/ccs	293T-1	6036	6482
m54164Ue_210707_030925/91029650/ccs	293T-1	3318	3395
m54164Ue_210707_030925/110037284/ccs	293T-1	3936	4082
m54164Ue_210707_030925/12976671/ccs	293T-1	2628	3309
m54164Ue_210707_030925/68093791/ccs	293T-1	5454	6164
m54164Ue_210707_030925/166725289/ccs	293T-1	5808	7115
m54164Ue_210707_030925/101319079/ccs	293T-1	4548	5434
m54164Ue_210707_030925/123275945/ccs	293T-1	4932	5351
m54164Ue_210707_030925/55902400/ccs	293T-1	5718	6135
m54164Ue_210707_030925/96340044/ccs	293T-1	4404	7049
m54164Ue_210707_030925/138152674/ccs	293T-1	3408	4108
m54164Ue_210707_030925/55902342/ccs	293T-1	3048	4025
m54164Ue_210707_030925/41289872/ccs	293T-1	4170	4227
m54164Ue_210707_030925/77924193/ccs	293T-1	6072	6524
m54164Ue_210707_030925/68158906/ccs	293T-1	4386	5159
m54164Ue_210707_030925/41353790/ccs	293T-1	6900	7526
m54164Ue_210707_030925/166790995/ccs	293T-1	2940	3559
m54164Ue_210707_030925/85328197/ccs	293T-1	4968	5649
m54164Ue_210707_030925/166791309/ccs	293T-1	4506	5040
m54164Ue_210707_030925/41354202/ccs	293T-1	4626	5109
m54164Ue_210707_030925/101319625/ccs	293T-1	4638	5199
m54164Ue_210707_030925/166855237/ccs	293T-1	4266	5100
m54164Ue_210707_030925/166855488/ccs	293T-1	4104	4736
m54164Ue_210707_030925/91029610/ccs	293T-1	2754	3597
m54164Ue_210707_030925/110035476/ccs	293T-1	4584	5146
m54164Ue_210707_030925/68158212/ccs	293T-1	5310	5783
m54164Ue_210707_030925/55839128/ccs	293T-1	3204	3539
m54164Ue_210707_030925/85265110/ccs	293T-1	3144	3700
m54164Ue_210707_030925/138217386/ccs	293T-1	4230	4893
m54164Ue_210707_030925/166594523/ccs	293T-1	1590	1804
m54164Ue_210707_030925/138281401/ccs	293T-1	3294	3823
m54164Ue_210707_030925/68092473/ccs	293T-1	3540	4399
m54164Ue_210707_030925/13042875/ccs	293T-1	2310	2824
m54164Ue_210707_030925/41224077/ccs	293T-1	5712	6593
m54164Ue_210707_030925/13042712/ccs	293T-1	3774	4239
m54164Ue_210707_030925/88017305/ccs	293T-1	4632	5265
m54164Ue_210707_030925/138281279/ccs	293T-1	3348	3732
m54164Ue_210707_030925/110102372/ccs	293T-1	4266	4301
m54164Ue_210707_030925/91030269/ccs	293T-1	4362	5693
m54164Ue_210707_030925/166658771/ccs	293T-1	4674	4906
m54164Ue_210707_030925/55902478/ccs	293T-1	3264	4686
m54164Ue_210707_030925/138281215/ccs	293T-1	4506	6573
m54164Ue_210707_030925/80347799/ccs	293T-1	6408	6735
m54164Ue_210707_030925/110101565/ccs	293T-1	2454	2805
m54164Ue_210707_030925/166659281/ccs	293T-1	3270	4112
m54164Ue_210707_030925/91030204/ccs	293T-1	2400	2755
m54164Ue_210707_030925/110101188/ccs	293T-1	4188	4691
m54164Ue_210707_030925/55903823/ccs	293T-1	5442	5855
m54164Ue_210707_030925/12978721/ccs	293T-1	2682	2773
m54164Ue_210707_030925/166659547/ccs	293T-1	3348	3895
m54164Ue_210707_030925/91030074/ccs	293T-1	5508	6085
m54164Ue_210707_030925/138217548/ccs	293T-1	4494	4931
m54164Ue_210707_030925/110101075/ccs	293T-1	3870	5383
m54164Ue_210707_030925/166658910/ccs	293T-1	5604	5762
m54164Ue_210707_030925/123273514/ccs	293T-1	8772	9624
m54164Ue_210707_030925/166920329/ccs	293T-1	3900	5526
m54164Ue_210707_030925/12910961/ccs	293T-1	2562	3023
m54164Ue_210707_030925/12716036/ccs	293T-1	1902	2188
m54164Ue_210707_030925/109906448/ccs	293T-1	2070	2769
m54164Ue_210707_030925/80282815/ccs	293T-1	3840	4278
m54164Ue_210707_030925/138021180/ccs	293T-1	5412	5969
m54164Ue_210707_030925/138020654/ccs	293T-1	3012	3653
m54164Ue_210707_030925/12650981/ccs	293T-1	2874	3507
m54164Ue_210707_030925/138019476/ccs	293T-1	5334	6055
m54164Ue_210707_030925/41486037/ccs	293T-1	4458	5308
m54164Ue_210707_030925/167117358/ccs	293T-1	3108	3365
m54164Ue_210707_030925/68225326/ccs	293T-1	3678	4263
m54164Ue_210707_030925/99093214/ccs	293T-1	3336	3809
m54164Ue_210707_030925/167052705/ccs	293T-1	5376	5822
m54164Ue_210707_030925/68225492/ccs	293T-1	3678	4225
m54164Ue_210707_030925/167119480/ccs	293T-1	8052	8417
m54164Ue_210707_030925/90900287/ccs	293T-1	4278	4688
m54164Ue_210707_030925/68288791/ccs	293T-1	6594	7113
m54164Ue_210707_030925/12649465/ccs	293T-1	2748	3039
m54164Ue_210707_030925/109905865/ccs	293T-1	1644	1851
m54164Ue_210707_030925/137953793/ccs	293T-1	3054	3699
m54164Ue_210707_030925/90898646/ccs	293T-1	4374	4987
m54164Ue_210707_030925/12649223/ccs	293T-1	2010	2073
m54164Ue_210707_030925/41615944/ccs	293T-1	3774	4664
m54164Ue_210707_030925/167183572/ccs	293T-1	3288	3514
m54164Ue_210707_030925/90834625/ccs	293T-1	5142	5846
m54164Ue_210707_030925/109906155/ccs	293T-1	4626	4977
m54164Ue_210707_030925/166921568/ccs	293T-1	3360	3422
m54164Ue_210707_030925/12716257/ccs	293T-1	3564	3702
m54164Ue_210707_030925/12716623/ccs	293T-1	3582	4122
m54164Ue_210707_030925/166921857/ccs	293T-1	4062	4180
m54164Ue_210707_030925/75956634/ccs	293T-1	4788	5528
m54164Ue_210707_030925/166921896/ccs	293T-1	2712	3017
m54164Ue_210707_030925/41354836/ccs	293T-1	5694	5749
m54164Ue_210707_030925/166922755/ccs	293T-1	5232	5331
m54164Ue_210707_030925/123339303/ccs	293T-1	4158	4615
m54164Ue_210707_030925/138086945/ccs	293T-1	4950	5493
m54164Ue_210707_030925/80283428/ccs	293T-1	3228	3468
m54164Ue_210707_030925/90966455/ccs	293T-1	3906	5365
m54164Ue_210707_030925/41356088/ccs	293T-1	2370	2490
m54164Ue_210707_030925/166988297/ccs	293T-1	7038	8043
m54164Ue_210707_030925/99156302/ccs	293T-1	6150	7375
m54164Ue_210707_030925/90965438/ccs	293T-1	3624	3820
m54164Ue_210707_030925/68223584/ccs	293T-1	3432	3996
m54164Ue_210707_030925/109971314/ccs	293T-1	2550	3034
m54164Ue_210707_030925/123340117/ccs	293T-1	5004	5576
m54164Ue_210707_030925/85329940/ccs	293T-1	1752	2620
m54164Ue_210707_030925/167051920/ccs	293T-1	3624	3832
m54164Ue_210707_030925/41419394/ccs	293T-1	6102	6536
m54164Ue_210707_030925/123340818/ccs	293T-1	2862	3253
m54164Ue_210707_030925/101320804/ccs	293T-1	2598	3242
m54164Ue_210707_030925/109906484/ccs	293T-1	6264	6894
m54164Ue_210707_030925/41421184/ccs	293T-1	5244	5421
m54164Ue_210707_030925/12716853/ccs	293T-1	2466	2497
m54164Ue_210707_030925/109971542/ccs	293T-1	3756	3856
m54164Ue_210707_030925/123406707/ccs	293T-1	4008	4341
m54164Ue_210707_030925/110102986/ccs	293T-1	4794	4951
m54164Ue_210707_030925/13044221/ccs	293T-1	1950	2190
m54164Ue_210707_030925/110234192/ccs	293T-1	2706	3695
m54164Ue_210707_030925/166134476/ccs	293T-1	4224	4767
m54164Ue_210707_030925/40960786/ccs	293T-1	3552	4410
m54164Ue_210707_030925/138480439/ccs	293T-1	2904	3546
m54164Ue_210707_030925/67897108/ccs	293T-1	4350	4921
m54164Ue_210707_030925/166135516/ccs	293T-1	1932	2330
m54164Ue_210707_030925/166135933/ccs	293T-1	4890	5518
m54164Ue_210707_030925/67897539/ccs	293T-1	5700	6936
m54164Ue_210707_030925/56034128/ccs	293T-1	3840	4242
m54164Ue_210707_030925/91160796/ccs	293T-1	5238	5358
m54164Ue_210707_030925/85199413/ccs	293T-1	3750	3949
m54164Ue_210707_030925/13501313/ccs	293T-1	5838	7080
m54164Ue_210707_030925/96272842/ccs	293T-1	7590	8273
m54164Ue_210707_030925/110233474/ccs	293T-1	3930	4222
m54164Ue_210707_030925/91097690/ccs	293T-1	3552	4289
m54164Ue_210707_030925/138479029/ccs	293T-1	2706	3344
m54164Ue_210707_030925/110232649/ccs	293T-1	5724	7181
m54164Ue_210707_030925/13435438/ccs	293T-1	5502	5864
m54164Ue_210707_030925/138478878/ccs	293T-1	3192	3655
m54164Ue_210707_030925/110231614/ccs	293T-1	3798	5378
m54164Ue_210707_030925/13434942/ccs	293T-1	3504	4698
m54164Ue_210707_030925/123144211/ccs	293T-1	5460	6000
m54164Ue_210707_030925/56033612/ccs	293T-1	4668	4984
m54164Ue_210707_030925/13371832/ccs	293T-1	5646	5830
m54164Ue_210707_030925/123144207/ccs	293T-1	4422	5031
m54164Ue_210707_030925/56033437/ccs	293T-1	3678	4349
m54164Ue_210707_030925/123143542/ccs	293T-1	4242	4608
m54164Ue_210707_030925/13502464/ccs	293T-1	4686	4959
m54164Ue_210707_030925/138609633/ccs	293T-1	3666	4406
m54164Ue_210707_030925/99158484/ccs	293T-1	5586	6145
m54164Ue_210707_030925/166003043/ccs	293T-1	5604	6319
m54164Ue_210707_030925/138609552/ccs	293T-1	6252	6934
m54164Ue_210707_030925/138608979/ccs	293T-1	5052	5658
m54164Ue_210707_030925/166004515/ccs	293T-1	3636	3818
m54164Ue_210707_030925/123143189/ccs	293T-1	5502	5726
m54164Ue_210707_030925/56034978/ccs	293T-1	3324	4043
m54164Ue_210707_030925/40895393/ccs	293T-1	2538	2875
m54164Ue_210707_030925/40895805/ccs	293T-1	5364	6001
m54164Ue_210707_030925/13567418/ccs	293T-1	3534	3539
m54164Ue_210707_030925/56034806/ccs	293T-1	5760	6682
m54164Ue_210707_030925/138608671/ccs	293T-1	2802	3775
m54164Ue_210707_030925/40896695/ccs	293T-1	7452	7877
m54164Ue_210707_030925/13566790/ccs	293T-1	4068	4356
m54164Ue_210707_030925/85197881/ccs	293T-1	5172	5897
m54164Ue_210707_030925/138545645/ccs	293T-1	3258	3863
m54164Ue_210707_030925/166069695/ccs	293T-1	4050	4854
m54164Ue_210707_030925/40897210/ccs	293T-1	5184	5623
m54164Ue_210707_030925/166070236/ccs	293T-1	2670	2905
m54164Ue_210707_030925/40897251/ccs	293T-1	4368	4392
m54164Ue_210707_030925/40897290/ccs	293T-1	4110	4300
m54164Ue_210707_030925/166070544/ccs	293T-1	3336	4061
m54164Ue_210707_030925/138545214/ccs	293T-1	6174	6795
m54164Ue_210707_030925/138545872/ccs	293T-1	3780	4533
m54164Ue_210707_030925/166594072/ccs	293T-1	1968	2570
m54164Ue_210707_030925/67961938/ccs	293T-1	7518	8234
m54164Ue_210707_030925/85263004/ccs	293T-1	4128	4306
m54164Ue_210707_030925/96273707/ccs	293T-1	3390	4041
m54164Ue_210707_030925/41093565/ccs	293T-1	3846	4386
m54164Ue_210707_030925/138348117/ccs	293T-1	3600	4379
m54164Ue_210707_030925/96274128/ccs	293T-1	4200	4607
m54164Ue_210707_030925/41157274/ccs	293T-1	4776	5391
m54164Ue_210707_030925/55968737/ccs	293T-1	5076	5793
m54164Ue_210707_030925/85263960/ccs	293T-1	4776	5377
m54164Ue_210707_030925/166527539/ccs	293T-1	6876	7752
m54164Ue_210707_030925/68027288/ccs	293T-1	4200	4755
m54164Ue_210707_030925/138346839/ccs	293T-1	6084	6364
m54164Ue_210707_030925/41159292/ccs	293T-1	3606	4200
m54164Ue_210707_030925/13238435/ccs	293T-1	2886	3489
m54164Ue_210707_030925/96274796/ccs	293T-1	6594	7335
m54164Ue_210707_030925/55968282/ccs	293T-1	5214	5783
m54164Ue_210707_030925/41159508/ccs	293T-1	4758	4865
m54164Ue_210707_030925/110103151/ccs	293T-1	3636	4067
m54164Ue_210707_030925/68028849/ccs	293T-1	3390	3987
m54164Ue_210707_030925/166592584/ccs	293T-1	4110	4392
m54164Ue_210707_030925/41222229/ccs	293T-1	7464	8500
m54164Ue_210707_030925/123210298/ccs	293T-1	6696	7284
m54164Ue_210707_030925/55904894/ccs	293T-1	2472	3016
m54164Ue_210707_030925/55904848/ccs	293T-1	2946	3176
m54164Ue_210707_030925/138283429/ccs	293T-1	3630	4190
m54164Ue_210707_030925/166593641/ccs	293T-1	4950	5212
m54164Ue_210707_030925/166528847/ccs	293T-1	3150	3700
m54164Ue_210707_030925/99158276/ccs	293T-1	3498	4037
m54164Ue_210707_030925/166462397/ccs	293T-1	2574	3219
m54164Ue_210707_030925/166462355/ccs	293T-1	4530	4737
m54164Ue_210707_030925/41026887/ccs	293T-1	2754	3374
m54164Ue_210707_030925/110168413/ccs	293T-1	6132	6232
m54164Ue_210707_030925/166267309/ccs	293T-1	4782	5038
m54164Ue_210707_030925/13306628/ccs	293T-1	6540	6900
m54164Ue_210707_030925/41027451/ccs	293T-1	4368	4587
m54164Ue_210707_030925/41028044/ccs	293T-1	4998	5736
m54164Ue_210707_030925/75957467/ccs	293T-1	2466	2638
m54164Ue_210707_030925/13305476/ccs	293T-1	2418	3012
m54164Ue_210707_030925/138414340/ccs	293T-1	2592	3091
m54164Ue_210707_030925/166331954/ccs	293T-1	4422	5162
m54164Ue_210707_030925/138414247/ccs	293T-1	4302	4407
m54164Ue_210707_030925/13238738/ccs	293T-1	6390	7073
m54164Ue_210707_030925/85263070/ccs	293T-1	6690	7502
m54164Ue_210707_030925/77923634/ccs	293T-1	5172	5783
m54164Ue_210707_030925/55969760/ccs	293T-1	3420	4066
m54164Ue_210707_030925/41092571/ccs	293T-1	4680	5046
m54164Ue_210707_030925/138413380/ccs	293T-1	4080	4498
m54164Ue_210707_030925/85263401/ccs	293T-1	5346	5619
m54164Ue_210707_030925/166397539/ccs	293T-1	4842	5108
m54164Ue_210707_030925/166397564/ccs	293T-1	5118	5742
m54164Ue_210707_030925/67963299/ccs	293T-1	3462	3653
m54164Ue_210707_030925/13240168/ccs	293T-1	4722	5818
m54164Ue_210707_030925/13239636/ccs	293T-1	3354	3781
m54164Ue_210707_030925/166462115/ccs	293T-1	642	875
m54164Ue_210707_030925/41091784/ccs	293T-1	2178	2597
m54164Ue_210707_030925/137953556/ccs	293T-1	2982	3830
m54164Ue_210707_030925/68291151/ccs	293T-1	5670	5957
m54164Ue_210707_030925/90833457/ccs	293T-1	2520	3511
m54164Ue_210707_030925/96601507/ccs	293T-1	6840	7540
m54164Ue_210707_030925/11927552/ccs	293T-1	2952	3553
m54164Ue_210707_030925/123667411/ccs	293T-1	3126	3568
m54164Ue_210707_030925/137365261/ccs	293T-1	5016	5611
m54164Ue_210707_030925/75826710/ccs	293T-1	5022	5141
m54164Ue_210707_030925/11864456/ccs	293T-1	5700	6405
m54164Ue_210707_030925/137364939/ccs	293T-1	5118	5408
m54164Ue_210707_030925/137364107/ccs	293T-1	4548	4665
m54164Ue_210707_030925/68683521/ccs	293T-1	4962	5217
m54164Ue_210707_030925/96602245/ccs	293T-1	5664	6445
m54164Ue_210707_030925/123667480/ccs	293T-1	4386	5146
m54164Ue_210707_030925/42076587/ccs	293T-1	5406	5470
m54164Ue_210707_030925/90702025/ccs	293T-1	3042	3391
m54164Ue_210707_030925/167971560/ccs	293T-1	3990	4681
m54164Ue_210707_030925/42141383/ccs	293T-1	6354	6854
m54164Ue_210707_030925/168035190/ccs	293T-1	3606	4390
m54164Ue_210707_030925/42141840/ccs	293T-1	3828	3931
m54164Ue_210707_030925/42141847/ccs	293T-1	3978	4510
m54164Ue_210707_030925/123667856/ccs	293T-1	4794	5160
m54164Ue_210707_030925/55575930/ccs	293T-1	2058	2621
m54164Ue_210707_030925/137298974/ccs	293T-1	402	411
m54164Ue_210707_030925/109381008/ccs	293T-1	3708	4036
m54164Ue_210707_030925/55575028/ccs	293T-1	5538	6369
m54164Ue_210707_030925/168036318/ccs	293T-1	5094	5326
m54164Ue_210707_030925/167971403/ccs	293T-1	2508	3002
m54164Ue_210707_030925/55574910/ccs	293T-1	3822	4096
m54164Ue_210707_030925/167969270/ccs	293T-1	5886	6620
m54164Ue_210707_030925/167969128/ccs	293T-1	5298	5668
m54164Ue_210707_030925/137496250/ccs	293T-1	4086	4844
m54164Ue_210707_030925/12059488/ccs	293T-1	4236	5268
m54164Ue_210707_030925/109511173/ccs	293T-1	5646	5993
m54164Ue_210707_030925/12058920/ccs	293T-1	6060	6727
m54164Ue_210707_030925/12058854/ccs	293T-1	5928	6480
m54164Ue_210707_030925/42008957/ccs	293T-1	5700	6572
m54164Ue_210707_030925/109510952/ccs	293T-1	2916	3504
m54164Ue_210707_030925/167840321/ccs	293T-1	2148	2759
m54164Ue_210707_030925/11994730/ccs	293T-1	6144	6642
m54164Ue_210707_030925/11994623/ccs	293T-1	6102	6672
m54164Ue_210707_030925/90703193/ccs	293T-1	3612	3864
m54164Ue_210707_030925/11928827/ccs	293T-1	6636	7342
m54164Ue_210707_030925/167904136/ccs	293T-1	3252	4034
m54164Ue_210707_030925/137431401/ccs	293T-1	4536	4914
m54164Ue_210707_030925/123603727/ccs	293T-1	6834	7739
m54164Ue_210707_030925/11993995/ccs	293T-1	6012	6450
m54164Ue_210707_030925/137430913/ccs	293T-1	942	1216
m54164Ue_210707_030925/167904794/ccs	293T-1	3504	3765
m54164Ue_210707_030925/109447633/ccs	293T-1	4278	4433
m54164Ue_210707_030925/137430759/ccs	293T-1	3720	4567
m54164Ue_210707_030925/137430747/ccs	293T-1	4626	4927
m54164Ue_210707_030925/11993360/ccs	293T-1	5016	5501
m54164Ue_210707_030925/68618472/ccs	293T-1	4650	5354
m54164Ue_210707_030925/123667401/ccs	293T-1	3768	3996
m54164Ue_210707_030925/167904383/ccs	293T-1	3258	3761
m54164Ue_210707_030925/167839691/ccs	293T-1	5994	7272
m54164Ue_210707_030925/137298686/ccs	293T-1	5112	5749
m54164Ue_210707_030925/137298607/ccs	293T-1	3108	3635
m54164Ue_210707_030925/168165401/ccs	293T-1	4212	4611
m54164Ue_210707_030925/168166073/ccs	293T-1	6702	7229
m54164Ue_210707_030925/109314777/ccs	293T-1	5466	6059
m54164Ue_210707_030925/55510266/ccs	293T-1	5700	5968
m54164Ue_210707_030925/68814144/ccs	293T-1	6024	6255
m54164Ue_210707_030925/168166748/ccs	293T-1	5964	6705
m54164Ue_210707_030925/123734721/ccs	293T-1	3168	3919
m54164Ue_210707_030925/85527133/ccs	293T-1	4884	4988
m54164Ue_210707_030925/68815017/ccs	293T-1	4614	5495
m54164Ue_210707_030925/168231602/ccs	293T-1	4476	4956
m54164Ue_210707_030925/109250759/ccs	293T-1	5028	5662
m54164Ue_210707_030925/168102574/ccs	293T-1	3114	3177
m54164Ue_210707_030925/123797557/ccs	293T-1	4146	4707
m54164Ue_210707_030925/137103247/ccs	293T-1	3174	3474
m54164Ue_210707_030925/68815599/ccs	293T-1	2802	3232
m54164Ue_210707_030925/168232845/ccs	293T-1	6822	7496
m54164Ue_210707_030925/168232870/ccs	293T-1	4170	4578
m54164Ue_210707_030925/68878504/ccs	293T-1	4332	4660
m54164Ue_210707_030925/42337598/ccs	293T-1	2880	4951
m54164Ue_210707_030925/137102434/ccs	293T-1	5088	5350
m54164Ue_210707_030925/11600079/ccs	293T-1	3618	5029
m54164Ue_210707_030925/168233457/ccs	293T-1	3042	3192
m54164Ue_210707_030925/168233518/ccs	293T-1	4824	4895
m54164Ue_210707_030925/168233522/ccs	293T-1	3336	3779
m54164Ue_210707_030925/90573627/ccs	293T-1	1950	2600
m54164Ue_210707_030925/109380107/ccs	293T-1	2358	2447
m54164Ue_210707_030925/137104076/ccs	293T-1	4860	5387
m54164Ue_210707_030925/137167858/ccs	293T-1	2226	2463
m54164Ue_210707_030925/85526262/ccs	293T-1	5268	5592
m54164Ue_210707_030925/168100271/ccs	293T-1	6924	7684
m54164Ue_210707_030925/11733374/ccs	293T-1	2754	3517
m54164Ue_210707_030925/123668894/ccs	293T-1	6570	6953
m54164Ue_210707_030925/168100510/ccs	293T-1	7074	7943
m54164Ue_210707_030925/11732992/ccs	293T-1	4920	5244
m54164Ue_210707_030925/68748282/ccs	293T-1	4200	4443
m54164Ue_210707_030925/109316798/ccs	293T-1	2358	2895
m54164Ue_210707_030925/11732214/ccs	293T-1	4794	5141
m54164Ue_210707_030925/137233685/ccs	293T-1	5190	5875
m54164Ue_210707_030925/90637315/ccs	293T-1	2538	2731
m54164Ue_210707_030925/123734472/ccs	293T-1	3540	4347
m54164Ue_210707_030925/11731645/ccs	293T-1	3042	3746
m54164Ue_210707_030925/168101090/ccs	293T-1	3306	4236
m54164Ue_210707_030925/11731400/ccs	293T-1	4428	4557
m54164Ue_210707_030925/123732964/ccs	293T-1	4200	4491
m54164Ue_210707_030925/42207449/ccs	293T-1	5166	5670
m54164Ue_210707_030925/123733232/ccs	293T-1	3138	3660
m54164Ue_210707_030925/11667913/ccs	293T-1	1302	1976
m54164Ue_210707_030925/68749133/ccs	293T-1	2322	2837
m54164Ue_210707_030925/168101852/ccs	293T-1	5418	5617
m54164Ue_210707_030925/80086398/ccs	293T-1	2040	2443
m54164Ue_210707_030925/168102337/ccs	293T-1	3828	4513
m54164Ue_210707_030925/55510353/ccs	293T-1	4002	4664
m54164Ue_210707_030925/123732606/ccs	293T-1	1974	2746
m54164Ue_210707_030925/75826766/ccs	293T-1	2856	5473
m54164Ue_210707_030925/41945501/ccs	293T-1	5058	5508
m54164Ue_210707_030925/167839605/ccs	293T-1	6138	6648
m54164Ue_210707_030925/80217132/ccs	293T-1	4650	5124
m54164Ue_210707_030925/137822775/ccs	293T-1	4506	4768
m54164Ue_210707_030925/68420643/ccs	293T-1	5292	6040
m54164Ue_210707_030925/85395438/ccs	293T-1	2952	3232
m54164Ue_210707_030925/167445349/ccs	293T-1	5286	6057
m54164Ue_210707_030925/167445767/ccs	293T-1	6018	6086
m54164Ue_210707_030925/12389011/ccs	293T-1	3240	3779
m54164Ue_210707_030925/123472372/ccs	293T-1	4404	4782
m54164Ue_210707_030925/41746760/ccs	293T-1	2286	2808
m54164Ue_210707_030925/167445818/ccs	293T-1	3504	3773
m54164Ue_210707_030925/167446003/ccs	293T-1	3504	3929
m54164Ue_210707_030925/68355780/ccs	293T-1	2088	2990
m54164Ue_210707_030925/167446406/ccs	293T-1	4740	4772
m54164Ue_210707_030925/90769962/ccs	293T-1	5538	6013
m54164Ue_210707_030925/137822728/ccs	293T-1	4704	5105
m54164Ue_210707_030925/167447166/ccs	293T-1	1548	2077
m54164Ue_210707_030925/68421290/ccs	293T-1	3072	3729
m54164Ue_210707_030925/12387282/ccs	293T-1	5310	5894
m54164Ue_210707_030925/96471538/ccs	293T-1	6756	7330
m54164Ue_210707_030925/12387182/ccs	293T-1	4218	4349
m54164Ue_210707_030925/109708741/ccs	293T-1	1278	1423
m54164Ue_210707_030925/123535778/ccs	293T-1	6462	7382
m54164Ue_210707_030925/85395591/ccs	293T-1	3576	4354
m54164Ue_210707_030925/167512156/ccs	293T-1	5046	5265
m54164Ue_210707_030925/167446532/ccs	293T-1	3852	4509
m54164Ue_210707_030925/55707254/ccs	293T-1	4680	4718
m54164Ue_210707_030925/167380774/ccs	293T-1	4692	5806
m54164Ue_210707_030925/41683564/ccs	293T-1	2460	2982
m54164Ue_210707_030925/167184861/ccs	293T-1	4422	4932
m54164Ue_210707_030925/41616550/ccs	293T-1	4746	5190
m54164Ue_210707_030925/109841114/ccs	293T-1	3120	3702
m54164Ue_210707_030925/167249678/ccs	293T-1	2382	3374
m54164Ue_210707_030925/41617039/ccs	293T-1	3054	4220
m54164Ue_210707_030925/80218034/ccs	293T-1	6042	6285
m54164Ue_210707_030925/137890170/ccs	293T-1	3606	4333
m54164Ue_210707_030925/109839093/ccs	293T-1	3090	3616
m54164Ue_210707_030925/167314039/ccs	293T-1	2466	3083
m54164Ue_210707_030925/167314176/ccs	293T-1	3264	3673
m54164Ue_210707_030925/68354328/ccs	293T-1	4230	4776
m54164Ue_210707_030925/12453106/ccs	293T-1	4392	5074
m54164Ue_210707_030925/137889110/ccs	293T-1	5910	6749
m54164Ue_210707_030925/12518480/ccs	293T-1	4410	4608
m54164Ue_210707_030925/41681251/ccs	293T-1	2778	3029
m54164Ue_210707_030925/41681370/ccs	293T-1	2736	3457
m54164Ue_210707_030925/12517645/ccs	293T-1	2868	3601
m54164Ue_210707_030925/167315857/ccs	293T-1	6750	7034
m54164Ue_210707_030925/123470042/ccs	293T-1	3174	3517
m54164Ue_210707_030925/167316034/ccs	293T-1	3384	3723
m54164Ue_210707_030925/41683229/ccs	293T-1	5262	5512
m54164Ue_210707_030925/96471486/ccs	293T-1	4302	5092
m54164Ue_210707_030925/167379610/ccs	293T-1	4128	4699
m54164Ue_210707_030925/167380198/ccs	293T-1	2628	3428
m54164Ue_210707_030925/109773064/ccs	293T-1	4980	5471
m54164Ue_210707_030925/68421888/ccs	293T-1	4248	4544
m54164Ue_210707_030925/68422037/ccs	293T-1	4422	5019
m54164Ue_210707_030925/12323252/ccs	293T-1	3726	3981
m54164Ue_210707_030925/12126906/ccs	293T-1	3246	3795
m54164Ue_210707_030925/41879187/ccs	293T-1	5130	5672
m54164Ue_210707_030925/167772635/ccs	293T-1	2472	2976
m54164Ue_210707_030925/167773039/ccs	293T-1	5682	6214
m54164Ue_210707_030925/137560956/ccs	293T-1	3726	4539
m54164Ue_210707_030925/167773080/ccs	293T-1	4260	5015
m54164Ue_210707_030925/96536020/ccs	293T-1	1386	1922
m54164Ue_210707_030925/68487556/ccs	293T-1	4122	4680
m54164Ue_210707_030925/55641165/ccs	293T-1	6108	6688
m54164Ue_210707_030925/123602283/ccs	293T-1	3714	3930
m54164Ue_210707_030925/137560665/ccs	293T-1	3048	3291
m54164Ue_210707_030925/12190077/ccs	293T-1	3318	3546
m54164Ue_210707_030925/167774236/ccs	293T-1	4056	4279
m54164Ue_210707_030925/109577520/ccs	293T-1	6456	6749
m54164Ue_210707_030925/167838014/ccs	293T-1	5394	5944
m54164Ue_210707_030925/41943316/ccs	293T-1	3126	3831
m54164Ue_210707_030925/12124761/ccs	293T-1	3822	4683
m54164Ue_210707_030925/123603150/ccs	293T-1	6036	6272
m54164Ue_210707_030925/123603181/ccs	293T-1	4410	4664
m54164Ue_210707_030925/109576404/ccs	293T-1	5076	6354
m54164Ue_210707_030925/12061471/ccs	293T-1	5436	6009
m54164Ue_210707_030925/137497058/ccs	293T-1	3672	3761
m54164Ue_210707_030925/55640495/ccs	293T-1	4404	4711
m54164Ue_210707_030925/137496669/ccs	293T-1	3162	3318
m54164Ue_210707_030925/109577884/ccs	293T-1	5664	6472
m54164Ue_210707_030925/12190205/ccs	293T-1	3240	3490
m54164Ue_210707_030925/101385120/ccs	293T-1	4302	4988
m54164Ue_210707_030925/101384742/ccs	293T-1	3642	4259
m54164Ue_210707_030925/123536875/ccs	293T-1	2544	3024
m54164Ue_210707_030925/90769544/ccs	293T-1	5226	5554
m54164Ue_210707_030925/96471722/ccs	293T-1	2910	3397
m54164Ue_210707_030925/123536985/ccs	293T-1	3990	4664
m54164Ue_210707_030925/167576644/ccs	293T-1	2274	2401
m54164Ue_210707_030925/167577132/ccs	293T-1	4674	5359
m54164Ue_210707_030925/137756805/ccs	293T-1	3426	4241
m54164Ue_210707_030925/41748907/ccs	293T-1	5556	6228
m54164Ue_210707_030925/137693563/ccs	293T-1	4656	5238
m54164Ue_210707_030925/85396019/ccs	293T-1	3498	3853
m54164Ue_210707_030925/123537893/ccs	293T-1	2328	2538
m54164Ue_210707_030925/41813154/ccs	293T-1	2868	3220
m54164Ue_210707_030925/109643651/ccs	293T-1	4458	4796
m54164Ue_210707_030925/167642984/ccs	293T-1	3192	3905
m54164Ue_210707_030925/137627894/ccs	293T-1	2736	3037
m54164Ue_210707_030925/68485578/ccs	293T-1	7332	8302
m54164Ue_210707_030925/109642948/ccs	293T-1	4746	5097
m54164Ue_210707_030925/12255863/ccs	293T-1	3756	4494
m54164Ue_210707_030925/41878014/ccs	293T-1	5226	5569
m54164Ue_210707_030925/167707136/ccs	293T-1	2934	3534
m54164Ue_210707_030925/167707525/ccs	293T-1	2118	2475
m54164Ue_210707_030925/41878394/ccs	293T-1	4086	4296
m54164Ue_210707_030925/68486393/ccs	293T-1	4530	5026
m54164Ue_210707_030925/167708179/ccs	293T-1	3420	4115
m54164Ue_210707_030925/12191582/ccs	293T-1	4314	5030
m54164Ue_210707_030925/138609695/ccs	293T-1	3270	3716
m54164Ue_210707_030925/138610324/ccs	293T-1	4830	5160
m54164Ue_210707_030925/67832155/ccs	293T-1	3888	4144
m54164Ue_210707_030925/13633399/ccs	293T-1	3738	4971
m54164Ue_210707_030925/39782730/ccs	293T-1	3450	3880
m54164Ue_210707_030925/164561861/ccs	293T-1	4878	4961
m54164Ue_210707_030925/15204788/ccs	293T-1	3504	4824
m54164Ue_210707_030925/164561913/ccs	293T-1	3378	3714
m54164Ue_210707_030925/91425543/ccs	293T-1	3114	3779
m54164Ue_210707_030925/122618255/ccs	293T-1	5928	6604
m54164Ue_210707_030925/110953865/ccs	293T-1	3672	4563
m54164Ue_210707_030925/139592411/ccs	293T-1	3642	4026
m54164Ue_210707_030925/164563278/ccs	293T-1	3012	3890
m54164Ue_210707_030925/139592077/ccs	293T-1	8160	8671
m54164Ue_210707_030925/164563408/ccs	293T-1	3192	4438
m54164Ue_210707_030925/164561335/ccs	293T-1	3438	3685
m54164Ue_210707_030925/164563563/ccs	293T-1	3312	3981
m54164Ue_210707_030925/91423983/ccs	293T-1	8328	9112
m54164Ue_210707_030925/122618721/ccs	293T-1	4098	4993
m54164Ue_210707_030925/39911541/ccs	293T-1	2886	3186
m54164Ue_210707_030925/122619007/ccs	293T-1	3996	4883
m54164Ue_210707_030925/67176126/ccs	293T-1	3978	4276
m54164Ue_210707_030925/139526808/ccs	293T-1	3210	4045
m54164Ue_210707_030925/67176222/ccs	293T-1	6216	6548
m54164Ue_210707_030925/110889512/ccs	293T-1	4776	5039
m54164Ue_210707_030925/139526428/ccs	293T-1	3402	3722
m54164Ue_210707_030925/139463131/ccs	293T-1	7818	8649
m54164Ue_210707_030925/39912410/ccs	293T-1	4236	4386
m54164Ue_210707_030925/39847745/ccs	293T-1	4392	4577
m54164Ue_210707_030925/164628828/ccs	293T-1	1728	1997
m54164Ue_210707_030925/39782691/ccs	293T-1	5184	5553
m54164Ue_210707_030925/164497237/ccs	293T-1	4884	5569
m54164Ue_210707_030925/164364656/ccs	293T-1	5208	6277
m54164Ue_210707_030925/15336893/ccs	293T-1	3882	4418
m54164Ue_210707_030925/122552759/ccs	293T-1	3894	3936
m54164Ue_210707_030925/111020591/ccs	293T-1	4674	5330
m54164Ue_210707_030925/164365209/ccs	293T-1	5676	6467
m54164Ue_210707_030925/139722845/ccs	293T-1	6216	7442
m54164Ue_210707_030925/77793623/ccs	293T-1	4950	5358
m54164Ue_210707_030925/15272424/ccs	293T-1	4206	4483
m54164Ue_210707_030925/15272235/ccs	293T-1	2652	2759
m54164Ue_210707_030925/164429889/ccs	293T-1	4260	4495
m54164Ue_210707_030925/111018600/ccs	293T-1	6672	7628
m54164Ue_210707_030925/15206602/ccs	293T-1	5670	6420
m54164Ue_210707_030925/164431148/ccs	293T-1	3078	3388
m54164Ue_210707_030925/164431711/ccs	293T-1	3702	4325
m54164Ue_210707_030925/96012194/ccs	293T-1	6174	6717
m54164Ue_210707_030925/67111039/ccs	293T-1	4428	4484
m54164Ue_210707_030925/111018280/ccs	293T-1	6294	6942
m54164Ue_210707_030925/164431977/ccs	293T-1	4488	5254
m54164Ue_210707_030925/164432234/ccs	293T-1	2382	3027
m54164Ue_210707_030925/139657616/ccs	293T-1	5040	5639
m54164Ue_210707_030925/84870268/ccs	293T-1	4632	4868
m54164Ue_210707_030925/15206992/ccs	293T-1	1782	2076
m54164Ue_210707_030925/164497102/ccs	293T-1	3828	4503
m54164Ue_210707_030925/15206747/ccs	293T-1	3708	4426
m54164Ue_210707_030925/15271571/ccs	293T-1	2952	3638
m54164Ue_210707_030925/15337539/ccs	293T-1	5238	5305
m54164Ue_210707_030925/56363026/ccs	293T-1	1920	2092
m54164Ue_210707_030925/39912548/ccs	293T-1	5658	6203
m54164Ue_210707_030925/122685265/ccs	293T-1	5106	5558
m54164Ue_210707_030925/14942292/ccs	293T-1	3846	4253
m54164Ue_210707_030925/122685985/ccs	293T-1	3396	3746
m54164Ue_210707_030925/139396873/ccs	293T-1	4458	5103
m54164Ue_210707_030925/110822127/ccs	293T-1	5112	5604
m54164Ue_210707_030925/139396703/ccs	293T-1	4440	5156
m54164Ue_210707_030925/91422972/ccs	293T-1	4458	4952
m54164Ue_210707_030925/96077560/ccs	293T-1	4332	5315
m54164Ue_210707_030925/40043018/ccs	293T-1	3330	3783
m54164Ue_210707_030925/139395684/ccs	293T-1	3438	3578
m54164Ue_210707_030925/164824198/ccs	293T-1	4098	4281
m54164Ue_210707_030925/67306203/ccs	293T-1	4614	5317
m54164Ue_210707_030925/40044734/ccs	293T-1	4518	4914
m54164Ue_210707_030925/40044965/ccs	293T-1	3876	4978
m54164Ue_210707_030925/164825259/ccs	293T-1	4068	4620
m54164Ue_210707_030925/164825287/ccs	293T-1	2718	3244
m54164Ue_210707_030925/40045048/ccs	293T-1	3630	4347
m54164Ue_210707_030925/139331799/ccs	293T-1	4458	5129
m54164Ue_210707_030925/91358648/ccs	293T-1	5568	6141
m54164Ue_210707_030925/56297303/ccs	293T-1	4590	5029
m54164Ue_210707_030925/67308129/ccs	293T-1	4110	4254
m54164Ue_210707_030925/164890654/ccs	293T-1	4266	4349
m54164Ue_210707_030925/85000562/ccs	293T-1	4200	4399
m54164Ue_210707_030925/164954367/ccs	293T-1	3294	3858
m54164Ue_210707_030925/91359157/ccs	293T-1	6546	6624
m54164Ue_210707_030925/84871307/ccs	293T-1	2796	3225
m54164Ue_210707_030925/139397653/ccs	293T-1	4176	4593
m54164Ue_210707_030925/14943627/ccs	293T-1	3480	3924
m54164Ue_210707_030925/139462357/ccs	293T-1	2934	3520
m54164Ue_210707_030925/15073350/ccs	293T-1	5058	5761
m54164Ue_210707_030925/15073287/ccs	293T-1	3138	3452
m54164Ue_210707_030925/99224024/ccs	293T-1	2940	4190
m54164Ue_210707_030925/164692297/ccs	293T-1	4698	4976
m54164Ue_210707_030925/84871565/ccs	293T-1	5874	6345
m54164Ue_210707_030925/99223757/ccs	293T-1	5094	5494
m54164Ue_210707_030925/15010065/ccs	293T-1	5262	5462
m54164Ue_210707_030925/91423640/ccs	293T-1	5610	6236
m54164Ue_210707_030925/99223676/ccs	293T-1	4758	5578
m54164Ue_210707_030925/164693139/ccs	293T-1	4446	4500
m54164Ue_210707_030925/91423608/ccs	293T-1	3108	3816
m54164Ue_210707_030925/139461903/ccs	293T-1	5316	5747
m54164Ue_210707_030925/15007970/ccs	293T-1	4188	4638
m54164Ue_210707_030925/164694010/ccs	293T-1	3990	4420
m54164Ue_210707_030925/76023663/ccs	293T-1	2484	2990
m54164Ue_210707_030925/39913847/ccs	293T-1	7110	7641
m54164Ue_210707_030925/56361026/ccs	293T-1	3456	3854
m54164Ue_210707_030925/14944198/ccs	293T-1	3720	4151
m54164Ue_210707_030925/99222993/ccs	293T-1	1290	1907
m54164Ue_210707_030925/110823037/ccs	293T-1	2382	2885
m54164Ue_210707_030925/164758354/ccs	293T-1	4548	5153
m54164Ue_210707_030925/67242715/ccs	293T-1	5898	7681
m54164Ue_210707_030925/67305618/ccs	293T-1	4092	4267
m54164Ue_210707_030925/39913642/ccs	293T-1	3666	4393
m54164Ue_210707_030925/139723270/ccs	293T-1	8382	9424
m54164Ue_210707_030925/139723555/ccs	293T-1	2298	2923
m54164Ue_210707_030925/164364368/ccs	293T-1	2850	3897
m54164Ue_210707_030925/15795388/ccs	293T-1	3774	3880
m54164Ue_210707_030925/139920880/ccs	293T-1	7350	7599
m54164Ue_210707_030925/163906195/ccs	293T-1	5910	6541
m54164Ue_210707_030925/15794587/ccs	293T-1	4098	4555
m54164Ue_210707_030925/39520603/ccs	293T-1	3168	3583
m54164Ue_210707_030925/122487399/ccs	293T-1	6036	6486
m54164Ue_210707_030925/84805173/ccs	293T-1	4884	5599
m54164Ue_210707_030925/163907771/ccs	293T-1	3420	3698
m54164Ue_210707_030925/80675662/ccs	293T-1	4674	4743
m54164Ue_210707_030925/15729274/ccs	293T-1	5472	5895
m54164Ue_210707_030925/66914563/ccs	293T-1	3366	3811
m54164Ue_210707_030925/66913892/ccs	293T-1	4206	4300
m54164Ue_210707_030925/15728900/ccs	293T-1	4470	5103
m54164Ue_210707_030925/139856553/ccs	293T-1	5088	5571
m54164Ue_210707_030925/139855220/ccs	293T-1	3888	4176
m54164Ue_210707_030925/91554226/ccs	293T-1	4728	5366
m54164Ue_210707_030925/163973089/ccs	293T-1	5874	6109
m54164Ue_210707_030925/163973252/ccs	293T-1	4080	4517
m54164Ue_210707_030925/15664839/ccs	293T-1	2232	2450
m54164Ue_210707_030925/139854998/ccs	293T-1	2484	2689
m54164Ue_210707_030925/91554098/ccs	293T-1	4002	4531
m54164Ue_210707_030925/111216018/ccs	293T-1	6192	6571
m54164Ue_210707_030925/122488068/ccs	293T-1	5814	6360
m54164Ue_210707_030925/139854714/ccs	293T-1	2970	3303
m54164Ue_210707_030925/122487883/ccs	293T-1	2946	3550
m54164Ue_210707_030925/111215931/ccs	293T-1	3552	4506
m54164Ue_210707_030925/96011886/ccs	293T-1	4044	4291
m54164Ue_210707_030925/15795975/ccs	293T-1	4362	4716
m54164Ue_210707_030925/163711514/ccs	293T-1	5298	5425
m54164Ue_210707_030925/15925444/ccs	293T-1	3678	4001
m54164Ue_210707_030925/39389982/ccs	293T-1	4584	4864
m54164Ue_210707_030925/163775300/ccs	293T-1	3354	4047
m54164Ue_210707_030925/163775471/ccs	293T-1	3330	4079
m54164Ue_210707_030925/163776744/ccs	293T-1	6876	7455
m54164Ue_210707_030925/163776882/ccs	293T-1	3756	3958
m54164Ue_210707_030925/122423776/ccs	293T-1	3186	3441
m54164Ue_210707_030925/91555796/ccs	293T-1	4410	4531
m54164Ue_210707_030925/140050783/ccs	293T-1	3156	3824
m54164Ue_210707_030925/56559127/ccs	293T-1	5568	5921
m54164Ue_210707_030925/163842817/ccs	293T-1	4038	4240
m54164Ue_210707_030925/163840496/ccs	293T-1	3552	4031
m54164Ue_210707_030925/39454286/ccs	293T-1	3846	4501
m54164Ue_210707_030925/95947475/ccs	293T-1	3510	4060
m54164Ue_210707_030925/122423988/ccs	293T-1	3072	3203
m54164Ue_210707_030925/39455410/ccs	293T-1	3642	4696
m54164Ue_210707_030925/56558943/ccs	293T-1	6282	6708
m54164Ue_210707_030925/39518532/ccs	293T-1	3882	4179
m54164Ue_210707_030925/77793368/ccs	293T-1	5130	6217
m54164Ue_210707_030925/66913552/ccs	293T-1	2928	3269
m54164Ue_210707_030925/66913642/ccs	293T-1	3396	3857
m54164Ue_210707_030925/84804533/ccs	293T-1	9192	10220
m54164Ue_210707_030925/39519307/ccs	293T-1	4236	5058
m54164Ue_210707_030925/139987524/ccs	293T-1	3264	3604
m54164Ue_210707_030925/139790572/ccs	293T-1	5088	5842
m54164Ue_210707_030925/39586496/ccs	293T-1	1722	2936
m54164Ue_210707_030925/15663514/ccs	293T-1	3762	5221
m54164Ue_210707_030925/15469076/ccs	293T-1	3678	4161
m54164Ue_210707_030925/15469012/ccs	293T-1	3804	4330
m54164Ue_210707_030925/139789306/ccs	293T-1	4176	4468
m54164Ue_210707_030925/139789171/ccs	293T-1	4716	5300
m54164Ue_210707_030925/164235073/ccs	293T-1	3132	3689
m54164Ue_210707_030925/164235221/ccs	293T-1	2394	2704
m54164Ue_210707_030925/56492836/ccs	293T-1	6396	6554
m54164Ue_210707_030925/39651642/ccs	293T-1	4182	4865
m54164Ue_210707_030925/139725349/ccs	293T-1	6522	7308
m54164Ue_210707_030925/164298935/ccs	293T-1	5292	5869
m54164Ue_210707_030925/139725292/ccs	293T-1	4944	5426
m54164Ue_210707_030925/56493415/ccs	293T-1	2436	2695
m54164Ue_210707_030925/80611637/ccs	293T-1	5100	5582
m54164Ue_210707_030925/164299373/ccs	293T-1	3372	3815
m54164Ue_210707_030925/80611476/ccs	293T-1	4206	4802
m54164Ue_210707_030925/164300469/ccs	293T-1	2514	3051
m54164Ue_210707_030925/164300534/ccs	293T-1	5070	5261
m54164Ue_210707_030925/39652116/ccs	293T-1	4080	4369
m54164Ue_210707_030925/15402074/ccs	293T-1	3888	4181
m54164Ue_210707_030925/111083634/ccs	293T-1	3822	4626
m54164Ue_210707_030925/164300596/ccs	293T-1	4044	4304
m54164Ue_210707_030925/164300609/ccs	293T-1	2736	3297
m54164Ue_210707_030925/164301176/ccs	293T-1	2562	2911
m54164Ue_210707_030925/164301565/ccs	293T-1	4098	4804
m54164Ue_210707_030925/80611584/ccs	293T-1	7500	7944
m54164Ue_210707_030925/56493856/ccs	293T-1	6312	7134
m54164Ue_210707_030925/91490815/ccs	293T-1	5088	5965
m54164Ue_210707_030925/164170585/ccs	293T-1	4248	4902
m54164Ue_210707_030925/56494276/ccs	293T-1	8274	8422
m54164Ue_210707_030925/15663183/ccs	293T-1	1518	1875
m54164Ue_210707_030925/139790492/ccs	293T-1	4194	5411
m54164Ue_210707_030925/164038395/ccs	293T-1	5808	6232
m54164Ue_210707_030925/15598878/ccs	293T-1	2976	3827
m54164Ue_210707_030925/122489272/ccs	293T-1	3750	4038
m54164Ue_210707_030925/15598366/ccs	293T-1	5580	6121
m54164Ue_210707_030925/15598150/ccs	293T-1	2448	3183
m54164Ue_210707_030925/164102810/ccs	293T-1	3222	3728
m54164Ue_210707_030925/164102987/ccs	293T-1	3402	4487
m54164Ue_210707_030925/39649588/ccs	293T-1	3954	4791
m54164Ue_210707_030925/164168313/ccs	293T-1	2550	3250
m54164Ue_210707_030925/139789774/ccs	293T-1	2418	2583
m54164Ue_210707_030925/39649748/ccs	293T-1	6276	7125
m54164Ue_210707_030925/15534101/ccs	293T-1	3468	3591
m54164Ue_210707_030925/164168922/ccs	293T-1	6672	7395
m54164Ue_210707_030925/15533825/ccs	293T-1	4746	5543
m54164Ue_210707_030925/164168981/ccs	293T-1	4482	5208
m54164Ue_210707_030925/77793441/ccs	293T-1	5334	5543
m54164Ue_210707_030925/139789582/ccs	293T-1	5604	6168
m54164Ue_210707_030925/91490986/ccs	293T-1	4374	4868
m54164Ue_210707_030925/164170091/ccs	293T-1	3264	3499
m54164Ue_210707_030925/164170360/ccs	293T-1	6156	6967
m54164Ue_210707_030925/66980381/ccs	293T-1	3150	3856
m54164Ue_210707_030925/111150134/ccs	293T-1	3672	3802
m54164Ue_210707_030925/164954524/ccs	293T-1	3804	4313
m54164Ue_210707_030925/20645161/ccs	293T-1	5970	6680
m54164Ue_210707_030925/77859410/ccs	293T-1	5880	6178
m54164Ue_210707_030925/139266070/ccs	293T-1	4164	4195
m54164Ue_210707_030925/14026937/ccs	293T-1	4332	4895
m54164Ue_210707_030925/14026206/ccs	293T-1	5664	6027
m54164Ue_210707_030925/56164550/ccs	293T-1	5454	6031
m54164Ue_210707_030925/123012118/ccs	293T-1	6114	6326
m54164Ue_210707_030925/165676376/ccs	293T-1	3246	3868
m54164Ue_210707_030925/85132109/ccs	293T-1	4272	5563
m54164Ue_210707_030925/110429827/ccs	293T-1	5274	6218
m54164Ue_210707_030925/91228332/ccs	293T-1	4944	5827
m54164Ue_210707_030925/13961817/ccs	293T-1	2964	3448
m54164Ue_210707_030925/13961692/ccs	293T-1	2874	3377
m54164Ue_210707_030925/165677704/ccs	293T-1	4734	5345
m54164Ue_210707_030925/123011637/ccs	293T-1	5460	6044
m54164Ue_210707_030925/85132517/ccs	293T-1	6096	6677
m54164Ue_210707_030925/13961099/ccs	293T-1	4212	4488
m54164Ue_210707_030925/110429047/ccs	293T-1	4272	4854
m54164Ue_210707_030925/40698109/ccs	293T-1	4866	4895
m54164Ue_210707_030925/40698144/ccs	293T-1	5004	6455
m54164Ue_210707_030925/13960845/ccs	293T-1	6582	7429
m54164Ue_210707_030925/91227497/ccs	293T-1	5322	5870
m54164Ue_210707_030925/13960405/ccs	293T-1	5154	5400
m54164Ue_210707_030925/91227480/ccs	293T-1	4590	5627
m54164Ue_210707_030925/138741550/ccs	293T-1	5124	5496
m54164Ue_210707_030925/13960182/ccs	293T-1	3798	4218
m54164Ue_210707_030925/40699671/ccs	293T-1	2556	3418
m54164Ue_210707_030925/110429227/ccs	293T-1	4620	5370
m54164Ue_210707_030925/96208917/ccs	293T-1	5298	5713
m54164Ue_210707_030925/138806112/ccs	293T-1	4506	4855
m54164Ue_210707_030925/138870876/ccs	293T-1	3978	4122
m54164Ue_210707_030925/110495291/ccs	293T-1	4464	4624
m54164Ue_210707_030925/138873540/ccs	293T-1	3264	3858
m54164Ue_210707_030925/165545894/ccs	293T-1	4158	4512
m54164Ue_210707_030925/165546522/ccs	293T-1	3294	3792
m54164Ue_210707_030925/67698803/ccs	293T-1	2472	2669
m54164Ue_210707_030925/40566944/ccs	293T-1	4530	5331
m54164Ue_210707_030925/80479382/ccs	293T-1	3336	3859
m54164Ue_210707_030925/165609810/ccs	293T-1	3870	4862
m54164Ue_210707_030925/40567712/ccs	293T-1	3630	4503
m54164Ue_210707_030925/14092224/ccs	293T-1	2022	2810
m54164Ue_210707_030925/165610195/ccs	293T-1	2082	2168
m54164Ue_210707_030925/40569666/ccs	293T-1	4368	4898
m54164Ue_210707_030925/138872239/ccs	293T-1	4110	4419
m54164Ue_210707_030925/138872197/ccs	293T-1	4320	5199
m54164Ue_210707_030925/110495061/ccs	293T-1	4458	4729
m54164Ue_210707_030925/165610768/ccs	293T-1	2562	2593
m54164Ue_210707_030925/56165192/ccs	293T-1	6930	7264
m54164Ue_210707_030925/14091215/ccs	293T-1	3564	4384
m54164Ue_210707_030925/165611032/ccs	293T-1	5346	5718
m54164Ue_210707_030925/91228353/ccs	293T-1	3828	4542
m54164Ue_210707_030925/85131767/ccs	293T-1	3840	4076
m54164Ue_210707_030925/14090850/ccs	293T-1	5496	5649
m54164Ue_210707_030925/67699796/ccs	293T-1	2700	3380
m54164Ue_210707_030925/56165142/ccs	293T-1	1584	1726
m54164Ue_210707_030925/40568689/ccs	293T-1	5076	5509
m54164Ue_210707_030925/40503838/ccs	293T-1	4260	4806
m54164Ue_210707_030925/56101280/ccs	293T-1	8208	8507
m54164Ue_210707_030925/40700573/ccs	293T-1	3186	3909
m54164Ue_210707_030925/13764401/ccs	293T-1	4146	4212
m54164Ue_210707_030925/13764345/ccs	293T-1	3834	4105
m54164Ue_210707_030925/56035733/ccs	293T-1	4290	4653
m54164Ue_210707_030925/138674945/ccs	293T-1	4578	4795
m54164Ue_210707_030925/123142871/ccs	293T-1	6378	6941
m54164Ue_210707_030925/165874438/ccs	293T-1	4512	5831
m54164Ue_210707_030925/165937231/ccs	293T-1	6864	7134
m54164Ue_210707_030925/165937510/ccs	293T-1	3726	4042
m54164Ue_210707_030925/85197049/ccs	293T-1	4650	4842
m54164Ue_210707_030925/13698528/ccs	293T-1	4308	4893
m54164Ue_210707_030925/13698410/ccs	293T-1	4692	5561
m54164Ue_210707_030925/67831465/ccs	293T-1	3924	5401
m54164Ue_210707_030925/165938143/ccs	293T-1	4278	4418
m54164Ue_210707_030925/165938194/ccs	293T-1	2568	2859
m54164Ue_210707_030925/40830459/ccs	293T-1	2778	3605
m54164Ue_210707_030925/13697393/ccs	293T-1	6432	7235
m54164Ue_210707_030925/91161757/ccs	293T-1	5532	6022
m54164Ue_210707_030925/13634111/ccs	293T-1	3558	3660
m54164Ue_210707_030925/165938665/ccs	293T-1	4176	4533
m54164Ue_210707_030925/13633954/ccs	293T-1	2976	3173
m54164Ue_210707_030925/165939135/ccs	293T-1	3678	4291
m54164Ue_210707_030925/165939230/ccs	293T-1	4926	5235
m54164Ue_210707_030925/138610456/ccs	293T-1	4608	5035
m54164Ue_210707_030925/166002920/ccs	293T-1	3012	4295
m54164Ue_210707_030925/138610621/ccs	293T-1	3306	4011
m54164Ue_210707_030925/40700176/ccs	293T-1	4032	4478
m54164Ue_210707_030925/110299625/ccs	293T-1	3084	3404
m54164Ue_210707_030925/123142391/ccs	293T-1	5058	5341
m54164Ue_210707_030925/85133001/ccs	293T-1	1956	2083
m54164Ue_210707_030925/96209259/ccs	293T-1	5844	6092
m54164Ue_210707_030925/67766631/ccs	293T-1	2562	2875
m54164Ue_210707_030925/138740869/ccs	293T-1	5538	5833
m54164Ue_210707_030925/123076979/ccs	293T-1	3864	4287
m54164Ue_210707_030925/40764408/ccs	293T-1	5532	6024
m54164Ue_210707_030925/85133175/ccs	293T-1	5820	6447
m54164Ue_210707_030925/80414837/ccs	293T-1	4104	4676
m54164Ue_210707_030925/165806957/ccs	293T-1	2400	3198
m54164Ue_210707_030925/110362951/ccs	293T-1	4416	5841
m54164Ue_210707_030925/165807227/ccs	293T-1	5646	6685
m54164Ue_210707_030925/80414606/ccs	293T-1	5190	5689
m54164Ue_210707_030925/165807296/ccs	293T-1	3396	3813
m54164Ue_210707_030925/13830684/ccs	293T-1	5034	5732
m54164Ue_210707_030925/138740381/ccs	293T-1	4170	4408
m54164Ue_210707_030925/138739855/ccs	293T-1	4368	4629
m54164Ue_210707_030925/165808680/ccs	293T-1	3180	3330
m54164Ue_210707_030925/165808821/ccs	293T-1	1824	2252
m54164Ue_210707_030925/40765906/ccs	293T-1	4476	4869
m54164Ue_210707_030925/40766015/ccs	293T-1	3966	4362
m54164Ue_210707_030925/110299861/ccs	293T-1	5934	6078
m54164Ue_210707_030925/56099114/ccs	293T-1	3804	4793
m54164Ue_210707_030925/40829062/ccs	293T-1	2982	3116
m54164Ue_210707_030925/67830768/ccs	293T-1	5220	5423
m54164Ue_210707_030925/96209268/ccs	293T-1	3828	4151
m54164Ue_210707_030925/165544862/ccs	293T-1	8388	9127
m54164Ue_210707_030925/165544812/ccs	293T-1	4224	5072
m54164Ue_210707_030925/85068278/ccs	293T-1	2868	3426
m54164Ue_210707_030925/14615612/ccs	293T-1	3144	3873
m54164Ue_210707_030925/14615566/ccs	293T-1	2730	2886
m54164Ue_210707_030925/165085610/ccs	293T-1	5094	5333
m54164Ue_210707_030925/139198742/ccs	293T-1	4818	6224
m54164Ue_210707_030925/76022999/ccs	293T-1	4914	5130
m54164Ue_210707_030925/96078500/ccs	293T-1	3588	4066
m54164Ue_210707_030925/122880692/ccs	293T-1	4146	4882
m54164Ue_210707_030925/56232294/ccs	293T-1	5676	5982
m54164Ue_210707_030925/110627290/ccs	293T-1	4110	4749
m54164Ue_210707_030925/14551614/ccs	293T-1	3876	4015
m54164Ue_210707_030925/165087823/ccs	293T-1	4698	5164
m54164Ue_210707_030925/14615763/ccs	293T-1	4986	5233
m54164Ue_210707_030925/165151667/ccs	293T-1	6864	7586
m54164Ue_210707_030925/165152664/ccs	293T-1	3204	3307
m54164Ue_210707_030925/56232186/ccs	293T-1	3720	4301
m54164Ue_210707_030925/56232134/ccs	293T-1	4560	4999
m54164Ue_210707_030925/67439000/ccs	293T-1	2850	3533
m54164Ue_210707_030925/91294403/ccs	293T-1	2910	4162
m54164Ue_210707_030925/139134600/ccs	293T-1	2850	3512
m54164Ue_210707_030925/165216984/ccs	293T-1	8130	8800
m54164Ue_210707_030925/110627150/ccs	293T-1	3372	3773
m54164Ue_210707_030925/91293821/ccs	293T-1	5154	5879
m54164Ue_210707_030925/56232089/ccs	293T-1	4800	5546
m54164Ue_210707_030925/110626533/ccs	293T-1	2412	2794
m54164Ue_210707_030925/165152328/ccs	293T-1	3702	4369
m54164Ue_210707_030925/122880964/ccs	293T-1	5130	5484
m54164Ue_210707_030925/110691425/ccs	293T-1	1536	2089
m54164Ue_210707_030925/80544756/ccs	293T-1	4212	5160
m54164Ue_210707_030925/164955071/ccs	293T-1	5208	5928
m54164Ue_210707_030925/14746070/ccs	293T-1	2892	3347
m54164Ue_210707_030925/164955305/ccs	293T-1	2916	3441
m54164Ue_210707_030925/80545019/ccs	293T-1	3024	3466
m54164Ue_210707_030925/40173736/ccs	293T-1	2568	2733
m54164Ue_210707_030925/40173805/ccs	293T-1	5400	5578
m54164Ue_210707_030925/56296483/ccs	293T-1	8856	9735
m54164Ue_210707_030925/139264002/ccs	293T-1	4650	5166
m54164Ue_210707_030925/40174078/ccs	293T-1	2388	3612
m54164Ue_210707_030925/14681950/ccs	293T-1	2790	3547
m54164Ue_210707_030925/164956100/ccs	293T-1	6888	7656
m54164Ue_210707_030925/40239433/ccs	293T-1	5400	6369
m54164Ue_210707_030925/85001417/ccs	293T-1	5382	6117
m54164Ue_210707_030925/164956789/ccs	293T-1	4314	4680
m54164Ue_210707_030925/122815955/ccs	293T-1	3972	5025
m54164Ue_210707_030925/14681225/ccs	293T-1	4428	5100
m54164Ue_210707_030925/14680719/ccs	293T-1	4260	4990
m54164Ue_210707_030925/101190217/ccs	293T-1	5484	5851
m54164Ue_210707_030925/122816801/ccs	293T-1	4338	4750
m54164Ue_210707_030925/40175649/ccs	293T-1	4722	5651
m54164Ue_210707_030925/139200678/ccs	293T-1	6216	6419
m54164Ue_210707_030925/110691600/ccs	293T-1	3414	4077
m54164Ue_210707_030925/165021380/ccs	293T-1	4908	5244
m54164Ue_210707_030925/40176426/ccs	293T-1	2496	2764
m54164Ue_210707_030925/40174124/ccs	293T-1	4842	5342
m54164Ue_210707_030925/40241840/ccs	293T-1	3084	3316
m54164Ue_210707_030925/99221673/ccs	293T-1	4818	5676
m54164Ue_210707_030925/56232012/ccs	293T-1	6906	7680
m54164Ue_210707_030925/14289436/ccs	293T-1	2094	2442
m54164Ue_210707_030925/165413572/ccs	293T-1	5514	6132
m54164Ue_210707_030925/165414379/ccs	293T-1	3732	4469
m54164Ue_210707_030925/139003042/ccs	293T-1	4746	5110
m54164Ue_210707_030925/40437864/ccs	293T-1	3516	3604
m54164Ue_210707_030925/110561284/ccs	293T-1	6384	6809
m54164Ue_210707_030925/40437964/ccs	293T-1	4164	4840
m54164Ue_210707_030925/165415473/ccs	293T-1	2682	3657
m54164Ue_210707_030925/14287536/ccs	293T-1	8460	9134
m54164Ue_210707_030925/110560713/ccs	293T-1	4512	5125
m54164Ue_210707_030925/138939187/ccs	293T-1	2136	2646
m54164Ue_210707_030925/139003246/ccs	293T-1	4110	4682
m54164Ue_210707_030925/76021881/ccs	293T-1	3054	3706
m54164Ue_210707_030925/122946870/ccs	293T-1	5550	6340
m54164Ue_210707_030925/165479252/ccs	293T-1	4386	5039
m54164Ue_210707_030925/165479359/ccs	293T-1	6372	6581
m54164Ue_210707_030925/91292958/ccs	293T-1	5496	5762
m54164Ue_210707_030925/165480087/ccs	293T-1	4620	5130
m54164Ue_210707_030925/138938790/ccs	293T-1	2280	2610
m54164Ue_210707_030925/14221982/ccs	293T-1	2868	3705
m54164Ue_210707_030925/96144167/ccs	293T-1	4362	4560
m54164Ue_210707_030925/165481004/ccs	293T-1	4386	4602
m54164Ue_210707_030925/67635702/ccs	293T-1	5118	5246
m54164Ue_210707_030925/56165725/ccs	293T-1	4782	4913
m54164Ue_210707_030925/165478500/ccs	293T-1	2670	3346
m54164Ue_210707_030925/67568928/ccs	293T-1	3912	4421
m54164Ue_210707_030925/165350125/ccs	293T-1	3324	4211
m54164Ue_210707_030925/165349591/ccs	293T-1	3522	3972
m54164Ue_210707_030925/56231390/ccs	293T-1	4704	5338
m54164Ue_210707_030925/14420321/ccs	293T-1	2604	2930
m54164Ue_210707_030925/139133564/ccs	293T-1	4836	5519
m54164Ue_210707_030925/110624769/ccs	293T-1	4212	4342
m54164Ue_210707_030925/14419386/ccs	293T-1	2880	3318
m54164Ue_210707_030925/139133254/ccs	293T-1	4242	4448
m54164Ue_210707_030925/110562101/ccs	293T-1	2364	2616
m54164Ue_210707_030925/40370442/ccs	293T-1	2802	3046
m54164Ue_210707_030925/40371053/ccs	293T-1	4800	5629
m54164Ue_210707_030925/139070106/ccs	293T-1	3294	3567
m54164Ue_210707_030925/14355037/ccs	293T-1	3288	3818
m54164Ue_210707_030925/165348271/ccs	293T-1	3162	3427
m54164Ue_210707_030925/14354447/ccs	293T-1	5772	6505
m54164Ue_210707_030925/14354356/ccs	293T-1	4074	4959
m54164Ue_210707_030925/110561908/ccs	293T-1	2442	2832
m54164Ue_210707_030925/139004721/ccs	293T-1	3186	3437
m54164Ue_210707_030925/40372415/ccs	293T-1	2586	2761
m54164Ue_210707_030925/91293477/ccs	293T-1	5022	5541
m54164Ue_210707_030925/139004663/ccs	293T-1	6102	6794
m54164Ue_210707_030925/14353860/ccs	293T-1	4782	5308
m54164Ue_210707_030925/139004559/ccs	293T-1	2346	2588
m54164Ue_210707_030925/14353601/ccs	293T-1	3078	3672
m54164Ue_210707_030925/139004141/ccs	293T-1	5274	5563
m54164Ue_210707_030925/165349536/ccs	293T-1	2994	3636
m54164Ue_210707_030925/14352815/ccs	293T-1	4488	5628
m54164Ue_210707_030925/139266168/ccs	293T-1	5622	6160
m54164Ue_210707_030925/99617174/ccs	293T-1	4896	5368
m54164Ue_210707_030925/158796308/ccs	293T-1	3372	3861
m54164Ue_210707_030925/83953768/ccs	293T-1	4392	4829
m54164Ue_210707_030925/118753062/ccs	293T-1	3918	4646
m54164Ue_210707_030925/94438814/ccs	293T-1	5574	5712
m54164Ue_210707_030925/152635553/ccs	293T-1	4284	4461
m54164Ue_210707_030925/116523323/ccs	293T-1	3840	4026
m54164Ue_210707_030925/32047699/ccs	293T-1	2832	3457
m54164Ue_210707_030925/116459781/ccs	293T-1	3768	4189
m54164Ue_210707_030925/152699057/ccs	293T-1	3162	4349
m54164Ue_210707_030925/118753403/ccs	293T-1	5310	5880
m54164Ue_210707_030925/118753523/ccs	293T-1	5832	6350
m54164Ue_210707_030925/27066958/ccs	293T-1	4698	5251
m54164Ue_210707_030925/27066839/ccs	293T-1	4290	4545
m54164Ue_210707_030925/147785576/ccs	293T-1	6648	6847
m54164Ue_210707_030925/152700288/ccs	293T-1	2058	2325
m54164Ue_210707_030925/59902526/ccs	293T-1	3474	3812
m54164Ue_210707_030925/27003433/ccs	293T-1	3126	3220
m54164Ue_210707_030925/118753735/ccs	293T-1	3486	3604
m54164Ue_210707_030925/152766815/ccs	293T-1	1632	2156
m54164Ue_210707_030925/147718405/ccs	293T-1	4626	5751
m54164Ue_210707_030925/32114879/ccs	293T-1	4638	5362
m54164Ue_210707_030925/152830272/ccs	293T-1	3438	3784
m54164Ue_210707_030925/94439842/ccs	293T-1	3870	4350
m54164Ue_210707_030925/152830343/ccs	293T-1	2496	3547
m54164Ue_210707_030925/32115339/ccs	293T-1	3996	4148
m54164Ue_210707_030925/32115359/ccs	293T-1	3378	3626
m54164Ue_210707_030925/116459231/ccs	293T-1	5676	5964
m54164Ue_210707_030925/116393701/ccs	293T-1	3468	3909
m54164Ue_210707_030925/147785814/ccs	293T-1	5178	6037
m54164Ue_210707_030925/62129495/ccs	293T-1	4710	5396
m54164Ue_210707_030925/27198440/ccs	293T-1	3702	4120
m54164Ue_210707_030925/62063665/ccs	293T-1	6576	7015
m54164Ue_210707_030925/116589606/ccs	293T-1	4368	4717
m54164Ue_210707_030925/147851631/ccs	293T-1	4494	4845
m54164Ue_210707_030925/147851596/ccs	293T-1	5358	6098
m54164Ue_210707_030925/60031837/ccs	293T-1	4344	4939
m54164Ue_210707_030925/27197917/ccs	293T-1	4422	4741
m54164Ue_210707_030925/152568067/ccs	293T-1	4110	4358
m54164Ue_210707_030925/147851451/ccs	293T-1	3078	4051
m54164Ue_210707_030925/152568353/ccs	293T-1	4626	4896
m54164Ue_210707_030925/152568390/ccs	293T-1	6192	6974
m54164Ue_210707_030925/94438711/ccs	293T-1	6042	6550
m54164Ue_210707_030925/152568736/ccs	293T-1	4878	5346
m54164Ue_210707_030925/147850505/ccs	293T-1	4722	4878
m54164Ue_210707_030925/118751671/ccs	293T-1	5478	5597
m54164Ue_210707_030925/152570047/ccs	293T-1	4650	4731
m54164Ue_210707_030925/82839884/ccs	293T-1	6774	7320
m54164Ue_210707_030925/116588899/ccs	293T-1	4272	4716
m54164Ue_210707_030925/27133791/ccs	293T-1	5454	5839
m54164Ue_210707_030925/147786106/ccs	293T-1	4956	5238
m54164Ue_210707_030925/116524648/ccs	293T-1	4878	5482
m54164Ue_210707_030925/152570600/ccs	293T-1	4158	4311
m54164Ue_210707_030925/152633715/ccs	293T-1	6378	8146
m54164Ue_210707_030925/31982558/ccs	293T-1	3150	4406
m54164Ue_210707_030925/27134750/ccs	293T-1	3810	4120
m54164Ue_210707_030925/152504923/ccs	293T-1	4008	4661
m54164Ue_210707_030925/81922053/ccs	293T-1	3840	4485
m54164Ue_210707_030925/116392622/ccs	293T-1	4908	5900
m54164Ue_210707_030925/147524017/ccs	293T-1	6036	6615
m54164Ue_210707_030925/116327707/ccs	293T-1	2610	3198
m54164Ue_210707_030925/32246044/ccs	293T-1	5538	5851
m54164Ue_210707_030925/26805802/ccs	293T-1	6984	7577
m54164Ue_210707_030925/62261366/ccs	293T-1	5148	5423
m54164Ue_210707_030925/62261435/ccs	293T-1	4242	5005
m54164Ue_210707_030925/32246556/ccs	293T-1	3966	4182
m54164Ue_210707_030925/153028777/ccs	293T-1	6666	6934
m54164Ue_210707_030925/153028799/ccs	293T-1	5364	5570
m54164Ue_210707_030925/116327053/ccs	293T-1	3600	3795
m54164Ue_210707_030925/76875628/ccs	293T-1	4128	4743
m54164Ue_210707_030925/62261135/ccs	293T-1	1566	2158
m54164Ue_210707_030925/147522944/ccs	293T-1	7710	8536
m54164Ue_210707_030925/32310751/ccs	293T-1	4974	5492
m54164Ue_210707_030925/93520729/ccs	293T-1	3600	3683
m54164Ue_210707_030925/147521659/ccs	293T-1	4362	5215
m54164Ue_210707_030925/26740586/ccs	293T-1	4140	4360
m54164Ue_210707_030925/26740231/ccs	293T-1	4518	5168
m54164Ue_210707_030925/26739873/ccs	293T-1	3162	4026
m54164Ue_210707_030925/153094807/ccs	293T-1	2598	3504
m54164Ue_210707_030925/26738929/ccs	293T-1	3936	4399
m54164Ue_210707_030925/62262009/ccs	293T-1	3870	4648
m54164Ue_210707_030925/32312073/ccs	293T-1	5670	5968
m54164Ue_210707_030925/147392686/ccs	293T-1	3918	4505
m54164Ue_210707_030925/59836907/ccs	293T-1	6000	6160
m54164Ue_210707_030925/26937361/ccs	293T-1	2820	3366
m54164Ue_210707_030925/153026862/ccs	293T-1	3570	3875
m54164Ue_210707_030925/152963191/ccs	293T-1	6930	7241
m54164Ue_210707_030925/59902270/ccs	293T-1	2376	3250
m54164Ue_210707_030925/26936754/ccs	293T-1	3696	4076
m54164Ue_210707_030925/32179030/ccs	293T-1	2442	3115
m54164Ue_210707_030925/59902175/ccs	293T-1	4416	4951
m54164Ue_210707_030925/116328477/ccs	293T-1	3240	3645
m54164Ue_210707_030925/152896135/ccs	293T-1	1764	2377
m54164Ue_210707_030925/93586138/ccs	293T-1	4026	4558
m54164Ue_210707_030925/62259374/ccs	293T-1	3156	3917
m54164Ue_210707_030925/26935616/ccs	293T-1	4320	4390
m54164Ue_210707_030925/147589425/ccs	293T-1	4518	4698
m54164Ue_210707_030925/147589419/ccs	293T-1	5400	5994
m54164Ue_210707_030925/118818083/ccs	293T-1	3666	4424
m54164Ue_210707_030925/62259620/ccs	293T-1	2544	3339
m54164Ue_210707_030925/32180603/ccs	293T-1	3774	4223
m54164Ue_210707_030925/32180932/ccs	293T-1	5016	5228
m54164Ue_210707_030925/81921206/ccs	293T-1	7068	7216
m54164Ue_210707_030925/94439943/ccs	293T-1	3684	4062
m54164Ue_210707_030925/62260386/ccs	293T-1	3696	4493
m54164Ue_210707_030925/152961463/ccs	293T-1	3432	3979
m54164Ue_210707_030925/26872063/ccs	293T-1	4206	4614
m54164Ue_210707_030925/59900119/ccs	293T-1	2472	2665
m54164Ue_210707_030925/152962649/ccs	293T-1	2838	3434
m54164Ue_210707_030925/26871616/ccs	293T-1	7230	7468
m54164Ue_210707_030925/152962886/ccs	293T-1	5310	5683
m54164Ue_210707_030925/152897426/ccs	293T-1	3234	3994
m54164Ue_210707_030925/94503403/ccs	293T-1	4086	4465
m54164Ue_210707_030925/27198526/ccs	293T-1	7758	8156
m54164Ue_210707_030925/147852016/ccs	293T-1	4080	4837
m54164Ue_210707_030925/152241400/ccs	293T-1	2688	3599
m54164Ue_210707_030925/27592814/ccs	293T-1	6672	6980
m54164Ue_210707_030925/81988130/ccs	293T-1	4890	5460
m54164Ue_210707_030925/31654644/ccs	293T-1	4248	4754
m54164Ue_210707_030925/94374262/ccs	293T-1	4254	4983
m54164Ue_210707_030925/152241518/ccs	293T-1	3318	4050
m54164Ue_210707_030925/152241542/ccs	293T-1	3396	4640
m54164Ue_210707_030925/61932094/ccs	293T-1	4974	5224
m54164Ue_210707_030925/31654965/ccs	293T-1	4422	5078
m54164Ue_210707_030925/118556813/ccs	293T-1	7134	7934
m54164Ue_210707_030925/61932163/ccs	293T-1	4488	5046
m54164Ue_210707_030925/116656970/ccs	293T-1	3264	3595
m54164Ue_210707_030925/148112718/ccs	293T-1	5118	6083
m54164Ue_210707_030925/93782368/ccs	293T-1	4350	4623
m54164Ue_210707_030925/27527827/ccs	293T-1	5760	6586
m54164Ue_210707_030925/31655694/ccs	293T-1	4848	5334
m54164Ue_210707_030925/118621092/ccs	293T-1	5412	6239
m54164Ue_210707_030925/27527410/ccs	293T-1	3876	4523
m54164Ue_210707_030925/61932546/ccs	293T-1	3372	4764
m54164Ue_210707_030925/31656573/ccs	293T-1	6120	6818
m54164Ue_210707_030925/27462453/ccs	293T-1	3030	3276
m54164Ue_210707_030925/27462361/ccs	293T-1	3894	4085
m54164Ue_210707_030925/27462176/ccs	293T-1	5772	6205
m54164Ue_210707_030925/148047810/ccs	293T-1	4206	4267
m54164Ue_210707_030925/152242381/ccs	293T-1	3288	3574
m54164Ue_210707_030925/152307599/ccs	293T-1	6942	7132
m54164Ue_210707_030925/82773028/ccs	293T-1	5418	6035
m54164Ue_210707_030925/148177600/ccs	293T-1	6900	7508
m54164Ue_210707_030925/152111063/ccs	293T-1	6138	6553
m54164Ue_210707_030925/94308477/ccs	293T-1	4830	5508
m54164Ue_210707_030925/27722141/ccs	293T-1	3138	3854
m54164Ue_210707_030925/31525688/ccs	293T-1	2802	3320
m54164Ue_210707_030925/152111388/ccs	293T-1	2100	2300
m54164Ue_210707_030925/152111617/ccs	293T-1	4170	4998
m54164Ue_210707_030925/27658819/ccs	293T-1	2802	2992
m54164Ue_210707_030925/31589568/ccs	293T-1	3918	4020
m54164Ue_210707_030925/100206439/ccs	293T-1	5022	5120
m54164Ue_210707_030925/27658400/ccs	293T-1	4224	4743
m54164Ue_210707_030925/60162344/ccs	293T-1	3192	3936
m54164Ue_210707_030925/118556400/ccs	293T-1	5940	6555
m54164Ue_210707_030925/27658369/ccs	293T-1	2658	3266
m54164Ue_210707_030925/27657887/ccs	293T-1	4152	4507
m54164Ue_210707_030925/148178859/ccs	293T-1	5136	5203
m54164Ue_210707_030925/31590839/ccs	293T-1	5250	5618
m54164Ue_210707_030925/60099337/ccs	293T-1	5778	5920
m54164Ue_210707_030925/148178463/ccs	293T-1	4392	5140
m54164Ue_210707_030925/27656638/ccs	293T-1	6090	6850
m54164Ue_210707_030925/27656435/ccs	293T-1	3774	5185
m54164Ue_210707_030925/82772677/ccs	293T-1	3114	3172
m54164Ue_210707_030925/116719999/ccs	293T-1	6624	7186
m54164Ue_210707_030925/152240260/ccs	293T-1	4440	4763
m54164Ue_210707_030925/94372418/ccs	293T-1	4368	5453
m54164Ue_210707_030925/61868215/ccs	293T-1	4050	5053
m54164Ue_210707_030925/82839718/ccs	293T-1	5544	6326
m54164Ue_210707_030925/27461052/ccs	293T-1	3960	4451
m54164Ue_210707_030925/152308012/ccs	293T-1	4764	5709
m54164Ue_210707_030925/27330387/ccs	293T-1	6666	7346
m54164Ue_210707_030925/118686335/ccs	293T-1	5658	6505
m54164Ue_210707_030925/93716980/ccs	293T-1	4014	4589
m54164Ue_210707_030925/116654401/ccs	293T-1	5436	5605
m54164Ue_210707_030925/31787687/ccs	293T-1	4932	5747
m54164Ue_210707_030925/116654359/ccs	293T-1	6288	7894
m54164Ue_210707_030925/31787737/ccs	293T-1	4782	5648
m54164Ue_210707_030925/81986251/ccs	293T-1	6450	6609
m54164Ue_210707_030925/147917477/ccs	293T-1	5736	6040
m54164Ue_210707_030925/152503261/ccs	293T-1	3084	3536
m54164Ue_210707_030925/77201598/ccs	293T-1	5142	6628
m54164Ue_210707_030925/147981584/ccs	293T-1	4350	5233
m54164Ue_210707_030925/147917312/ccs	293T-1	3732	4460
m54164Ue_210707_030925/27265691/ccs	293T-1	5442	5973
m54164Ue_210707_030925/152503451/ccs	293T-1	4452	4739
m54164Ue_210707_030925/152503802/ccs	293T-1	5946	6540
m54164Ue_210707_030925/147915361/ccs	293T-1	3630	4230
m54164Ue_210707_030925/152504004/ccs	293T-1	3240	3694
m54164Ue_210707_030925/118751508/ccs	293T-1	4092	5425
m54164Ue_210707_030925/116589759/ccs	293T-1	5292	5858
m54164Ue_210707_030925/62063469/ccs	293T-1	4554	4995
m54164Ue_210707_030925/152504202/ccs	293T-1	2742	3041
m54164Ue_210707_030925/152504504/ccs	293T-1	4032	4780
m54164Ue_210707_030925/116589628/ccs	293T-1	6972	7667
m54164Ue_210707_030925/31853297/ccs	293T-1	2502	2813
m54164Ue_210707_030925/27460860/ccs	293T-1	2322	2964
m54164Ue_210707_030925/27331000/ccs	293T-1	6384	6689
m54164Ue_210707_030925/82839004/ccs	293T-1	4272	4674
m54164Ue_210707_030925/27460436/ccs	293T-1	6030	6602
m54164Ue_210707_030925/61934312/ccs	293T-1	3192	3821
m54164Ue_210707_030925/27460106/ccs	293T-1	3048	3548
m54164Ue_210707_030925/148047455/ccs	293T-1	3924	4182
m54164Ue_210707_030925/148047043/ccs	293T-1	5622	5891
[truncated: 47,820 more rows]

## Sheet: Fig. 2e_source_data
read_name	sample	telomere_length	raw_telomere_length
m54164Ue_210707_030925/144573551/ccs	293T-1	894	898
m54164Ue_210707_030925/35193800/ccs	293T-1	762	777
m54164Ue_210707_030925/166462115/ccs	293T-1	642	875
m54164Ue_210707_030925/34014430/ccs	293T-1	366	399
m54164Ue_210707_030925/19333815/ccs	293T-1	516	521
m54164Ue_210707_030925/31523405/ccs	293T-1	132	136
m54164Ue_210707_030925/137298974/ccs	293T-1	402	411
m54164Ue_210707_030925/50203041/ccs	293T-1	918	1039
m54164Ue_210707_030925/136448661/ccs	293T-1	858	862
m54164Ue_210707_030925/27787595/ccs	293T-1	78	82
m54164Ue_210707_030925/82315985/ccs	293T-1	414	427
m54164Ue_210707_030925/76154460/ccs	293T-1	366	371
m54164Ue_210707_030925/52693521/ccs	293T-2	198	207
m54164Ue_210707_030925/60623634/ccs	293T-2	12	13
m54164Ue_210707_030925/150669619/ccs	293T-2	144	153
m54164Ue_210707_030925/69208545/ccs	293T-2	240	253
m54164Ue_210707_030925/147784171/ccs	293T-2	786	1071
m54164Ue_210707_030925/103022617/ccs	293T-2	366	472
m54164Ue_210707_030925/133432165/ccs	293T-2	12	13
m54164Ue_210707_030925/153813155/ccs	293T-2	12	13
m54164Ue_210707_030925/56821536/ccs	293T-2	816	826
m54164Ue_210707_030925/98174997/ccs	293T-2	12	13
m54164Ue_210707_030925/175965670/ccs	293T-2	210	224
m54164Ue_210707_030925/128910945/ccs	293T-2	384	640
m54164Ue_210707_030925/170461025/ccs	293T-2	786	790
m54164Ue_210707_030925/8782696/ccs	293T-2	144	177
m54164Ue_210707_030925/100926726/ccs	293T-2	294	345
m54164Ue_210707_030925/6816721/ccs	293T-2	12	12
m54164Ue_210707_030925/168166361/ccs	293T-2	546	927
m54164Ue_210707_030925/42534670/ccs	HCT116-1	282	286
m54164Ue_210707_030925/44171398/ccs	HCT116-1	732	944
m54164Ue_210707_030925/151914748/ccs	HCT116-1	696	927
m54164Ue_210707_030925/28706373/ccs	HCT116-1	780	1045
m54164Ue_210707_030925/54854476/ccs	HCT116-1	492	855
m54164Ue_210707_030925/47778148/ccs	HCT116-1	204	209
m54164Ue_210707_030925/46271086/ccs	HCT116-1	864	999
m54164Ue_210707_030925/126681146/ccs	HCT116-1	504	610
m54164Ue_210707_030925/137693252/ccs	HCT116-1	444	829
m54164Ue_210707_030925/128452695/ccs	HCT116-1	12	13
m54164Ue_210707_030925/145425465/ccs	HCT116-1	948	957
m54164Ue_210707_030925/136185620/ccs	HCT116-1	882	942
m54164Ue_210707_030925/41353642/ccs	HCT116-1	624	897
m54164Ue_210707_030925/114034457/ccs	HCT116-1	798	929
m54164Ue_210707_030925/167838116/ccs	HCT116-1	480	494
m54164Ue_210707_030925/88476087/ccs	HCT116-1	768	927
m54164Ue_210707_030925/5047452/ccs	HCT116-1	462	815
m54164Ue_210707_030925/90310609/ccs	HCT116-1	570	938
m54164Ue_210707_030925/93456223/ccs	HCT116-1	12	13
m54164Ue_210707_030925/10159168/ccs	HCT116-1	1062	1077
m54164Ue_210707_030925/168626793/ccs	HCT116-1	576	983
m54164Ue_210707_030925/11928886/ccs	HCT116-1	840	1015
m54164Ue_210707_030925/168166686/ccs	HCT116-1	12	13
m54164Ue_210707_030925/13042457/ccs	HCT116-1	354	602
m54164Ue_210707_030925/159320566/ccs	HCT116-1	600	986
m54164Ue_210707_030925/16842869/ccs	HCT116-1	240	336
m54164Ue_210707_030925/132713036/ccs	HCT116-1	12	13
m54164Ue_210707_030925/63964331/ccs	HCT116-1	780	878
m54164Ue_210707_030925/107153097/ccs	HCT116-1	834	963
m54164Ue_210707_030925/19597108/ccs	HCT116-1	402	780
m54164Ue_210707_030925/67634786/ccs	HCT116-1	588	592
m54164Ue_210707_030925/67569160/ccs	HCT116-1	924	951
m54164Ue_210707_030925/17369675/ccs	HCT116-1	12	13
m54164Ue_210707_030925/125436047/ccs	HCT116-2	846	901
m54164Ue_210707_030925/63636774/ccs	HCT116-2	978	1093
m54164Ue_210707_030925/44238443/ccs	HCT116-2	654	1018
m54164Ue_210707_030925/44631788/ccs	HCT116-2	1014	1079
m54164Ue_210707_030925/130549694/ccs	HCT116-2	30	34
m54164Ue_210707_030925/113576463/ccs	HCT116-2	282	298
m54164Ue_210707_030925/96536034/ccs	HCT116-2	222	251
m54164Ue_210707_030925/95882016/ccs	HCT116-2	186	190
m54164Ue_210707_030925/46661842/ccs	HCT116-2	342	569
m54164Ue_210707_030925/69075425/ccs	HCT116-2	330	358
m54164Ue_210707_030925/120850358/ccs	HCT116-2	810	826
m54164Ue_210707_030925/48563681/ccs	HCT116-2	444	454
m54164Ue_210707_030925/101188900/ccs	HCT116-2	756	925
m54164Ue_210707_030925/111673638/ccs	HCT116-2	828	1071
m54164Ue_210707_030925/54919467/ccs	HCT116-2	492	554
m54164Ue_210707_030925/87885162/ccs	HCT116-2	498	502
m54164Ue_210707_030925/43125243/ccs	HCT116-2	750	1007
m54164Ue_210707_030925/172032708/ccs	HCT116-2	756	873
m54164Ue_210707_030925/33292309/ccs	HCT116-2	378	399
m54164Ue_210707_030925/165282574/ccs	HCT116-2	1002	1070
m54164Ue_210707_030925/132844139/ccs	HCT116-2	558	559
m54164Ue_210707_030925/12911265/ccs	HCT116-2	108	112
m54164Ue_210707_030925/14551364/ccs	HCT116-2	948	974
m54164Ue_210707_030925/37292574/ccs	HCT116-2	1050	1059
m54164Ue_210707_030925/137495414/ccs	HCT116-2	678	929
m54164Ue_210707_030925/20777306/ccs	HCT116-2	534	589
m54164Ue_210707_030925/162595608/ccs	HCT116-2	888	898
m54164Ue_210707_030925/176029912/ccs	HCT116-2	696	1059
m54164Ue_210707_030925/22675739/ccs	HCT116-2	432	645
m54164Ue_210707_030925/37555027/ccs	HCT116-2	1014	1031
m54164Ue_210707_030925/105908208/ccs	IMR90-1	630	998
m54164Ue_210707_030925/75695524/ccs	IMR90-1	468	575
m54164Ue_210707_030925/22609990/ccs	IMR90-1	852	970
m54164Ue_210707_030925/6161988/ccs	IMR90-1	12	13
m54164Ue_210707_030925/162400983/ccs	IMR90-1	612	1033
m54164Ue_210707_030925/163646156/ccs	IMR90-2	864	878
m54164Ue_210707_030925/80283914/ccs	IMR90-2	546	550
m54164Ue_210707_030925/172165927/ccs	IMR90-2	558	640
m54164Ue_210707_030925/144310680/ccs	IMR90-2	462	466
m54164Ue_210707_030925/135462914/ccs	IMR90-2	12	13
m54164Ue_210707_030925/85721805/ccs	IMR90-2	870	965
m54164Ue_210707_030925/30343492/ccs	IMR90-2	12	13
m54164Ue_210707_030925/159517064/ccs	IMR90-2	12	13
m54164Ue_210707_030925/104923672/ccs	T24-1	618	647
m54164Ue_210707_030925/106695396/ccs	T24-1	828	968
m54164Ue_210707_030925/99877339/ccs	T24-1	900	1036
m54164Ue_210707_030925/102762091/ccs	T24-1	642	749
m54164Ue_210707_030925/101452252/ccs	T24-1	894	1039
m54164Ue_210707_030925/170658196/ccs	T24-1	12	13
m54164Ue_210707_030925/171442901/ccs	T24-1	690	854
m54164Ue_210707_030925/95749453/ccs	T24-1	714	859
m54164Ue_210707_030925/172690199/ccs	T24-1	768	1010
m54164Ue_210707_030925/92603143/ccs	T24-1	714	931
m54164Ue_210707_030925/173212095/ccs	T24-1	12	13
m54164Ue_210707_030925/89457668/ccs	T24-1	762	983
m54164Ue_210707_030925/104793688/ccs	T24-1	498	751
m54164Ue_210707_030925/163446965/ccs	T24-1	534	1026
m54164Ue_210707_030925/111608001/ccs	T24-1	690	1069
m54164Ue_210707_030925/107742864/ccs	T24-1	792	962
m54164Ue_210707_030925/179045261/ccs	T24-1	498	653
m54164Ue_210707_030925/134547085/ccs	T24-1	12	13
m54164Ue_210707_030925/131270752/ccs	T24-1	486	489
m54164Ue_210707_030925/135792748/ccs	T24-1	786	790
m54164Ue_210707_030925/129958955/ccs	T24-1	762	990
m54164Ue_210707_030925/143264109/ccs	T24-1	102	107
m54164Ue_210707_030925/128386026/ccs	T24-1	714	870
m54164Ue_210707_030925/145228697/ccs	T24-1	12	13
m54164Ue_210707_030925/146145971/ccs	T24-1	420	674
m54164Ue_210707_030925/123931376/ccs	T24-1	780	1075
m54164Ue_210707_030925/149684522/ccs	T24-1	468	677
m54164Ue_210707_030925/120061960/ccs	T24-1	24	29
m54164Ue_210707_030925/118554968/ccs	T24-1	558	954
m54164Ue_210707_030925/118424144/ccs	T24-1	528	906
m54164Ue_210707_030925/150603149/ccs	T24-1	870	1067
m54164Ue_210707_030925/150997697/ccs	T24-1	714	1056
m54164Ue_210707_030925/152109602/ccs	T24-1	930	1068
m54164Ue_210707_030925/154339718/ccs	T24-1	774	1099
m54164Ue_210707_030925/155320629/ccs	T24-1	720	1086
m54164Ue_210707_030925/116525058/ccs	T24-1	738	1061
m54164Ue_210707_030925/114099015/ccs	T24-1	534	912
m54164Ue_210707_030925/161220377/ccs	T24-1	918	1052
m54164Ue_210707_030925/110625802/ccs	T24-1	804	1032
m54164Ue_210707_030925/108659765/ccs	T24-1	804	1023
m54164Ue_210707_030925/108069174/ccs	T24-1	636	1087
m54164Ue_210707_030925/162661871/ccs	T24-1	828	1091
m54164Ue_210707_030925/2427674/ccs	T24-1	660	898
m54164Ue_210707_030925/88408839/ccs	T24-1	822	1022
m54164Ue_210707_030925/64227038/ccs	T24-1	522	975
m54164Ue_210707_030925/24641624/ccs	T24-1	66	81
m54164Ue_210707_030925/31131536/ccs	T24-1	684	966
m54164Ue_210707_030925/18547612/ccs	T24-1	954	1099
m54164Ue_210707_030925/71042394/ccs	T24-1	780	1055
m54164Ue_210707_030925/45678686/ccs	T24-1	780	1015
m54164Ue_210707_030925/19793826/ccs	T24-1	678	833
m54164Ue_210707_030925/68485244/ccs	T24-1	450	628
m54164Ue_210707_030925/68354120/ccs	T24-1	696	1064
m54164Ue_210707_030925/20776473/ccs	T24-1	300	625
m54164Ue_210707_030925/66913650/ccs	T24-1	666	856
m54164Ue_210707_030925/72941663/ccs	T24-1	624	853
m54164Ue_210707_030925/66651329/ccs	T24-1	594	937
m54164Ue_210707_030925/65536618/ccs	T24-1	666	870
m54164Ue_210707_030925/47711449/ccs	T24-1	672	866
m54164Ue_210707_030925/30213804/ccs	T24-1	780	911
m54164Ue_210707_030925/29166319/ccs	T24-1	702	890
m54164Ue_210707_030925/60751933/ccs	T24-1	612	791
m54164Ue_210707_030925/28640578/ccs	T24-1	750	1013
m54164Ue_210707_030925/26413376/ccs	T24-1	594	1033
m54164Ue_210707_030925/50727646/ccs	T24-1	474	853
m54164Ue_210707_030925/24184009/ccs	T24-1	648	1031
m54164Ue_210707_030925/49545875/ccs	T24-1	756	771
m54164Ue_210707_030925/65866420/ccs	T24-1	924	1057
m54164Ue_210707_030925/45417118/ccs	T24-1	966	1007
m54164Ue_210707_030925/24970546/ccs	T24-1	948	1080
m54164Ue_210707_030925/31851071/ccs	T24-1	726	1006
m54164Ue_210707_030925/86969143/ccs	T24-1	666	952
m54164Ue_210707_030925/84805158/ccs	T24-1	120	120
m54164Ue_210707_030925/36177604/ccs	T24-1	426	460
m54164Ue_210707_030925/84083800/ccs	T24-1	810	970
m54164Ue_210707_030925/35325489/ccs	T24-1	792	1057
m54164Ue_210707_030925/38341028/ccs	T24-1	690	987
m54164Ue_210707_030925/38666378/ccs	T24-1	528	967
m54164Ue_210707_030925/35259860/ccs	T24-1	792	916
m54164Ue_210707_030925/80152261/ccs	T24-1	894	1035
m54164Ue_210707_030925/78840087/ccs	T24-1	738	1000
m54164Ue_210707_030925/39651873/ccs	T24-1	540	917
m54164Ue_210707_030925/78054078/ccs	T24-1	978	1095
m54164Ue_210707_030925/75368060/ccs	T24-1	804	880
m54164Ue_210707_030925/12519500/ccs	T24-1	672	1015
m54164Ue_210707_030925/87821119/ccs	T24-1	1038	1086
m54164Ue_210707_030925/10095399/ccs	T24-1	588	891
m54164Ue_210707_030925/76352245/ccs	T24-1	858	991
m54164Ue_210707_030925/41222947/ccs	T24-1	438	829
m54164Ue_210707_030925/6751386/ccs	T24-1	258	321
m54164Ue_210707_030925/33884079/ccs	T24-1	546	986
m54164Ue_210707_030925/149751784/ccs	T24-2	708	1001
m54164Ue_210707_030925/143394028/ccs	T24-2	354	378
m54164Ue_210707_030925/151456485/ccs	T24-2	804	947
m54164Ue_210707_030925/34734819/ccs	T24-2	708	1005
m54164Ue_210707_030925/30213767/ccs	T24-2	630	927
m54164Ue_210707_030925/150079346/ccs	T24-2	12	13
m54164Ue_210707_030925/149029627/ccs	T24-2	438	817
m54164Ue_210707_030925/34867567/ccs	T24-2	816	1054
m54164Ue_210707_030925/151585141/ccs	T24-2	330	332
m54164Ue_210707_030925/149490186/ccs	T24-2	774	1052
m54164Ue_210707_030925/87819570/ccs	T24-2	804	1004
m54164Ue_210707_030925/158598976/ccs	T24-2	918	1039
m54164Ue_210707_030925/177603532/ccs	T24-2	750	970
m54164Ue_210707_030925/176752014/ccs	T24-2	648	776
m54164Ue_210707_030925/2819456/ccs	T24-2	438	959
m54164Ue_210707_030925/175442535/ccs	T24-2	366	505
m54164Ue_210707_030925/5505578/ccs	T24-2	618	1095
m54164Ue_210707_030925/172950931/ccs	T24-2	738	995
m54164Ue_210707_030925/6095850/ccs	T24-2	612	943
m54164Ue_210707_030925/6161630/ccs	T24-2	762	881
m54164Ue_210707_030925/7735373/ccs	T24-2	756	972
m54164Ue_210707_030925/10881872/ccs	T24-2	738	1001
m54164Ue_210707_030925/168299169/ccs	T24-2	516	742
m54164Ue_210707_030925/12125183/ccs	T24-2	582	907
m54164Ue_210707_030925/155846319/ccs	T24-2	714	772
m54164Ue_210707_030925/13894522/ccs	T24-2	960	1085
m54164Ue_210707_030925/165545596/ccs	T24-2	288	667
m54164Ue_210707_030925/18090762/ccs	T24-2	822	1083
m54164Ue_210707_030925/18221519/ccs	T24-2	900	1099
m54164Ue_210707_030925/163382137/ccs	T24-2	414	490
m54164Ue_210707_030925/21103089/ccs	T24-2	720	848
m54164Ue_210707_030925/161678781/ccs	T24-2	906	1056
m54164Ue_210707_030925/35456796/ccs	T24-2	810	1076
m54164Ue_210707_030925/161351966/ccs	T24-2	372	447
m54164Ue_210707_030925/21300350/ccs	T24-2	402	945
m54164Ue_210707_030925/159974506/ccs	T24-2	666	879
m54164Ue_210707_030925/22940488/ccs	T24-2	690	836
m54164Ue_210707_030925/23595792/ccs	T24-2	624	828
m54164Ue_210707_030925/15205803/ccs	T24-2	636	659
m54164Ue_210707_030925/142149724/ccs	T24-2	642	1038
m54164Ue_210707_030925/134743601/ccs	T24-2	12	13
m54164Ue_210707_030925/62522915/ccs	T24-2	612	1076
m54164Ue_210707_030925/111807320/ccs	T24-2	672	789
m54164Ue_210707_030925/110166114/ccs	T24-2	528	782
m54164Ue_210707_030925/108267107/ccs	T24-2	678	869
m54164Ue_210707_030925/107481111/ccs	T24-2	762	907
m54164Ue_210707_030925/69667519/ccs	T24-2	522	869
m54164Ue_210707_030925/71239797/ccs	T24-2	858	986
m54164Ue_210707_030925/71567087/ccs	T24-2	744	1016
m54164Ue_210707_030925/71959333/ccs	T24-2	636	797
m54164Ue_210707_030925/74189158/ccs	T24-2	636	860
m54164Ue_210707_030925/102500061/ccs	T24-2	672	800
m54164Ue_210707_030925/101516686/ccs	T24-2	12	13
m54164Ue_210707_030925/75826986/ccs	T24-2	12	13
m54164Ue_210707_030925/61868250/ccs	T24-2	366	366
m54164Ue_210707_030925/100730878/ccs	T24-2	558	562
m54164Ue_210707_030925/77006658/ccs	T24-2	714	904
m54164Ue_210707_030925/99484516/ccs	T24-2	828	971
m54164Ue_210707_030925/98502731/ccs	T24-2	894	898
m54164Ue_210707_030925/97453893/ccs	T24-2	852	1076
m54164Ue_210707_030925/81267542/ccs	T24-2	516	875
m54164Ue_210707_030925/93914533/ccs	T24-2	852	963
m54164Ue_210707_030925/82447110/ccs	T24-2	486	922
m54164Ue_210707_030925/83100495/ccs	T24-2	558	686
m54164Ue_210707_030925/92211979/ccs	T24-2	12	13
m54164Ue_210707_030925/91030372/ccs	T24-2	552	718
m54164Ue_210707_030925/84609826/ccs	T24-2	714	1083
m54164Ue_210707_030925/88542022/ccs	T24-2	498	946
m54164Ue_210707_030925/100272245/ccs	T24-2	702	1048
m54164Ue_210707_030925/114753704/ccs	T24-2	576	1004
m54164Ue_210707_030925/179046277/ccs	T24-2	750	972
m54164Ue_210707_030925/117178787/ccs	T24-2	1032	1032
m54164Ue_210707_030925/137955810/ccs	T24-2	714	1056
m54164Ue_210707_030925/37619936/ccs	T24-2	990	1068
m54164Ue_210707_030925/136054251/ccs	T24-2	486	702
m54164Ue_210707_030925/39781264/ccs	T24-2	834	1093
m54164Ue_210707_030925/42796161/ccs	T24-2	672	972
m54164Ue_210707_030925/44042394/ccs	T24-2	822	979
m54164Ue_210707_030925/131336560/ccs	T24-2	402	593
m54164Ue_210707_030925/130745512/ccs	T24-2	576	1017
m54164Ue_210707_030925/47055556/ccs	T24-2	504	903
m54164Ue_210707_030925/115410342/ccs	T24-2	306	495
m54164Ue_210707_030925/127074396/ccs	T24-2	696	979
m54164Ue_210707_030925/47906868/ccs	T24-2	708	712
m54164Ue_210707_030925/122161226/ccs	T24-2	666	801
m54164Ue_210707_030925/50858301/ccs	T24-2	738	993
m54164Ue_210707_030925/120849442/ccs	T24-2	714	909
m54164Ue_210707_030925/126026715/ccs	T24-2	366	380
m54164Ue_210707_030925/125764482/ccs	T24-2	738	1066
m54164Ue_210707_030925/48892250/ccs	T24-2	750	992
m54164Ue_210707_030925/49351222/ccs	T24-2	534	890
m54164Ue_210707_030925/48630539/ccs	T24-2	858	977
m54164Ue_210707_030925/162595537/ccs	WI38-1	672	838
m54164Ue_210707_030925/5506521/ccs	WI38-1	576	943
m54164Ue_210707_030925/126158118/ccs	WI38-1	912	1048
m54164Ue_210707_030925/45417432/ccs	WI38-1	750	998
m54164Ue_210707_030925/150210529/ccs	WI38-1	132	142
m54164Ue_210707_030925/167117990/ccs	WI38-1	924	1097
m54164Ue_210707_030925/44041536/ccs	WI38-2	402	606
m54164Ue_210707_030925/127534338/ccs	WI38-2	648	809
m54164Ue_210707_030925/5441382/ccs	WI38-2	150	320
m54164Ue_210707_030925/141821799/ccs	WI38-2	774	875
m54164Ue_210707_030925/36177476/ccs	WI38-2	456	517
m54164Ue_210707_030925/50988521/ccs	WI38-2	438	448
m54164Ue_210707_030925/148570214/ccs	WI38-2	60	64
m54164Ue_210707_030925/138938250/ccs	WI38-2	870	1035

## Sheet: Fig. 3a and 3b_source_data
sample	sex	age	average_telomere_length	average_raw_telomere_length
P01	Male	63	5206.6	5987.5
P02	Male	65	4470.7	5192.4
P03	Female	84	4944.8	5679.6
P04	Female	80	4764	5475.2
P05	Male	81	4453.9	5112.2
P06	Male	66	4330.9	5079.7
P07	Female	81	4626.3	5294.3
P08	Male	80	4625.7	5269.2
P09	Male	75	4412.8	5083.4
P10	Male	79	4431.3	5110.7
P11	Male	69	4846.3	5560
P12	Male	73	4966.5	5651.7
P13	Male	76	5083.8	5810.1
P14	Male	78	4304.8	4989.8
P15	Female	39	5496.8	6246.9
P16	Male	73	4819.6	5561.2
P17	Female	79	4678.6	5383.8
P18	Female	53	5704	6432.9
P19	Male	53	4789.4	5491.9
P20	Female	79	4571.6	5287.6
P21	Male	67	4452.7	5149
P22	Female	71	4402.8	5081.2
P23	Male	69	4100.8	4771.1
P24	Female	77	4811.1	5518.9
P25	Male	60	4799.1	5480.6
P26	Male	75	4320.7	4996.7
P27	Female	81	4668.7	5395.2
P28	Male	70	4892.3	5580.8
P29	Female	74	4639.8	5292.6
P30	Male	45	5275.8	6018.7
P31	Female	81	4597.1	5352.9
P32	Male	77	4146.7	4786.8
P33	Male	82	4721.4	5411.4
P34	Female	72	4165.3	4887
P35	Female	80	4690.4	5461.9
P36	Male	77	4695.1	5477.1
P37	Male	72	4971.9	5754
P38	Female	86	4446.6	5112.2
P39	Male	63	4445.5	5161.4
P40	Male	84	3958.8	4653.3
P41	Male	54	4545.4	5329.9
P42	Female	75	4842.6	5521.6
P43	Female	71	5133	5866.6
P44	Male	54	4581.4	5262.6
P45	Female	81	4126.7	4853.9
P46	Female	82	5009.9	5767.7
P47	Male	82	5144.1	5856.6
P48	Male	54	5358.3	6149.2
P49	Female	78	4245.1	4914
P50	Female	75	3974.2	4623.4
P51	Male	73	4349.4	5024.5
P52	Female	71	3924.1	4506.9
P53	Male	78	4111.1	4723.5
P54	Male	81	4114.2	4736
P55	Male	54	4652.9	5244.4
P56	Male	80	3959.9	4529.7
P57	Male	73	3662.7	4269.5
P58	Male	70	4549.3	5177.6
P59	Male	56	4609	5253.4
P60	Female	55	4436.5	5114.3
P61	Female	58	4383.9	5032.9
P62	Male	45	4619.5	5233
P63	Male	82	3728	4383.4
P64	Male	67	4163	4784.3
P65	Male	43	4722.8	5383.8
P66	Male	52	4339.3	4985.1
P67	Male	67	4309.8	4930.9
P68	Male	67	4469.2	5128.1
P69	Female	57	4127.3	4782.9
P70	Male	66	3968.2	4583.5
P71	Male	71	4092.5	4725.2
P72	Male	66	4266.9	4937.2
P73	Male	68	3977.6	4647.7
P74	Female	27	4683.4	5355.2
P75	Male	67	4055	4713
P76	Female	71	3968.8	4589.3
P77	Male	53	4208.1	4815.7
P78	Male	63	4176.4	4796.7
P79	Female	68	4208.2	4850.5
P80	Female	62	4570.5	5260.4
P81	Female	61	4612.9	5233.1

## Sheet: Fig. 3c_source_data
	TTAGGG	GTTAGG	GGTTAG	GGGTTA	AGGGTT	TAGGGT	Others
P01	5.60264	13.7006	58.9454	7.9096	7.81544	3.29567	2.7307
P02	4.24455	13.824	63.7072	6.46417	5.7243	3.97196	2.06386
P03	7.33554	13.5826	58.3531	7.95078	6.90961	3.12352	2.74491
P04	6.26703	12.4796	61.6894	7.46594	6.26703	3.10627	2.7248
P05	4.78293	10.5224	63.3554	7.94702	7.79985	3.23767	2.35467
P06	3.02013	11.4094	67.5615	7.27069	5.59284	3.24385	1.90157
P07	4.72163	10.0775	62.2269	8.45666	7.75194	4.22833	2.537
P08	5.73419	11.1468	62.2186	5.57342	8.03859	3.64416	3.64416
P09	4.28571	10.5844	62.2727	6.88312	7.79221	4.67532	3.50649
P10	4.68304	9.99429	62.4215	8.73786	8.68075	3.02684	2.45574
P11	7.27096	16.6747	53.5628	7.7557	8.67668	3.05381	3.00533
P12	4.67541	9.65355	65.9603	7.8372	6.65994	2.75816	2.45543
P13	5.00776	12.1118	59.6273	8.42391	8.22981	4.23137	2.36801
P14	5.95238	13.37	59.4322	8.42491	6.59341	3.84615	2.38095
P15	6.86775	13.5963	55.5452	8.21346	7.93503	4.40835	3.43387
P16	5.33824	13.5297	60.2393	7.45513	8.14542	3.12931	2.16291
P17	5.0905	10.6712	61.9155	8.74811	7.95626	3.20513	2.41327
P18	5.36608	10.5503	62.1646	8.14006	7.41246	3.72897	2.63756
P19	4.45931	12.0401	60.6094	8.02676	8.13824	4.31067	2.41546
P20	6.63265	17.9422	54.5918	6.16497	7.39796	5.18707	2.08333
P21	4.12162	11.0135	67.8378	6.62162	5.94595	2.43243	2.02703
P22	8.19367	14.8976	53.5382	7.91434	7.44879	5.40037	2.60708
P23	4.17711	16.9591	56.7251	8.5213	8.60485	2.92398	2.08855
P24	3.96862	9.22935	65.6207	7.70651	7.47577	3.87633	2.12275
P25	4.33071	14.0748	60.0722	6.98819	7.57874	4.39633	2.55906
P26	4.36923	9.66154	67.7538	7.56923	5.81538	2.8	2.03077
P27	5.96721	13.0492	59.9344	8.19672	7.21311	2.95082	2.68852
P28	5.8114	15.826	59.0278	6.5424	7.60234	2.85088	2.33918
P29	5.90305	10.7115	62.0407	7.89679	7.07584	4.06568	2.30649
P30	5.41447	15.1414	54.4322	8.43316	9.10398	4.31241	3.16243
P31	7.27176	16.4013	53.6624	7.96178	7.59023	4.51168	2.60085
P32	5.7334	15.6713	55.5662	7.74009	8.02676	5.01672	2.24558
P33	5.71185	11.2958	62.0631	7.45951	6.77749	4.39045	2.30179
P34	6.75676	12.8378	58.7838	7.77027	7.93919	4.89865	1.01351
P35	7.14004	14.6351	57.712	7.29783	7.7712	2.68245	2.76134
P36	4.85477	9.29461	64.0249	8.96266	7.01245	3.60996	2.24066
P37	6.37306	11.399	61.0881	8.75648	7.20207	2.90155	2.27979
P38	3.25118	13.2669	60.3041	9.22916	8.80965	3.1463	1.99266
P39	5.18478	20.7391	54.1644	6.56371	7.77716	3.41975	2.15113
P40	5.40881	15.3459	54.8428	8.55346	9.30818	4.90566	1.63522
P41	4.52397	15.8677	57.9338	7.90007	7.56246	3.71371	2.49831
P42	4.62687	12.7612	59.9254	8.8806	7.83582	3.35821	2.61194
P43	4.2245	14.6047	59.3844	8.0869	7.6041	3.68135	2.414
P44	4.98596	19.5927	55.8989	7.44382	6.77669	2.94944	2.35253
P45	4.78437	15.8356	56.1995	7.95148	8.49057	4.11051	2.62803
P46	6.57307	17.9324	54.1161	6.82833	8.61519	3.50989	2.42502
P47	3.37022	12.3239	63.0785	8.3501	7.64588	3.42052	1.81087
P48	6.19229	17.925	53.1776	7.06138	7.76752	4.29115	3.58501
P49	5.47859	10.9257	62.4055	7.61965	7.52519	3.68388	2.36146
P50	4.72667	16.4406	58.1176	6.82285	7.43938	4.15125	2.30169
P51	6.93878	11.0714	59.7959	8.0102	7.65306	3.97959	2.55102
P52	7.41758	13.5008	58.281	8.20251	6.59341	3.53218	2.47253
P53	3.88955	9.35273	68.557	6.53207	5.34442	4.15677	2.16746
P54	4.7767	11.767	61.3204	7.68932	7.80583	3.96117	2.67961
P55	4.67405	10.2091	66.0107	6.56007	7.05207	3.36203	2.13202
P56	5.9293	13.2269	64.3862	4.40897	6.23337	3.76283	2.05245
P57	6.48869	14.0156	59.3993	6.26622	8.52799	3.26288	2.0393
P58	4.6528	9.5171	66.0557	7.75467	6.34473	2.96087	2.71413
P59	5.55897	11.6708	62.0393	6.17322	7.64742	3.90049	3.00983
P60	6.31828	12.4363	60.1056	6.93736	7.99345	3.56883	2.6402
P61	7.01887	14.5912	57.6604	6.08805	7.84906	4.1761	2.61635
P62	6.26531	12.2856	60.623	7.00035	7.31537	3.64018	2.87014
P63	6.00281	11.042	61.3331	7.50853	7.52861	4.61755	1.96748
P64	4.24217	11.0173	61.9646	8.23723	8.01071	4.44811	2.0799
P65	6.63168	15.124	55.2958	7.08492	8.32538	5.00954	2.52863
P66	5.92354	11.7335	63.9667	6.60484	6.05602	3.44436	2.27101
P67	3.21518	8.98702	67.3252	7.53438	6.85648	3.95119	2.13054
P68	6.23288	11.4155	60.0228	7.55708	7.62557	4.52055	2.62557
P69	7.71596	14.7889	57.9536	6.45793	7.18479	3.24294	2.65586
P70	8.22674	14.4477	55.5814	7.35465	7.87791	4.18605	2.32558
P71	1.85404	7.14004	80.2761	3.03748	4.53649	1.10454	2.05128
P72	6.96422	11.389	58.9842	7.9646	8.11851	3.96306	2.61639
P73	2.23382	9.00049	72.754	6.03294	5.98402	1.94032	2.05446
P74	4.50496	11.3515	63.8839	7.45737	7.83914	2.79969	2.1634
P75	4.23859	11.6049	63.3909	8.01572	7.4859	2.75167	2.51239
P76	4.40678	12.2295	65.1108	6.98827	6.38853	2.63364	2.2425
P77	3.73549	10.0454	67.2388	7.92529	5.40131	2.67542	2.97829
P78	3.59982	12.6767	62.7429	6.71378	7.81802	3.7765	2.67226
P79	5.65208	13.8553	62.2388	6.88366	5.91599	3.12294	2.33121
P80	4.10003	10.6717	67.8686	5.96104	6.2809	3.22768	1.89008
P81	5.52257	13.1235	63.0641	6.0867	6.05701	3.23634	2.90974

## Sheet: Fig. 4a_source_data
Table showing n value for each sample
Sample	P01	P02	P03	P04	P05	P06	P07	P08	P09	P10	P11	P12	P13	P14	P15	P16	P17	P18	P19	P20	P21	P22	P23	P24	P25	P26	P27	P28	P29	P30	P31	P32	P33	P34	P35	P36	P37	P38	P39	P40	P41	P42	P43	P44	P45	P46	P47	P48	P49
Number of telomere-containing reads	2124	2568	2113	1835	1359	894	1419	1866	1540	1751	2063	2973	2576	1092	2155	2173	2652	2199	2691	2352	1480	1074	1197	2167	3048	3250	1525	2736	2558	2087	1884	2093	2346	592	2535	2410	1930	1907	1813	795	1481	1340	1657	2848	1484	1567	1988	1841	3176
Table showing individual data points
sample	telomeric_variant_sequence_length
P01	655
P01	1544
P01	234
P01	717
P01	682
P01	1659
P01	1384
P01	1289
P01	581
P01	1060
P01	647
P01	508
P01	730
P01	264
P01	1925
P01	488
P01	875
P01	846
P01	298
P01	1341
P01	1948
P01	496
P01	458
P01	298
P01	692
P01	670
P01	1744
P01	316
P01	640
P01	1437
P01	524
P01	40
P01	896
P01	793
P01	625
P01	503
P01	876
P01	299
P01	230
P01	986
P01	325
P01	2146
P01	887
P01	140
P01	541
P01	791
P01	622
P01	2385
P01	1413
P01	1158
P01	1327
P01	722
P01	871
P01	361
P01	289
P01	495
P01	849
P01	614
P01	963
P01	699
P01	63
P01	628
P01	909
P01	549
P01	513
P01	453
P01	392
P01	1333
P01	1010
P01	724
P01	525
P01	450
P01	764
P01	723
P01	252
P01	223
P01	547
P01	888
P01	668
P01	436
P01	818
P01	1201
P01	497
P01	635
P01	1764
P01	692
P01	336
P01	327
P01	1023
P01	93
P01	736
P01	782
P01	592
P01	630
P01	519
P01	225
P01	1401
P01	935
P01	792
P01	469
P01	698
P01	533
P01	526
P01	9
P01	1348
P01	617
P01	297
P01	820
P01	891
P01	365
P01	745
P01	755
P01	722
P01	956
P01	868
P01	484
P01	1539
P01	919
P01	978
P01	1601
P01	811
P01	1005
P01	660
P01	420
P01	993
P01	457
P01	799
P01	795
P01	756
P01	452
P01	915
P01	709
P01	1922
P01	587
P01	1060
P01	652
P01	929
P01	1573
P01	1024
P01	743
P01	1750
P01	693
P01	864
P01	1083
P01	516
P01	318
P01	1206
P01	595
P01	309
P01	495
P01	138
P01	893
P01	1454
P01	553
P01	627
P01	584
P01	1846
P01	597
P01	793
P01	1421
P01	121
P01	226
P01	178
P01	100
P01	724
P01	2808
P01	1145
P01	1504
P01	290
P01	818
P01	281
P01	582
P01	353
P01	714
P01	904
P01	530
P01	254
P01	905
P01	1401
P01	934
P01	624
P01	1088
P01	860
P01	888
P01	851
P01	421
P01	642
P01	412
P01	459
P01	619
P01	1264
P01	724
P01	593
P01	516
P01	265
P01	939
P01	684
P01	293
P01	952
P01	1408
P01	802
P01	1615
P01	253
P01	1055
P01	713
P01	1878
P01	792
P01	703
P01	273
P01	409
P01	720
P01	871
P01	954
P01	933
P01	1140
P01	1745
P01	447
P01	1321
P01	802
P01	889
P01	758
P01	605
P01	1814
P01	603
P01	1054
P01	953
P01	643
P01	808
P01	724
P01	743
P01	1735
P01	1359
P01	1137
P01	484
P01	522
P01	436
P01	459
P01	203
P01	1096
P01	526
P01	569
P01	454
P01	403
P01	711
P01	544
P01	736
P01	1201
P01	450
P01	688
P01	1013
P01	673
P01	476
P01	985
P01	785
P01	795
P01	1434
P01	1306
P01	243
P01	261
P01	607
P01	490
P01	1520
P01	515
P01	1749
P01	804
P01	2163
P01	1488
P01	233
P01	355
P01	19
P01	851
P01	584
P01	787
P01	1086
P01	446
P01	542
P01	908
P01	359
P01	1019
P01	908
P01	1096
P01	359
P01	761
P01	1531
P01	702
P01	306
P01	579
P01	1322
P01	903
P01	931
P01	986
P01	913
P01	624
P01	502
P01	466
P01	717
P01	657
P01	624
P01	550
P01	397
P01	589
P01	247
P01	710
P01	1674
P01	697
P01	1199
P01	1399
P01	586
P01	846
P01	684
P01	1225
P01	991
P01	612
P01	475
P01	1001
P01	1000
P01	279
P01	614
P01	639
P01	296
P01	569
P01	63
P01	352
P01	765
P01	501
P01	395
P01	289
P01	498
P01	394
P01	944
P01	747
P01	1512
P01	921
P01	763
P01	1050
P01	1376
P01	232
P01	446
P01	794
P01	501
P01	288
P01	562
P01	655
P01	322
P01	71
P01	1437
P01	839
P01	1151
P01	541
P01	492
P01	1066
P01	1030
P01	284
P01	931
P01	241
P01	1284
P01	1030
P01	668
P01	593
P01	743
P01	961
P01	576
P01	808
P01	719
P01	191
P01	825
P01	571
P01	512
P01	642
P01	392
P01	712
P01	867
P01	1158
P01	238
P01	928
P01	596
P01	604
P01	454
P01	1810
P01	713
P01	760
P01	750
P01	1238
P01	549
P01	259
P01	1204
P01	1351
P01	1438
P01	562
P01	647
P01	268
P01	623
P01	1493
P01	1032
P01	353
P01	692
P01	303
P01	636
P01	747
P01	501
P01	603
P01	676
P01	900
P01	652
P01	508
P01	285
P01	203
P01	544
P01	818
P01	584
P01	1237
P01	234
P01	815
P01	1355
P01	1242
P01	605
P01	130
P01	899
P01	390
P01	256
P01	580
P01	1409
P01	1154
P01	829
P01	813
P01	761
P01	407
P01	659
P01	258
P01	2029
P01	470
P01	347
P01	212
P01	282
P01	378
P01	545
P01	1385
P01	466
P01	1005
P01	482
P01	719
P01	763
P01	625
P01	1054
P01	303
P01	1135
P01	708
P01	1172
P01	597
P01	527
P01	815
P01	899
P01	418
P01	749
P01	629
P01	1108
P01	1138
P01	1362
P01	413
P01	601
P01	755
P01	1399
P01	1398
P01	1373
P01	526
P01	354
P01	582
P01	653
P01	1309
P01	258
P01	495
P01	1105
P01	281
P01	757
P01	1378
P01	730
P01	1461
P01	449
P01	876
P01	303
P01	753
P01	274
P01	637
P01	305
P01	666
P01	1237
P01	324
P01	905
P01	612
P01	87
P01	1377
P01	698
P01	1711
P01	140
P01	364
P01	339
P01	1139
P01	580
P01	1222
P01	656
P01	802
P01	1177
P01	1273
P01	928
P01	1461
P01	551
P01	624
P01	1356
P01	608
P01	214
P01	1314
P01	1516
P01	429
P01	868
P01	77
P01	482
P01	1498
P01	704
P01	721
P01	709
P01	264
P01	943
P01	718
P01	1261
P01	566
P01	1525
P01	1343
P01	992
P01	806
P01	521
P01	740
P01	685
P01	242
P01	672
P01	428
P01	777
P01	698
P01	425
P01	703
P01	594
P01	415
P01	660
P01	773
P01	473
P01	425
P01	1075
P01	934
P01	718
P01	698
P01	584
P01	380
P01	1440
P01	751
P01	845
P01	717
P01	557
P01	233
P01	302
P01	843
P01	371
P01	742
P01	491
P01	1223
P01	265
P01	766
P01	1332
P01	1561
P01	506
P01	990
P01	216
P01	545
P01	465
P01	165
P01	568
P01	339
P01	617
P01	507
P01	575
P01	659
P01	116
P01	772
P01	823
P01	1395
P01	315
P01	325
P01	250
P01	930
P01	979
P01	469
P01	854
P01	1636
P01	749
P01	1019
P01	1553
P01	576
P01	710
P01	1214
P01	255
P01	1575
P01	864
P01	302
P01	499
P01	653
P01	816
P01	962
P01	919
P01	701
P01	445
P01	399
P01	450
P01	577
P01	700
P01	302
P01	700
P01	732
P01	354
P01	402
P01	446
P01	361
P01	838
P01	628
P01	626
P01	852
P01	1286
P01	811
P01	1765
P01	499
P01	1091
P01	1452
P01	472
P01	1505
P01	364
P01	414
P01	566
P01	277
P01	622
P01	1756
P01	742
P01	655
P01	713
P01	441
P01	458
P01	1230
P01	1048
P01	1314
P01	677
P01	567
P01	459
P01	1542
P01	789
P01	1395
P01	660
P01	1301
P01	14
P01	559
P01	867
P01	554
P01	791
P01	1168
P01	817
P01	603
P01	918
P01	508
P01	700
P01	566
P01	952
P01	895
P01	228
P01	699
P01	1761
P01	980
P01	1736
P01	317
P01	483
P01	330
P01	142
P01	384
P01	420
P01	1073
P01	1308
P01	768
P01	664
P01	268
P01	529
P01	314
P01	1514
P01	451
P01	523
P01	1187
P01	747
P01	320
P01	874
P01	673
P01	284
P01	1225
P01	244
P01	372
P01	470
P01	297
P01	460
P01	592
P01	629
P01	940
P01	1960
P01	832
P01	1461
P01	1192
P01	1884
P01	389
P01	578
P01	472
P01	1069
P01	1811
P01	1385
P01	834
P01	420
P01	556
P01	209
P01	568
P01	769
P01	10
P01	1568
P01	1951
P01	926
P01	1333
P01	372
P01	182
P01	1939
P01	1459
P01	685
P01	1445
P01	895
P01	1441
P01	1000
P01	113
P01	629
P01	1772
P01	501
P01	995
P01	255
P01	579
P01	605
P01	968
P01	490
P01	642
P01	348
P01	1510
P01	274
P01	1335
P01	517
P01	410
P01	1923
P01	345
P01	1595
P01	690
P01	615
P01	804
P01	592
P01	753
P01	455
P01	1186
P01	403
P01	534
P01	203
P01	558
P01	787
P01	1888
P01	1185
P01	1189
P01	1506
P01	550
P01	817
P01	839
P01	1715
P01	1328
P01	248
P01	850
P01	1379
P01	1491
P01	634
P01	578
P01	717
P01	633
P01	961
P01	646
P01	271
P01	664
P01	1546
P01	1612
P01	1437
P01	1011
P01	399
P01	1141
P01	859
P01	2022
P01	286
P01	955
P01	1569
P01	696
P01	1118
P01	589
P01	38
P01	605
P01	197
P01	510
P01	952
P01	667
P01	312
P01	446
P01	973
P01	524
P01	1055
P01	1001
P01	461
P01	1352
P01	855
P01	268
P01	975
P01	495
P01	589
P01	752
P01	767
P01	1509
P01	638
P01	279
P01	220
P01	511
P01	1265
P01	590
P01	537
P01	507
P01	827
P01	679
P01	445
P01	601
P01	759
P01	622
P01	625
P01	1872
P01	387
P01	535
P01	801
P01	498
P01	400
P01	495
P01	1082
P01	291
P01	1160
P01	387
P01	1736
P01	879
P01	364
P01	588
P01	2125
P01	176
P01	1700
P01	164
P01	431
P01	197
P01	749
P01	731
P01	683
P01	629
P01	1484
P01	358
P01	790
P01	1030
P01	397
P01	758
P01	1412
P01	663
P01	593
P01	949
P01	1757
P01	563
P01	307
P01	706
P01	367
P01	644
P01	1311
P01	745
P01	933
P01	703
P01	894
P01	646
P01	1343
P01	797
P01	855
P01	461
P01	1879
P01	1046
P01	696
P01	620
P01	432
P01	508
P01	564
P01	448
P01	913
P01	416
P01	774
P01	868
P01	669
P01	661
P01	1049
P01	910
P01	727
P01	593
P01	723
P01	1101
P01	238
P01	292
P01	782
P01	420
P01	533
P01	1229
P01	1246
P01	271
P01	491
P01	369
P01	378
P01	233
P01	654
P01	779
P01	313
P01	390
P01	1652
P01	30
P01	941
P01	625
P01	1305
P01	317
P01	331
P01	1657
P01	298
P01	866
P01	523
P01	372
P01	475
P01	798
P01	1363
P01	365
P01	392
P01	649
P01	259
P01	1549
P01	681
P01	669
P01	849
P01	534
P01	913
P01	420
P01	720
P01	972
P01	1358
P01	1580
P01	540
P01	1462
P01	1041
P01	926
P01	286
P01	860
P01	790
P01	1001
P01	765
P01	1391
P01	1386
P01	255
P01	982
P01	1144
P01	279
P01	797
P01	1492
P01	420
P01	622
P01	786
P01	497
P01	1048
P01	1009
P01	1624
P01	521
P01	4
P01	1149
P01	478
P01	313
P01	1337
P01	898
P01	540
P01	1631
P01	500
P01	1096
P01	313
P01	633
P01	1004
P01	134
P01	735
P01	623
P01	233
P01	354
P01	1034
P01	917
P01	2110
P01	608
P01	1004
P01	273
P01	1957
P01	606
P01	832
P01	2264
P01	455
P01	1060
P01	289
P01	785
P01	743
P01	549
P01	1271
P01	526
P01	1866
P01	676
P01	500
P01	465
P01	864
P01	702
P01	1338
P01	572
P01	387
P01	382
P01	433
P01	1143
P01	399
P01	458
P01	872
P01	1246
P01	307
P01	566
P01	650
P01	323
P01	945
P01	349
P01	1951
P01	454
P01	219
P01	408
P01	1360
P01	561
P01	530
P01	259
P01	1475
P01	685
P01	476
P01	770
P01	562
P01	207
P01	675
P01	345
P01	1559
P01	1761
P01	1609
P01	789
P01	559
P01	513
P01	185
P01	879
P01	400
P01	831
P01	587
P01	172
P01	633
P01	367
P01	674
P01	732
P01	1366
P01	513
P01	766
P01	463
P01	1414
P01	1
P01	394
P01	757
P01	658
P01	909
P01	718
P01	1457
P01	73
P01	707
P01	1145
P01	1366
P01	769
P01	1328
P01	322
P01	654
P01	770
P01	675
P01	216
P01	141
P01	460
P01	738
P01	1324
P01	846
P01	1460
P01	629
P01	649
P01	264
P01	343
P01	258
P01	381
P01	254
P01	1420
P01	848
P01	448
P01	1
P01	830
P01	1606
P01	1400
P01	500
P01	516
P01	1499
P01	577
P01	593
P01	1432
P01	1048
P01	1107
P01	1748
P01	802
P01	1319
P01	267
P01	335
P01	462
P01	1223
P01	791
P01	886
P01	344
P01	798
P01	952
P01	483
P01	937
P01	523
P01	806
P01	822
P01	254
P01	527
P01	959
P01	664
P01	381
P01	634
P01	690
P01	943
P01	2495
P01	1384
P01	1747
P01	639
P01	880
P01	109
P01	510
P01	358
P01	518
P01	345
P01	1034
P01	897
P01	709
P01	682
P01	505
P01	693
P01	477
P01	860
P01	206
P01	475
P01	376
P01	1127
P01	1342
P01	916
P01	475
P01	869
P01	512
P01	293
P01	465
P01	724
P01	345
P01	1326
P01	361
P01	1005
P01	266
P01	336
P01	1035
P01	698
P01	1033
P01	434
P01	1023
P01	1359
P01	1167
P01	309
P01	337
P01	698
P01	577
P01	1405
P01	974
P01	276
P01	285
P01	1541
P01	1801
P01	307
P01	708
P01	1199
P01	1442
P01	1976
P01	711
P01	311
P01	427
P01	1070
P01	854
P01	401
P01	361
P01	358
P01	170
P01	634
P01	966
P01	825
P01	550
P01	647
P01	472
P01	665
P01	423
P01	1414
P01	425
P01	893
P01	900
P01	830
P01	994
P01	401
P01	183
P01	1387
P01	1688
P01	833
P01	1960
P01	896
P01	819
P01	397
P01	1452
P01	814
P01	514
P01	653
P01	696
P01	783
P01	1213
P01	382
P01	557
P01	287
P01	683
P01	948
P01	909
P01	511
P01	268
P01	115
P01	1422
P01	1023
P01	292
P01	1
P01	1738
P01	1575
P01	1379
P01	568
P01	623
P01	587
P01	426
P01	1326
P01	1313
P01	1233
P01	820
P01	713
P01	1601
P01	653
P01	878
P01	294
P01	1407
P01	653
P01	1980
P01	1156
P01	1595
P01	362
P01	589
P01	472
P01	187
P01	1631
P01	502
P01	445
P01	1155
P01	460
P01	896
P01	152
P01	198
P01	824
P01	659
P01	942
P01	766
P01	851
P01	286
P01	633
P01	236
P01	257
P01	1585
P01	663
P01	381
P01	846
P01	224
P01	1450
P01	1364
P01	853
P01	777
P01	258
P01	1733
P01	583
P01	1302
P01	722
P01	161
P01	1471
P01	474
P01	327
P01	488
P01	382
P01	702
P01	334
P01	335
P01	440
P01	1473
P01	161
P01	431
P01	490
P01	1708
P01	309
P01	501
P01	1022
P01	1533
P01	850
P01	148
P01	710
P01	783
P01	1516
P01	565
P01	403
P01	604
P01	432
P01	1994
P01	572
P01	1401
P01	542
P01	1213
P01	661
P01	665
P01	629
P01	1379
P01	934
P01	1003
P01	542
P01	381
P01	805
P01	900
P01	487
P01	141
P01	993
P01	1209
P01	418
P01	950
P01	514
P01	857
P01	692
P01	569
P01	766
P01	1609
P01	2489
P01	1468
P01	1051
P01	391
P01	561
P01	455
P01	642
P01	898
P01	758
P01	551
P01	975
P01	398
P01	720
P01	765
P01	503
P01	613
P01	1464
P01	50
P01	304
P01	1629
P01	621
P01	473
P01	2502
P01	178
P01	940
P01	941
P01	530
P01	337
P01	686
P01	592
P01	908
P01	375
P01	366
P01	223
P01	819
P01	627
P01	678
P01	147
P01	307
P01	1457
P01	1150
P01	541
P01	557
P01	681
P01	379
P01	1381
P01	1165
P01	798
P01	698
P01	474
P01	738
P01	624
P01	505
P01	313
P01	210
P01	1771
P01	594
P01	887
P01	563
P01	317
P01	1177
P01	446
P01	1401
P01	481
P01	1464
P01	1136
P01	183
P01	585
P01	520
P01	1722
P01	567
P01	613
P01	1352
P01	718
P01	803
P01	1508
P01	1178
P01	816
P01	1508
P01	1425
P01	1354
P01	1173
P01	1185
P01	1380
P01	639
P01	1419
P01	664
P01	402
P01	647
P01	538
P01	949
P01	1373
P01	601
P01	503
P01	425
P01	486
P01	193
P01	1088
P01	1554
P01	706
P01	937
P01	1324
P01	416
P01	594
P01	455
P01	628
P01	272
P01	435
P01	515
P01	739
P01	714
P01	1471
P01	500
P01	637
P01	165
P01	730
P01	818
P01	796
P01	1399
P01	972
P01	664
P01	1740
P01	1010
P01	1001
P01	546
P01	565
P01	677
P01	311
P01	1025
P01	1455
P01	943
P01	750
P01	552
P01	194
P01	486
P01	1445
P01	781
P01	816
P01	1342
P01	426
P01	1410
P01	904
P01	821
P01	348
P01	552
P01	133
P01	327
P01	170
P01	1089
P01	1333
P01	619
P01	900
P01	200
P01	299
P01	726
P01	607
P01	1115
P01	647
P01	510
P01	541
P01	1189
P01	458
P01	1390
P01	555
P01	201
P01	609
P01	992
P01	962
P01	157
P01	769
P01	621
P01	631
P01	961
P01	17
P01	657
P01	1058
P01	640
P01	943
P01	471
P01	422
P01	652
P01	367
P01	1596
P01	477
P01	678
P01	440
P01	851
P01	638
P01	726
P01	210
P01	1411
P01	873
P01	541
P01	929
P01	393
P01	924
P01	802
P01	471
P01	657
P01	734
P01	1005
P01	1782
P01	1004
P01	400
P01	814
P01	172
P01	545
P01	714
P01	868
P01	1485
P01	1610
P01	1681
P01	849
P01	702
P01	1799
P01	660
P01	664
P01	955
P01	575
P01	893
P01	897
P01	1730
P01	836
P01	882
P01	823
P01	301
P01	1551
P01	668
P01	1435
P01	604
P01	260
P01	326
P01	931
P01	763
P01	442
P01	735
P01	460
P01	426
P01	651
P01	593
P01	306
P01	421
P01	908
P01	743
P01	851
P01	447
P01	812
P01	380
P01	133
P01	161
P01	1803
P01	616
P01	766
P01	1179
P01	382
P01	740
P01	1176
P01	541
P01	1353
P01	302
P01	780
P01	596
P01	589
P01	765
P01	634
P01	666
P01	941
P01	947
P01	533
P01	945
P01	261
P01	254
P01	942
P01	1810
P01	1662
P01	1130
P01	459
P01	963
P01	908
P01	1032
P01	670
P01	746
P01	598
P01	1222
P01	593
P01	483
P01	216
P01	586
P01	440
P01	789
P01	614
P01	618
P01	1594
P01	580
P01	618
P01	1498
P01	1369
P01	697
P01	350
P01	906
P01	538
P01	1597
P01	640
P01	1520
P01	772
P01	464
P01	1120
P01	1357
P01	279
P01	540
P01	556
P01	3
P01	250
P01	1514
P01	881
P01	1322
P01	833
P01	945
P01	1634
P01	431
P01	43
P01	281
P01	483
P01	1355
P01	795
P01	937
P01	1040
P01	1058
P01	294
P01	936
P01	1063
P01	768
P01	741
P01	605
P01	1045
P01	1033
P01	1043
P01	287
P01	514
P01	928
P01	297
P01	1121
P01	607
P01	728
P01	138
P01	465
P01	951
P01	1039
P01	1266
P01	565
P01	926
P01	921
P01	1552
P01	1032
P01	1721
P01	608
P01	708
P01	1582
P01	713
P01	241
P01	610
P01	390
P01	364
P01	278
P01	394
P01	495
P01	900
P01	394
P01	1232
P01	899
P01	276
P01	602
P01	931
P01	981
P01	906
P01	1169
P01	1117
P01	1089
P01	518
P01	498
P01	1032
P01	163
P01	98
P01	979
P01	701
P01	511
P01	506
P01	2062
P01	744
P01	333
P01	754
P01	205
P01	1562
P01	587
P01	703
P01	1114
P01	1462
P01	1916
P01	562
P01	1370
P01	1325
P01	1700
P01	213
P01	703
P01	562
P01	242
P01	1032
P01	656
P01	1442
P01	732
P01	279
P01	449
P01	900
P01	1131
P01	1761
P01	1430
P01	824
P01	683
P01	1308
P01	892
P01	413
P01	761
P01	764
P01	779
P01	907
P01	1073
P01	434
P01	561
P01	868
P01	1356
P01	476
P01	284
P01	899
P01	678
P01	1099
P01	321
P01	384
P01	158
P01	825
P01	1371
P01	812
P01	860
P01	586
P01	772
P01	581
P01	705
P01	1267
P01	824
P01	911
P01	439
P01	1395
P01	1363
P01	30
P01	765
P01	652
P01	619
P01	1356
P01	303
P01	401
P01	981
P01	508
P01	1086
P01	441
P01	35
P01	113
P01	1157
P01	295
P01	1062
P01	504
P01	272
P01	970
P01	405
P01	756
P01	1458
P01	695
P01	889
P01	801
P01	233
P01	262
P01	1458
P01	1973
P01	709
P01	706
P01	1220
P01	1365
P01	201
P01	768
P01	1103
P01	452
P01	1317
P01	292
P01	623
P01	685
P01	523
P01	1121
P01	388
P01	928
P01	750
P01	517
P01	250
P01	546
P01	691
P01	1542
P01	600
P01	1058
P01	595
P01	470
P01	567
P01	509
P01	307
P01	295
P01	576
P01	1421
P01	502
P01	572
P01	788
P01	925
P01	550
P01	575
P01	909
P01	304
P01	401
P01	1496
P01	386
P01	363
P01	956
P01	643
P01	468
P01	670
P01	522
P01	774
P01	253
P01	1332
P01	540
P01	649
P01	561
P01	652
P01	601
P01	477
P01	753
P01	657
P01	920
P01	1216
P01	1010
P01	579
P01	851
P01	1657
P01	408
P01	1012
P01	2391
P01	810
P01	595
P01	1117
P01	856
P01	1005
P01	1799
P01	1455
P01	788
P01	1009
P01	1130
P01	1462
P01	471
P01	269
P01	1503
P01	1542
P01	506
P01	677
P01	596
P01	860
P01	947
P01	520
P01	1939
P01	1073
P01	821
P01	681
P01	1020
P01	1030
P01	286
P01	826
P01	840
P01	630
P01	1
P01	425
P01	398
P01	1432
P01	489
P01	325
P01	454
P01	1343
P01	953
P01	670
P01	680
P01	1440
P01	910
P01	807
P01	699
P01	344
P01	972
P01	349
P01	318
P01	94
P01	598
P01	363
P01	1485
P01	346
P01	1748
P01	1140
P01	303
P01	253
P01	810
P01	717
P01	748
P01	701
P01	622
P01	1318
P01	1654
P01	1401
P01	668
P01	962
P01	79
P01	1529
P01	658
P01	1441
P01	557
P01	686
P01	518
P01	1000
P01	720
[truncated: 212,896+ more rows]
[truncated: 32 more columns]

## Sheet: Fig. 4b_source_data
telomeric_variant_sequence	G	T	GG	TG	TT	TTG	TGG	GGG	TAGG	TGGG	TTGG	TAGGG	TTAGG	TTGGG	TGAGGG	GTAGGG	TTGGGG	TTTGGG	TTCGGG
percentage	0.832082	0.164059	0.457569	0.129921	0.393058	0.502906	0.384807	0.0726759	0.235026	0.454068	0.27275	0.298504	0.406686	0.278917	0.302715	0.128627	0.116012	0.113843	0.125604

## Sheet: Fig. 5d_source_data
Table showing n value for each sample
Sample	P01	P02	P03	P04	P05	P06	P07	P08	P09	P10	P11	P12	P13	P14	P15	P16	P17	P18	P19	P20	P21	P22	P23	P24	P25	P26	P27	P28	P29	P30	P31	P32	P33	P34	P35	P36	P37	P38	P39	P40	P41	P42	P43	P44	P45	P46	P47	P48	P49
Number of telomere-containing reads with TRF motif counts below bottom 5% quantile	115	132	154	164	82	48	71	130	100	149	155	168	249	59	114	119	174	124	172	160	115	56	93	120	157	162	80	187	143	115	95	130	158	48	147	125	104	157	127	62	122	74	105	173	95	84	109	93	218
Table showing individual data points
sample	TRF_motif_counts_within_1kb_canonical_repeat_bottom_5%_quantile	5%_quantile_cutoff
P01	54	64
P01	62	64
P01	63	64
P01	62	64
P01	61	64
P01	55	64
P01	64	64
P01	62	64
P01	62	64
P01	62	64
P01	62	64
P01	63	64
P01	55	64
P01	64	64
P01	63	64
P01	60	64
P01	57	64
P01	61	64
P01	55	64
P01	54	64
P01	63	64
P01	62	64
P01	61	64
P01	62	64
P01	63	64
P01	62	64
P01	60	64
P01	61	64
P01	59	64
P01	63	64
P01	61	64
P01	61	64
P01	63	64
P01	63	64
P01	61	64
P01	64	64
P01	63	64
P01	62	64
P01	64	64
P01	63	64
P01	55	64
P01	64	64
P01	62	64
P01	61	64
P01	55	64
P01	62	64
P01	55	64
P01	62	64
P01	62	64
P01	64	64
P01	63	64
P01	61	64
P01	61	64
P01	64	64
P01	61	64
P01	63	64
P01	62	64
P01	62	64
P01	55	64
P01	62	64
P01	61	64
P01	55	64
P01	63	64
P01	62	64
P01	55	64
P01	63	64
P01	62	64
P01	61	64
P01	62	64
P01	58	64
P01	53	64
P01	61	64
P01	61	64
P01	61	64
P01	62	64
P01	62	64
P01	62	64
P01	64	64
P01	61	64
P01	63	64
P01	61	64
P01	57	64
P01	55	64
P01	63	64
P01	64	64
P01	55	64
P01	62	64
P01	64	64
P01	62	64
P01	61	64
P01	63	64
P01	62	64
P01	55	64
P01	56	64
P01	62	64
P01	64	64
P01	63	64
P01	61	64
P01	59	64
P01	60	64
P01	61	64
P01	55	64
P01	61	64
P01	63	64
P01	55	64
P01	62	64
P01	55	64
P01	62	64
P01	64	64
P01	62	64
P01	61	64
P01	63	64
P01	63	64
P01	62	64
P01	63	64
P02	63	64
P02	59	64
P02	62	64
P02	59	64
P02	61	64
P02	59	64
P02	62	64
P02	62	64
P02	59	64
P02	63	64
P02	57	64
P02	60	64
P02	57	64
P02	59	64
P02	60	64
P02	62	64
P02	63	64
P02	59	64
P02	56	64
P02	59	64
P02	59	64
P02	56	64
P02	57	64
P02	63	64
P02	62	64
P02	59	64
P02	61	64
P02	59	64
P02	63	64
P02	62	64
P02	63	64
P02	62	64
P02	59	64
P02	62	64
P02	62	64
P02	62	64
P02	56	64
P02	57	64
P02	56	64
P02	59	64
P02	56	64
P02	62	64
P02	56	64
P02	59	64
P02	62	64
P02	64	64
P02	56	64
P02	62	64
P02	64	64
P02	62	64
P02	62	64
P02	58	64
P02	60	64
P02	64	64
P02	62	64
P02	58	64
P02	60	64
P02	63	64
P02	63	64
P02	59	64
P02	56	64
P02	59	64
P02	62	64
P02	62	64
P02	59	64
P02	57	64
P02	62	64
P02	59	64
P02	58	64
P02	62	64
P02	62	64
P02	52	64
P02	62	64
P02	59	64
P02	59	64
P02	59	64
P02	62	64
P02	62	64
P02	62	64
P02	59	64
P02	57	64
P02	56	64
P02	56	64
P02	59	64
P02	56	64
P02	62	64
P02	57	64
P02	59	64
P02	63	64
P02	62	64
P02	56	64
P02	57	64
P02	59	64
P02	59	64
P02	56	64
P02	57	64
P02	56	64
P02	64	64
P02	59	64
P02	61	64
P02	59	64
P02	62	64
P02	62	64
P02	62	64
P02	56	64
P02	58	64
P02	59	64
P02	64	64
P02	60	64
P02	64	64
P02	60	64
P02	59	64
P02	62	64
P02	63	64
P02	57	64
P02	58	64
P02	62	64
P02	62	64
P02	59	64
P02	56	64
P02	60	64
P02	54	64
P02	62	64
P02	60	64
P02	56	64
P02	63	64
P02	56	64
P02	62	64
P02	63	64
P02	60	64
P02	63	64
P02	60	64
P03	62	65
P03	62	65
P03	63	65
P03	47	65
P03	64	65
P03	64	65
P03	64	65
P03	65	65
P03	62	65
P03	65	65
P03	65	65
P03	64	65
P03	62	65
P03	64	65
P03	64	65
P03	63	65
P03	65	65
P03	65	65
P03	62	65
P03	64	65
P03	64	65
P03	62	65
P03	65	65
P03	65	65
P03	65	65
P03	65	65
P03	60	65
P03	65	65
P03	65	65
P03	64	65
P03	65	65
P03	63	65
P03	62	65
P03	61	65
P03	63	65
P03	65	65
P03	64	65
P03	65	65
P03	62	65
P03	62	65
P03	65	65
P03	62	65
P03	64	65
P03	65	65
P03	65	65
P03	65	65
P03	65	65
P03	65	65
P03	65	65
P03	64	65
P03	65	65
P03	65	65
P03	65	65
P03	65	65
P03	62	65
P03	62	65
P03	65	65
P03	65	65
P03	65	65
P03	62	65
P03	65	65
P03	65	65
P03	62	65
P03	65	65
P03	65	65
P03	64	65
P03	64	65
P03	64	65
P03	65	65
P03	64	65
P03	65	65
P03	65	65
P03	65	65
P03	65	65
P03	64	65
P03	64	65
P03	61	65
P03	62	65
P03	64	65
P03	65	65
P03	65	65
P03	65	65
P03	60	65
P03	65	65
P03	65	65
P03	65	65
P03	62	65
P03	64	65
P03	64	65
P03	62	65
P03	64	65
P03	65	65
P03	64	65
P03	64	65
P03	65	65
P03	63	65
P03	65	65
P03	64	65
P03	65	65
P03	64	65
P03	61	65
P03	65	65
P03	64	65
P03	62	65
P03	63	65
P03	64	65
P03	62	65
P03	65	65
P03	65	65
P03	65	65
P03	62	65
P03	65	65
P03	64	65
P03	65	65
P03	63	65
P03	52	65
P03	64	65
P03	65	65
P03	64	65
P03	63	65
P03	62	65
P03	65	65
P03	64	65
P03	65	65
P03	65	65
P03	62	65
P03	65	65
P03	63	65
P03	61	65
P03	62	65
P03	65	65
P03	65	65
P03	62	65
P03	64	65
P03	64	65
P03	65	65
P03	65	65
P03	65	65
P03	64	65
P03	62	65
P03	65	65
P03	64	65
P03	64	65
P03	65	65
P03	62	65
P03	62	65
P03	62	65
P03	65	65
P03	63	65
P03	65	65
P03	62	65
P03	59	65
P03	62	65
P03	64	65
P04	60	67
P04	67	67
P04	60	67
P04	67	67
P04	65	67
P04	64	67
P04	67	67
P04	67	67
P04	62	67
P04	60	67
P04	60	67
P04	66	67
P04	61	67
P04	67	67
P04	65	67
P04	60	67
P04	64	67
P04	61	67
P04	67	67
P04	60	67
P04	65	67
P04	66	67
P04	67	67
P04	65	67
P04	64	67
P04	66	67
P04	65	67
P04	63	67
P04	63	67
P04	67	67
P04	67	67
P04	65	67
P04	65	67
P04	67	67
P04	67	67
P04	64	67
P04	67	67
P04	67	67
P04	66	67
P04	67	67
P04	65	67
P04	61	67
P04	65	67
P04	67	67
P04	65	67
P04	67	67
P04	65	67
P04	66	67
P04	66	67
P04	67	67
P04	65	67
P04	67	67
P04	67	67
P04	67	67
P04	67	67
P04	67	67
P04	59	67
P04	66	67
P04	60	67
P04	67	67
P04	66	67
P04	60	67
P04	67	67
P04	65	67
P04	61	67
P04	67	67
P04	67	67
P04	66	67
P04	66	67
P04	65	67
P04	67	67
P04	66	67
P04	65	67
P04	67	67
P04	66	67
P04	62	67
P04	60	67
P04	67	67
P04	67	67
P04	65	67
P04	67	67
P04	65	67
P04	67	67
P04	64	67
P04	60	67
P04	63	67
P04	66	67
P04	67	67
P04	67	67
P04	65	67
P04	67	67
P04	67	67
P04	59	67
P04	67	67
P04	62	67
P04	67	67
P04	67	67
P04	67	67
P04	67	67
P04	67	67
P04	60	67
P04	67	67
P04	66	67
P04	62	67
P04	67	67
P04	60	67
P04	67	67
P04	67	67
P04	61	67
P04	67	67
P04	65	67
P04	67	67
P04	67	67
P04	60	67
P04	65	67
P04	67	67
P04	60	67
P04	67	67
P04	60	67
P04	67	67
P04	67	67
P04	67	67
P04	67	67
P04	67	67
P04	65	67
P04	60	67
P04	67	67
P04	65	67
P04	59	67
P04	65	67
P04	67	67
P04	66	67
P04	67	67
P04	67	67
P04	67	67
P04	65	67
P04	67	67
P04	67	67
P04	66	67
P04	66	67
P04	66	67
P04	67	67
P04	67	67
P04	62	67
P04	61	67
P04	66	67
P04	65	67
P04	67	67
P04	65	67
P04	63	67
P04	65	67
P04	67	67
P04	67	67
P04	67	67
P04	66	67
P04	65	67
P04	62	67
P04	67	67
P04	67	67
P04	67	67
P04	67	67
P04	65	67
P04	62	67
P04	67	67
P05	65	65
P05	65	65
P05	57	65
P05	62	65
P05	60	65
P05	57	65
P05	64	65
P05	61	65
P05	65	65
P05	64	65
P05	65	65
P05	57	65
P05	65	65
P05	65	65
P05	63	65
P05	64	65
P05	65	65
P05	64	65
P05	64	65
P05	65	65
P05	57	65
P05	61	65
P05	65	65
P05	64	65
P05	62	65
P05	65	65
P05	57	65
P05	64	65
P05	64	65
P05	64	65
P05	59	65
P05	64	65
P05	64	65
P05	61	65
P05	65	65
P05	61	65
P05	65	65
P05	64	65
P05	63	65
P05	61	65
P05	65	65
P05	64	65
P05	61	65
P05	65	65
P05	64	65
P05	47	65
P05	65	65
P05	60	65
P05	57	65
P05	58	65
P05	64	65
P05	62	65
P05	61	65
P05	57	65
P05	65	65
P05	65	65
P05	56	65
P05	65	65
P05	65	65
P05	64	65
P05	47	65
P05	64	65
P05	64	65
P05	65	65
P05	56	65
P05	64	65
P05	60	65
P05	63	65
P05	65	65
P05	64	65
P05	65	65
P05	64	65
P05	56	65
P05	65	65
P05	65	65
P05	65	65
P05	65	65
P05	65	65
P05	64	65
P05	61	65
P05	65	65
P05	65	65
P06	57	64
P06	63	64
P06	61	64
P06	61	64
P06	58	64
P06	56	64
P06	63	64
P06	62	64
P06	64	64
P06	63	64
P06	62	64
P06	58	64
P06	63	64
P06	57	64
P06	64	64
P06	62	64
P06	59	64
P06	57	64
P06	58	64
P06	63	64
P06	56	64
P06	64	64
P06	63	64
P06	57	64
P06	64	64
P06	56	64
P06	56	64
P06	63	64
P06	62	64
P06	64	64
P06	63	64
P06	61	64
P06	63	64
P06	56	64
P06	58	64
P06	60	64
P06	61	64
P06	56	64
P06	64	64
P06	64	64
P06	62	64
P06	61	64
P06	61	64
P06	59	64
P06	57	64
P06	61	64
P06	53	64
P06	61	64
P07	59	64.45
P07	64	64.45
P07	61	64.45
P07	62	64.45
P07	62	64.45
P07	62	64.45
P07	62	64.45
P07	56	64.45
P07	62	64.45
P07	57	64.45
P07	56	64.45
P07	64	64.45
P07	63	64.45
P07	62	64.45
P07	58	64.45
P07	59	64.45
P07	62	64.45
P07	62	64.45
P07	58	64.45
P07	60	64.45
P07	61	64.45
P07	62	64.45
P07	64	64.45
P07	59	64.45
P07	64	64.45
P07	62	64.45
P07	64	64.45
P07	56	64.45
P07	64	64.45
P07	62	64.45
P07	61	64.45
P07	63	64.45
P07	57	64.45
P07	62	64.45
P07	64	64.45
P07	64	64.45
P07	64	64.45
P07	62	64.45
P07	63	64.45
P07	62	64.45
P07	59	64.45
P07	64	64.45
P07	64	64.45
P07	63	64.45
P07	63	64.45
P07	61	64.45
P07	56	64.45
P07	57	64.45
P07	64	64.45
P07	62	64.45
P07	64	64.45
P07	62	64.45
P07	62	64.45
P07	56	64.45
P07	60	64.45
P07	60	64.45
P07	62	64.45
P07	64	64.45
P07	58	64.45
P07	62	64.45
P07	64	64.45
P07	57	64.45
P07	62	64.45
P07	59	64.45
P07	62	64.45
P07	57	64.45
P07	62	64.45
P07	61	64.45
P07	62	64.45
P07	56	64.45
P07	62	64.45
P08	64	66
P08	66	66
P08	59	66
P08	63	66
P08	62	66
P08	63	66
P08	66	66
P08	63	66
P08	66	66
P08	65	66
P08	57	66
P08	66	66
P08	66	66
P08	66	66
P08	66	66
P08	56	66
P08	65	66
P08	63	66
P08	66	66
P08	63	66
P08	65	66
P08	65	66
P08	66	66
P08	64	66
P08	63	66
P08	65	66
P08	64	66
P08	66	66
P08	65	66
P08	63	66
P08	63	66
P08	64	66
P08	66	66
P08	57	66
P08	62	66
P08	65	66
P08	63	66
P08	65	66
P08	65	66
P08	65	66
P08	66	66
P08	65	66
P08	66	66
P08	62	66
P08	62	66
P08	66	66
P08	63	66
P08	58	66
P08	65	66
P08	63	66
P08	63	66
P08	64	66
P08	63	66
P08	64	66
P08	65	66
P08	57	66
P08	64	66
P08	65	66
P08	60	66
P08	63	66
P08	64	66
P08	62	66
P08	64	66
P08	59	66
P08	66	66
P08	66	66
P08	66	66
P08	64	66
P08	65	66
P08	66	66
P08	66	66
P08	64	66
P08	56	66
P08	66	66
P08	66	66
P08	63	66
P08	66	66
P08	65	66
P08	63	66
P08	66	66
P08	62	66
P08	59	66
P08	66	66
P08	59	66
P08	66	66
P08	66	66
P08	57	66
P08	66	66
P08	66	66
P08	66	66
P08	63	66
P08	63	66
P08	66	66
P08	65	66
P08	66	66
P08	66	66
P08	66	66
P08	66	66
P08	56	66
P08	66	66
P08	66	66
P08	57	66
P08	66	66
P08	56	66
P08	59	66
P08	57	66
P08	63	66
P08	63	66
P08	66	66
P08	56	66
P08	65	66
P08	63	66
P08	64	66
P08	64	66
P08	63	66
P08	60	66
P08	63	66
P08	58	66
P08	65	66
P08	65	66
P08	64	66
P08	63	66
P08	66	66
P08	66	66
P08	65	66
P08	66	66
P08	63	66
P08	64	66
P08	66	66
P08	65	66
P09	64	65
P09	65	65
P09	64	65
P09	64	65
P09	64	65
P09	64	65
P09	64	65
P09	61	65
P09	65	65
P09	61	65
P09	65	65
P09	65	65
P09	63	65
P09	62	65
P09	64	65
P09	60	65
P09	63	65
P09	64	65
P09	65	65
P09	64	65
P09	64	65
P09	63	65
P09	64	65
P09	64	65
P09	64	65
P09	64	65
P09	65	65
P09	64	65
P09	63	65
P09	60	65
P09	60	65
P09	60	65
P09	63	65
P09	63	65
P09	64	65
P09	64	65
P09	64	65
P09	61	65
P09	64	65
P09	64	65
P09	65	65
P09	61	65
P09	65	65
P09	64	65
P09	65	65
P09	64	65
P09	64	65
P09	65	65
P09	65	65
P09	64	65
P09	61	65
P09	60	65
P09	64	65
P09	64	65
P09	65	65
P09	64	65
P09	65	65
P09	59	65
P09	64	65
P09	61	65
P09	65	65
P09	65	65
P09	64	65
P09	65	65
P09	62	65
P09	60	65
P09	65	65
P09	64	65
P09	63	65
P09	60	65
P09	64	65
P09	65	65
P09	65	65
P09	65	65
P09	59	65
P09	64	65
P09	65	65
P09	60	65
P09	60	65
P09	65	65
P09	65	65
P09	59	65
P09	60	65
P09	65	65
P09	64	65
P09	59	65
P09	64	65
P09	61	65
P09	64	65
P09	64	65
P09	64	65
P09	59	65
P09	63	65
P09	64	65
P09	64	65
P09	64	65
P09	64	65
P09	65	65
P09	64	65
P09	64	65
P10	65	66
P10	63	66
P10	66	66
P10	66	66
P10	66	66
P10	66	66
P10	66	66
P10	64	66
P10	66	66
P10	66	66
P10	66	66
P10	66	66
P10	56	66
P10	66	66
P10	63	66
P10	66	66
P10	66	66
P10	66	66
P10	65	66
P10	66	66
P10	66	66
P10	64	66
P10	59	66
P10	65	66
P10	64	66
P10	63	66
P10	66	66
P10	63	66
P10	66	66
P10	59	66
P10	63	66
P10	64	66
P10	66	66
P10	54	66
P10	66	66
P10	66	66
P10	66	66
P10	63	66
P10	66	66
P10	66	66
P10	66	66
P10	66	66
P10	60	66
P10	66	66
P10	66	66
P10	65	66
P10	66	66
P10	66	66
P10	66	66
P10	66	66
P10	65	66
P10	63	66
P10	66	66
P10	66	66
P10	60	66
P10	66	66
P10	59	66
P10	60	66
P10	64	66
P10	66	66
P10	60	66
P10	66	66
P10	66	66
P10	66	66
P10	66	66
P10	66	66
P10	66	66
P10	65	66
P10	60	66
P10	66	66
P10	66	66
P10	66	66
P10	66	66
P10	66	66
P10	66	66
P10	66	66
P10	66	66
P10	66	66
P10	60	66
P10	64	66
P10	65	66
P10	66	66
P10	66	66
P10	66	66
P10	59	66
P10	66	66
P10	66	66
P10	63	66
P10	66	66
P10	66	66
P10	66	66
P10	66	66
P10	65	66
P10	64	66
P10	59	66
P10	64	66
P10	66	66
P10	65	66
P10	66	66
P10	65	66
P10	63	66
P10	60	66
P10	65	66
P10	65	66
P10	66	66
P10	60	66
P10	63	66
P10	66	66
P10	66	66
P10	66	66
P10	66	66
P10	66	66
P10	65	66
P10	66	66
P10	66	66
P10	60	66
P10	66	66
P10	66	66
P10	63	66
P10	66	66
P10	66	66
P10	66	66
P10	66	66
P10	66	66
P10	65	66
P10	66	66
P10	66	66
P10	65	66
P10	66	66
P10	66	66
P10	65	66
P10	63	66
P10	64	66
P10	66	66
P10	63	66
P10	66	66
P10	66	66
P10	64	66
P10	66	66
P10	66	66
P10	66	66
P10	63	66
P10	66	66
P10	66	66
P10	60	66
P10	60	66
P10	59	66
P10	66	66
P10	66	66
P11	62	64
P11	64	64
P11	63	64
P11	61	64
P11	64	64
P11	64	64
P11	63	64
P11	61	64
P11	63	64
P11	57	64
P11	63	64
P11	62	64
P11	63	64
P11	64	64
P11	62	64
P11	62	64
P11	62	64
P11	63	64
P11	63	64
P11	62	64
P11	64	64
P11	61	64
P11	62	64
P11	61	64
P11	56	64
P11	64	64
P11	64	64
P11	62	64
P11	63	64
P11	62	64
P11	63	64
P11	64	64
P11	64	64
P11	64	64
P11	64	64
P11	62	64
P11	64	64
P11	64	64
P11	64	64
P11	64	64
P11	62	64
P11	64	64
P11	64	64
P11	61	64
P11	64	64
P11	63	64
P11	64	64
P11	64	64
P11	61	64
P11	62	64
P11	64	64
P11	62	64
P11	64	64
P11	62	64
P11	63	64
P11	63	64
P11	64	64
P11	62	64
P11	63	64
P11	64	64
P11	64	64
P11	63	64
P11	63	64
P11	63	64
P11	58	64
P11	64	64
P11	63	64
P11	64	64
P11	64	64
P11	62	64
P11	62	64
P11	62	64
P11	64	64
P11	62	64
P11	63	64
P11	62	64
P11	63	64
P11	63	64
P11	57	64
P11	64	64
P11	64	64
P11	63	64
P11	64	64
P11	63	64
P11	63	64
P11	61	64
P11	64	64
P11	54	64
P11	64	64
P11	63	64
P11	64	64
P11	63	64
P11	64	64
P11	63	64
P11	61	64
P11	63	64
P11	63	64
P11	64	64
P11	62	64
P11	63	64
P11	64	64
P11	64	64
P11	62	64
P11	64	64
P11	62	64
P11	62	64
P11	61	64
P11	61	64
P11	64	64
P11	62	64
P11	62	64
P11	63	64
P11	61	64
P11	64	64
P11	64	64
P11	63	64
P11	64	64
P11	63	64
P11	64	64
P11	62	64
P11	63	64
P11	62	64
P11	57	64
P11	63	64
P11	64	64
P11	61	64
P11	64	64
P11	64	64
P11	64	64
P11	63	64
P11	63	64
P11	64	64
P11	64	64
P11	61	64
P11	58	64
P11	62	64
P11	61	64
P11	63	64
P11	64	64
P11	61	64
P11	64	64
P11	64	64
P11	63	64
P11	63	64
P11	62	64
P11	63	64
P11	64	64
P11	64	64
P11	64	64
P11	63	64
P11	64	64
P11	63	64
P11	64	64
P11	57	64
P11	63	64
P12	65	65
P12	62	65
P12	57	65
P12	62	65
P12	65	65
P12	62	65
P12	62	65
P12	61	65
P12	62	65
P12	62	65
P12	57	65
P12	56	65
P12	62	65
P12	56	65
P12	58	65
P12	57	65
P12	57	65
P12	57	65
P12	60	65
P12	65	65
P12	59	65
P12	61	65
P12	61	65
P12	56	65
P12	58	65
P12	65	65
P12	61	65
P12	57	65
P12	65	65
P12	62	65
P12	64	65
P12	65	65
P12	57	65
P12	60	65
P12	61	65
P12	57	65
P12	63	65
P12	65	65
P12	65	65
P12	65	65
P12	63	65
P12	63	65
P12	58	65
P12	63	65
P12	56	65
P12	65	65
P12	57	65
P12	58	65
P12	55	65
P12	58	65
P12	56	65
P12	61	65
P12	56	65
P12	65	65
P12	58	65
P12	58	65
P12	61	65
P12	65	65
P12	65	65
P12	61	65
P12	61	65
P12	58	65
P12	61	65
P12	64	65
P12	61	65
P12	57	65
P12	61	65
P12	65	65
P12	65	65
P12	58	65
P12	61	65
P12	57	65
P12	57	65
P12	57	65
P12	61	65
P12	60	65
P12	61	65
P12	61	65
P12	56	65
P12	63	65
P12	61	65
P12	61	65
P12	56	65
P12	65	65
P12	57	65
P12	58	65
P12	61	65
P12	61	65
P12	57	65
P12	57	65
P12	57	65
P12	56	65
P12	56	65
P12	60	65
P12	56	65
P12	65	65
P12	60	65
P12	61	65
P12	62	65
P12	65	65
P12	58	65
P12	62	65
P12	62	65
P12	64	65
P12	60	65
P12	57	65
P12	61	65
P12	64	65
P12	60	65
P12	65	65
P12	57	65
P12	62	65
P12	62	65
P12	57	65
P12	62	65
P12	59	65
P12	57	65
P12	57	65
P12	63	65
P12	58	65
P12	65	65
P12	56	65
P12	59	65
P12	65	65
P12	57	65
P12	65	65
P12	57	65
P12	65	65
P12	62	65
P12	59	65
P12	65	65
P12	57	65
P12	65	65
P12	58	65
P12	57	65
P12	62	65
P12	65	65
P12	65	65
P12	62	65
P12	65	65
P12	56	65
P12	62	65
P12	65	65
P12	63	65
P12	62	65
P12	57	65
P12	56	65
P12	53	65
P12	65	65
P12	62	65
P12	58	65
P12	62	65
P12	63	65
P12	65	65
P12	57	65
P12	62	65
P12	63	65
P12	63	65
P12	61	65
P12	56	65
P12	65	65
P12	65	65
P12	57	65
P12	63	65
P12	56	65
P12	57	65
P12	62	65
P12	65	65
P13	65	65
P13	65	65
P13	65	65
P13	64	65
P13	62	65
P13	63	65
P13	65	65
P13	64	65
P13	64	65
P13	65	65
P13	65	65
P13	65	65
P13	64	65
P13	64	65
P13	65	65
P13	65	65
P13	65	65
P13	65	65
P13	65	65
P13	64	65
P13	65	65
P13	64	65
P13	64	65
P13	65	65
P13	64	65
P13	64	65
P13	63	65
P13	65	65
P13	64	65
P13	65	65
P13	65	65
P13	63	65
P13	65	65
P13	65	65
P13	63	65
P13	65	65
P13	65	65
P13	64	65
P13	65	65
P13	65	65
P13	65	65
P13	63	65
P13	65	65
P13	65	65
P13	65	65
P13	64	65
P13	64	65
P13	65	65
P13	65	65
P13	65	65
P13	63	65
P13	65	65
P13	63	65
P13	65	65
P13	65	65
P13	65	65
P13	63	65
P13	65	65
P13	65	65
P13	64	65
P13	65	65
P13	65	65
P13	65	65
P13	65	65
P13	64	65
P13	65	65
P13	65	65
P13	65	65
P13	65	65
P13	64	65
P13	65	65
P13	64	65
P13	64	65
P13	65	65
P13	65	65
P13	63	65
P13	65	65
P13	65	65
P13	65	65
P13	65	65
P13	63	65
P13	65	65
P13	65	65
P13	64	65
P13	65	65
P13	64	65
P13	65	65
P13	63	65
P13	65	65
P13	65	65
P13	65	65
P13	65	65
P13	65	65
P13	64	65
P13	65	65
P13	65	65
P13	64	65
P13	64	65
P13	65	65
P13	65	65
P13	63	65
P13	65	65
P13	65	65
P13	65	65
P13	65	65
P13	65	65
P13	65	65
P13	65	65
P13	64	65
P13	64	65
P13	65	65
P13	64	65
P13	65	65
P13	63	65
P13	63	65
P13	65	65
P13	65	65
P13	65	65
P13	64	65
P13	64	65
P13	65	65
P13	64	65
P13	65	65
P13	64	65
P13	65	65
P13	63	65
P13	65	65
P13	65	65
P13	65	65
P13	64	65
P13	65	65
P13	65	65
P13	62	65
P13	65	65
P13	65	65
P13	63	65
P13	64	65
P13	65	65
P13	65	65
P13	59	65
P13	63	65
P13	64	65
P13	64	65
P13	65	65
P13	65	65
P13	65	65
P13	65	65
P13	65	65
P13	64	65
P13	64	65
P13	65	65
P13	65	65
P13	65	65
P13	64	65
P13	65	65
P13	64	65
P13	65	65
P13	65	65
P13	62	65
P13	65	65
P13	65	65
P13	65	65
P13	64	65
P13	65	65
P13	65	65
P13	65	65
P13	65	65
P13	64	65
P13	64	65
P13	65	65
P13	64	65
P13	65	65
P13	65	65
P13	65	65
P13	62	65
P13	65	65
P13	65	65
P13	65	65
P13	65	65
P13	65	65
P13	65	65
P13	65	65
P13	65	65
P13	64	65
P13	65	65
P13	63	65
P13	65	65
P13	65	65
P13	65	65
P13	65	65
P13	65	65
P13	65	65
P13	65	65
P13	65	65
P13	65	65
P13	64	65
P13	65	65
P13	63	65
P13	65	65
P13	65	65
P13	65	65
P13	65	65
P13	65	65
P13	64	65
P13	62	65
P13	64	65
P13	62	65
P13	65	65
P13	65	65
P13	65	65
P13	64	65
P13	65	65
P13	65	65
P13	65	65
P13	65	65
P13	65	65
P13	65	65
P13	65	65
P13	65	65
P13	64	65
P13	65	65
P13	65	65
P13	65	65
P13	65	65
P13	65	65
P13	64	65
P13	63	65
P13	65	65
P13	65	65
P13	64	65
P13	65	65
P13	64	65
P13	65	65
P13	65	65
P13	63	65
P13	65	65
P13	65	65
P13	65	65
P13	63	65
P13	61	65
P13	65	65
P13	65	65
P13	65	65
P13	65	65
P13	65	65
P13	65	65
P13	65	65
P13	62	65
P13	63	65
P14	62	66
P14	66	66
P14	62	66
P14	66	66
P14	61	66
P14	66	66
P14	61	66
P14	61	66
P14	64	66
P14	66	66
P14	63	66
P14	66	66
P14	66	66
P14	38	66
P14	61	66
P14	66	66
P14	63	66
P14	62	66
P14	66	66
P14	65	66
P14	61	66
P14	66	66
P14	63	66
P14	63	66
P14	60	66
P14	61	66
P14	62	66
P14	60	66
P14	61	66
P14	63	66
P14	66	66
P14	66	66
P14	64	66
P14	66	66
P14	61	66
P14	62	66
P14	61	66
P14	60	66
P14	66	66
P14	61	66
P14	66	66
P14	62	66
P14	61	66
P14	62	66
P14	63	66
P14	66	66
P14	66	66
P14	61	66
P14	63	66
P14	62	66
P14	61	66
P14	66	66
P14	66	66
P14	66	66
P14	66	66
P14	60	66
P14	66	66
P14	66	66
P14	62	66
P15	61	64
P15	62	64
P15	64	64
P15	64	64
P15	57	64
P15	57	64
P15	61	64
P15	63	64
P15	61	64
P15	62	64
P15	62	64
P15	60	64
P15	61	64
P15	63	64
P15	61	64
P15	64	64
P15	61	64
P15	63	64
P15	62	64
P15	64	64
P15	60	64
P15	62	64
P15	62	64
P15	64	64
P15	56	64
P15	63	64
P15	60	64
P15	64	64
P15	62	64
P15	64	64
P15	60	64
P15	64	64
P15	63	64
P15	62	64
P15	62	64
P15	62	64
P15	62	64
P15	64	64
P15	60	64
P15	61	64
P15	64	64
P15	60	64
P15	63	64
P15	60	64
P15	61	64
P15	62	64
P15	61	64
P15	61	64
P15	60	64
P15	61	64
P15	61	64
P15	61	64
P15	63	64
P15	59	64
P15	59	64
P15	61	64
P15	61	64
P15	64	64
P15	64	64
P15	63	64
P15	61	64
P15	62	64
P15	64	64
P15	60	64
P15	64	64
P15	61	64
P15	64	64
P15	63	64
P15	64	64
P15	61	64
P15	64	64
P15	63	64
P15	61	64
P15	64	64
P15	61	64
P15	63	64
P15	64	64
P15	57	64
P15	62	64
P15	62	64
P15	60	64
P15	59	64
P15	58	64
P15	64	64
P15	64	64
P15	64	64
P15	62	64
P15	62	64
P15	61	64
P15	61	64
P15	57	64
P15	64	64
P15	64	64
P15	61	64
P15	63	64
P15	64	64
P15	62	64
P15	63	64
P15	60	64
P15	64	64
P15	64	64
P15	64	64
P15	60	64
P15	57	64
P15	63	64
P15	62	64
P15	61	64
P15	58	64
P15	64	64
P15	61	64
P15	61	64
P15	63	64
P15	64	64
P15	64	64
P16	60	64
P16	63	64
P16	59	64
P16	59	64
P16	58	64
P16	53	64
P16	64	64
P16	61	64
P16	63	64
P16	59	64
P16	63	64
P16	60	64
P16	59	64
P16	63	64
P16	60	64
P16	54	64
P16	63	64
P16	64	64
P16	62	64
P16	55	64
P16	64	64
P16	64	64
P16	58	64
P16	59	64
P16	57	64
P16	56	64
P16	59	64
P16	62	64
P16	61	64
P16	63	64
P16	59	64
P16	62	64
P16	54	64
P16	63	64
P16	57	64
P16	55	64
P16	63	64
P16	60	64
P16	63	64
P16	64	64
P16	58	64
P16	53	64
P16	64	64
P16	60	64
P16	63	64
P16	63	64
P16	64	64
P16	64	64
P16	63	64
P16	59	64
P16	60	64
P16	57	64
P16	59	64
P16	63	64
P16	64	64
P16	60	64
P16	63	64
P16	55	64
P16	59	64
P16	58	64
P16	60	64
P16	59	64
P16	62	64
P16	55	64
P16	62	64
P16	59	64
P16	59	64
P16	64	64
P16	63	64
P16	60	64
P16	53	64
P16	64	64
P16	63	64
P16	63	64
P16	63	64
P16	60	64
P16	64	64
P16	63	64
P16	64	64
P16	63	64
P16	54	64
P16	59	64
P16	54	64
P16	63	64
P16	51	64
P16	58	64
P16	60	64
P16	60	64
P16	63	64
P16	60	64
P16	60	64
P16	59	64
P16	58	64
P16	61	64
P16	55	64
P16	57	64
P16	60	64
P16	60	64
P16	61	64
P16	54	64
P16	64	64
P16	58	64
P16	64	64
P16	63	64
P16	57	64
[truncated: 10,811 more rows]
[truncated: 32 more columns]

## Sheet: Fig. S7_source_data
Table showing n value for each sample
Sample	P01	P02	P03	P04	P05	P06	P07	P08	P09	P10	P11	P12	P13	P14	P15	P16	P17	P18	P19	P20	P21	P22	P23	P24	P25	P26	P27	P28	P29	P30	P31	P32	P33	P34	P35	P36	P37	P38	P39	P40	P41	P42	P43	P44	P45	P46	P47	P48	P49
Number of telomere-containing reads	2124	2568	2113	1835	1359	894	1419	1866	1540	1751	2063	2973	2576	1092	2155	2173	2652	2199	2691	2352	1480	1074	1197	2167	3048	3250	1525	2736	2558	2087	1884	2093	2346	592	2535	2410	1930	1907	1813	795	1481	1340	1657	2848	1484	1567	1988	1841	3176
Table showing individual data points
sample	read_name	telomere_length	raw_telomere_length
P01	m54164Ue_210929_074610/159123716/ccs	6222	6877
P01	m54164Ue_210929_074610/3736393/ccs	6030	7574
P01	m54164Ue_210929_074610/158532727/ccs	4908	5142
P01	m54164Ue_210929_074610/8915225/ccs	4452	5169
P01	m54164Ue_210929_074610/122620404/ccs	5088	5770
P01	m54164Ue_210929_074610/73599518/ccs	5514	7173
P01	m54164Ue_210929_074610/152831084/ccs	3630	5014
P01	m54164Ue_210929_074610/105972915/ccs	4050	5339
P01	m54164Ue_210929_074610/56952371/ccs	3516	4097
P01	m54164Ue_210929_074610/144311363/ccs	4434	5494
P01	m54164Ue_210929_074610/168166624/ccs	3600	4247
P01	m54164Ue_210929_074610/122554814/ccs	4914	5422
P01	m54164Ue_210929_074610/8913707/ccs	13662	14392
P01	m54164Ue_210929_074610/172950831/ccs	2460	2724
P01	m54164Ue_210929_074610/24903897/ccs	5286	7211
P01	m54164Ue_210929_074610/64162164/ccs	3114	3602
P01	m54164Ue_210929_074610/38406792/ccs	3036	3911
P01	m54164Ue_210929_074610/105973475/ccs	5664	6510
P01	m54164Ue_210929_074610/8915423/ccs	6864	7162
P01	m54164Ue_210929_074610/90441141/ccs	5454	6795
P01	m54164Ue_210929_074610/8915552/ccs	5676	7624
P01	m54164Ue_210929_074610/122946243/ccs	1884	2380
P01	m54164Ue_210929_074610/176556806/ccs	4092	4550
P01	m54164Ue_210929_074610/144180726/ccs	4200	4498
P01	m54164Ue_210929_074610/122882023/ccs	7440	8132
P01	m54164Ue_210929_074610/38667378/ccs	3030	3700
P01	m54164Ue_210929_074610/122881401/ccs	5040	6784
P01	m54164Ue_210929_074610/122881389/ccs	1500	1816
P01	m54164Ue_210929_074610/8979256/ccs	8112	8752
P01	m54164Ue_210929_074610/122880705/ccs	5058	6495
P01	m54164Ue_210929_074610/51054681/ccs	6822	7346
P01	m54164Ue_210929_074610/56953683/ccs	3432	3472
P01	m54164Ue_210929_074610/38602390/ccs	6360	7256
P01	m54164Ue_210929_074610/172951127/ccs	8094	8887
P01	m54164Ue_210929_074610/24709714/ccs	5124	5749
P01	m54164Ue_210929_074610/70452528/ccs	3996	4499
P01	m54164Ue_210929_074610/83166128/ccs	5418	6294
P01	m54164Ue_210929_074610/122814670/ccs	2892	3191
P01	m54164Ue_210929_074610/3737778/ccs	5514	5744
P01	m54164Ue_210929_074610/24578866/ccs	5058	6044
P01	m54164Ue_210929_074610/51184730/ccs	3750	4075
P01	m54164Ue_210929_074610/106039262/ccs	4026	6172
P01	m54164Ue_210929_074610/66781996/ccs	7110	7997
P01	m54164Ue_210929_074610/169476565/ccs	3444	3584
P01	m54164Ue_210929_074610/122227466/ccs	1932	2473
P01	m54164Ue_210929_074610/56756994/ccs	2706	3497
P01	m54164Ue_210929_074610/176489546/ccs	3606	4228
P01	m54164Ue_210929_074610/106300363/ccs	4500	6885
P01	m54164Ue_210929_074610/174654934/ccs	3534	4947
P01	m54164Ue_210929_074610/38273481/ccs	3810	4968
P01	m54164Ue_210929_074610/8783694/ccs	5442	6769
P01	m54164Ue_210929_074610/144507218/ccs	3156	3878
P01	m54164Ue_210929_074610/38208454/ccs	6012	6883
P01	m54164Ue_210929_074610/106365531/ccs	1182	1543
P01	m54164Ue_210929_074610/170918618/ccs	3834	4123
P01	m54164Ue_210929_074610/38144788/ccs	3888	4383
P01	m54164Ue_210929_074610/8782641/ccs	4020	4869
P01	m54164Ue_210929_074610/122095604/ccs	4188	4802
P01	m54164Ue_210929_074610/122161228/ccs	8166	9129
P01	m54164Ue_210929_074610/70518203/ccs	5166	5865
P01	m54164Ue_210929_074610/122291134/ccs	3462	3525
P01	m54164Ue_210929_074610/56757068/ccs	3450	4078
P01	m54164Ue_210929_074610/24969771/ccs	5898	6807
P01	m54164Ue_210929_074610/90375527/ccs	6954	7503
P01	m54164Ue_210929_074610/90375169/ccs	4152	4665
P01	m54164Ue_210929_074610/122358298/ccs	4362	4815
P01	m54164Ue_210929_074610/122357946/ccs	3846	4238
P01	m54164Ue_210929_074610/122357932/ccs	2748	4081
P01	m54164Ue_210929_074610/25036178/ccs	4830	5840
P01	m54164Ue_210929_074610/25036593/ccs	3558	4282
P01	m54164Ue_210929_074610/51186339/ccs	8766	9291
P01	m54164Ue_210929_074610/38339282/ccs	4344	4794
P01	m54164Ue_210929_074610/90311403/ccs	4836	5600
P01	m54164Ue_210929_074610/25036961/ccs	8118	8841
P01	m54164Ue_210929_074610/106171041/ccs	3894	4146
P01	m54164Ue_210929_074610/122292288/ccs	5676	5899
P01	m54164Ue_210929_074610/73533798/ccs	3612	4159
P01	m54164Ue_210929_074610/122291617/ccs	2658	3546
P01	m54164Ue_210929_074610/70518032/ccs	5136	5804
P01	m54164Ue_210929_074610/122552961/ccs	6456	6892
P01	m54164Ue_210929_074610/51053630/ccs	5586	6404
P01	m54164Ue_210929_074610/122947319/ccs	8892	10093
P01	m54164Ue_210929_074610/122947420/ccs	1110	1607
P01	m54164Ue_210929_074610/105382661/ccs	6096	6731
P01	m54164Ue_210929_074610/66914601/ccs	9564	11328
P01	m54164Ue_210929_074610/179898451/ccs	6072	6764
P01	m54164Ue_210929_074610/3539528/ccs	2136	2472
P01	m54164Ue_210929_074610/179898430/ccs	3204	3531
P01	m54164Ue_210929_074610/105383301/ccs	5100	6123
P01	m54164Ue_210929_074610/64094849/ccs	5946	6039
P01	m54164Ue_210929_074610/57279203/ccs	6408	7144
P01	m54164Ue_210929_074610/50857701/ccs	5226	6008
P01	m54164Ue_210929_074610/70322377/ccs	7356	7948
P01	m54164Ue_210929_074610/143853821/ccs	5814	6444
P01	m54164Ue_210929_074610/153029415/ccs	3972	4491
P01	m54164Ue_210929_074610/153029308/ccs	4440	4665
P01	m54164Ue_210929_074610/73794629/ccs	5046	6447
P01	m54164Ue_210929_074610/24315262/ccs	4470	5405
P01	m54164Ue_210929_074610/70322736/ccs	4320	5112
P01	m54164Ue_210929_074610/50857897/ccs	7650	8119
P01	m54164Ue_210929_074610/39061751/ccs	3720	4418
P01	m54164Ue_210929_074610/158467395/ccs	6738	7271
P01	m54164Ue_210929_074610/3475665/ccs	4734	5260
P01	m54164Ue_210929_074610/9243011/ccs	138	147
P01	m54164Ue_210929_074610/123929360/ccs	4230	5578
P01	m54164Ue_210929_074610/57346835/ccs	3468	4085
P01	m54164Ue_210929_074610/9242176/ccs	4356	4653
P01	m54164Ue_210929_074610/39126340/ccs	3660	4480
P01	m54164Ue_210929_074610/171901620/ccs	7140	8031
P01	m54164Ue_210929_074610/168232886/ccs	1380	1745
P01	m54164Ue_210929_074610/123732596/ccs	5358	6103
P01	m54164Ue_210929_074610/9177705/ccs	3648	4403
P01	m54164Ue_210929_074610/105316633/ccs	2910	3632
P01	m54164Ue_210929_074610/64030617/ccs	3690	4646
P01	m54164Ue_210929_074610/50856400/ccs	4974	5842
P01	m54164Ue_210929_074610/153158969/ccs	2250	2734
P01	m54164Ue_210929_074610/105317589/ccs	7464	9003
P01	m54164Ue_210929_074610/158467299/ccs	6894	7813
P01	m54164Ue_210929_074610/153158280/ccs	4710	5688
P01	m54164Ue_210929_074610/123602156/ccs	4836	6437
P01	m54164Ue_210929_074610/123340794/ccs	6408	7219
P01	m54164Ue_210929_074610/50858258/ccs	7254	8259
P01	m54164Ue_210929_074610/105448580/ccs	3612	4272
P01	m54164Ue_210929_074610/168231623/ccs	4776	5196
P01	m54164Ue_210929_074610/90572970/ccs	4638	5631
P01	m54164Ue_210929_074610/167053806/ccs	3846	4303
P01	m54164Ue_210929_074610/152961646/ccs	7356	8155
P01	m54164Ue_210929_074610/165020888/ccs	4272	5067
P01	m54164Ue_210929_074610/3670619/ccs	2898	3654
P01	m54164Ue_210929_074610/83035477/ccs	4494	4946
P01	m54164Ue_210929_074610/38797449/ccs	4122	5037
P01	m54164Ue_210929_074610/38734621/ccs	5514	6223
P01	m54164Ue_210929_074610/73728966/ccs	3120	5042
P01	m54164Ue_210929_074610/8981027/ccs	5466	6053
P01	m54164Ue_210929_074610/73728785/ccs	8934	9994
P01	m54164Ue_210929_074610/83036656/ccs	9198	9850
P01	m54164Ue_210929_074610/172951366/ccs	4416	5345
P01	m54164Ue_210929_074610/24577520/ccs	2328	3901
P01	m54164Ue_210929_074610/152897475/ccs	3570	4594
P01	m54164Ue_210929_074610/3671338/ccs	4320	5063
P01	m54164Ue_210929_074610/38732478/ccs	7380	9130
P01	m54164Ue_210929_074610/24511917/ccs	5682	6375
P01	m54164Ue_210929_074610/122095498/ccs	4938	5802
P01	m54164Ue_210929_074610/66912798/ccs	5190	6273
P01	m54164Ue_210929_074610/165021206/ccs	3552	4068
P01	m54164Ue_210929_074610/24381899/ccs	5244	5562
P01	m54164Ue_210929_074610/90703839/ccs	6318	7524
P01	m54164Ue_210929_074610/90703745/ccs	2970	3565
P01	m54164Ue_210929_074610/173015462/ccs	4704	5013
P01	m54164Ue_210929_074610/82969804/ccs	3138	3633
P01	m54164Ue_210929_074610/123208726/ccs	7002	7140
P01	m54164Ue_210929_074610/70386198/ccs	3462	4355
P01	m54164Ue_210929_074610/105514278/ccs	6276	7730
P01	m54164Ue_210929_074610/153026619/ccs	7440	7993
P01	m54164Ue_210929_074610/123144696/ccs	6882	7509
P01	m54164Ue_210929_074610/38865713/ccs	3996	4580
P01	m54164Ue_210929_074610/90639077/ccs	10026	11872
P01	m54164Ue_210929_074610/3605970/ccs	4626	5223
P01	m54164Ue_210929_074610/105579795/ccs	2544	3337
P01	m54164Ue_210929_074610/170001017/ccs	4884	6305
P01	m54164Ue_210929_074610/57083810/ccs	7566	7687
P01	m54164Ue_210929_074610/24510888/ccs	2568	2794
P01	m54164Ue_210929_074610/57083168/ccs	7614	7792
P01	m54164Ue_210929_074610/39127154/ccs	2250	2350
P01	m54164Ue_210929_074610/73533097/ccs	2466	3190
P01	m54164Ue_210929_074610/73532787/ccs	5850	8658
P01	m54164Ue_210929_074610/51577519/ccs	7506	8651
P01	m54164Ue_210929_074610/37487770/ccs	7272	8776
P01	m54164Ue_210929_074610/162661286/ccs	6138	6428
P01	m54164Ue_210929_074610/120916027/ccs	2286	3104
P01	m54164Ue_210929_074610/179831438/ccs	5106	5387
P01	m54164Ue_210929_074610/73335625/ccs	6816	7398
P01	m54164Ue_210929_074610/73335453/ccs	4386	4739
P01	m54164Ue_210929_074610/73335897/ccs	3780	4494
P01	m54164Ue_210929_074610/145032987/ccs	6630	7534
P01	m54164Ue_210929_074610/4130693/ccs	4242	4772
P01	m54164Ue_210929_074610/179831256/ccs	3606	3860
P01	m54164Ue_210929_074610/83952746/ccs	4986	5891
P01	m54164Ue_210929_074610/56296049/ccs	7428	8829
P01	m54164Ue_210929_074610/145033230/ccs	5286	6220
P01	m54164Ue_210929_074610/26216013/ccs	4932	5556
P01	m54164Ue_210929_074610/26216138/ccs	4314	5402
P01	m54164Ue_210929_074610/26214954/ccs	5532	6392
P01	m54164Ue_210929_074610/83887041/ccs	8694	9582
P01	m54164Ue_210929_074610/152241252/ccs	3972	4823
P01	m54164Ue_210929_074610/8391324/ccs	5436	5857
P01	m54164Ue_210929_074610/66587235/ccs	4296	4938
P01	m54164Ue_210929_074610/51511747/ccs	4902	5314
P01	m54164Ue_210929_074610/106956089/ccs	7344	7803
P01	m54164Ue_210929_074610/121111013/ccs	4128	4747
P01	m54164Ue_210929_074610/56362760/ccs	5706	6970
P01	m54164Ue_210929_074610/106956762/ccs	5712	6436
P01	m54164Ue_210929_074610/89982350/ccs	3954	4547
P01	m54164Ue_210929_074610/106957374/ccs	6180	6696
P01	m54164Ue_210929_074610/26020217/ccs	5256	5521
P01	m54164Ue_210929_074610/144966689/ccs	5742	6681
P01	m54164Ue_210929_074610/169935906/ccs	3720	4404
P01	m54164Ue_210929_074610/37554178/ccs	4350	4643
P01	m54164Ue_210929_074610/107022012/ccs	3708	4660
P01	m54164Ue_210929_074610/37553703/ccs	5520	6928
P01	m54164Ue_210929_074610/70714005/ccs	5184	5986
P01	m54164Ue_210929_074610/107086073/ccs	7026	8641
P01	m54164Ue_210929_074610/172885878/ccs	3690	3943
P01	m54164Ue_210929_074610/107218062/ccs	5994	7049
P01	m54164Ue_210929_074610/144902959/ccs	5970	6683
P01	m54164Ue_210929_074610/37422503/ccs	6798	8676
P01	m54164Ue_210929_074610/145097121/ccs	8154	8946
P01	m54164Ue_210929_074610/145294214/ccs	4368	5071
P01	m54164Ue_210929_074610/107480039/ccs	4572	4845
P01	m54164Ue_210929_074610/152045769/ccs	5868	6277
P01	m54164Ue_210929_074610/37225722/ccs	3816	4536
P01	m54164Ue_210929_074610/107480843/ccs	3444	4315
P01	m54164Ue_210929_074610/120326267/ccs	13368	14322
P01	m54164Ue_210929_074610/145295558/ccs	8064	8997
P01	m54164Ue_210929_074610/84149586/ccs	6516	7656
P01	m54164Ue_210929_074610/89720362/ccs	4896	6641
P01	m54164Ue_210929_074610/145359779/ccs	1914	2361
P01	m54164Ue_210929_074610/120260777/ccs	6342	7663
P01	m54164Ue_210929_074610/107611398/ccs	7170	7972
P01	m54164Ue_210929_074610/174786731/ccs	7602	8491
P01	m54164Ue_210929_074610/8192707/ccs	4800	5558
P01	m54164Ue_210929_074610/107676084/ccs	3360	3965
P01	m54164Ue_210929_074610/84214970/ccs	3258	5072
P01	m54164Ue_210929_074610/107546828/ccs	3000	3603
P01	m54164Ue_210929_074610/120455760/ccs	4890	5944
P01	m54164Ue_210929_074610/73140694/ccs	6486	7439
P01	m54164Ue_210929_074610/56165612/ccs	5262	5905
P01	m54164Ue_210929_074610/120848610/ccs	5190	5998
P01	m54164Ue_210929_074610/64488011/ccs	6678	7402
P01	m54164Ue_210929_074610/162726746/ccs	4710	5453
P01	m54164Ue_210929_074610/145098029/ccs	5970	7705
P01	m54164Ue_210929_074610/26346910/ccs	4884	6243
P01	m54164Ue_210929_074610/89785812/ccs	6324	7461
P01	m54164Ue_210929_074610/107348175/ccs	3720	4204
P01	m54164Ue_210929_074610/107348313/ccs	5664	6186
P01	m54164Ue_210929_074610/176293294/ccs	10314	10750
P01	m54164Ue_210929_074610/120652082/ccs	3006	3465
P01	m54164Ue_210929_074610/89785680/ccs	2706	2909
P01	m54164Ue_210929_074610/56166683/ccs	5382	6478
P01	m54164Ue_210929_074610/37291251/ccs	3942	4468
P01	m54164Ue_210929_074610/120522721/ccs	3894	4463
P01	m54164Ue_210929_074610/4196111/ccs	2964	3418
P01	m54164Ue_210929_074610/152109957/ccs	3264	3667
P01	m54164Ue_210929_074610/152109756/ccs	4938	5649
P01	m54164Ue_210929_074610/145034009/ccs	4338	4882
P01	m54164Ue_210929_074610/106891829/ccs	5334	6070
P01	m54164Ue_210929_074610/152306041/ccs	5892	7093
P01	m54164Ue_210929_074610/66650443/ccs	5112	5562
P01	m54164Ue_210929_074610/121766608/ccs	3900	4588
P01	m54164Ue_210929_074610/106562458/ccs	4716	5729
P01	m54164Ue_210929_074610/162530922/ccs	5382	6055
P01	m54164Ue_210929_074610/8651923/ccs	10878	11354
P01	m54164Ue_210929_074610/152503205/ccs	5874	6859
P01	m54164Ue_210929_074610/121636086/ccs	7128	7913
P01	m54164Ue_210929_074610/106628308/ccs	2946	3741
P01	m54164Ue_210929_074610/121766747/ccs	5094	6528
P01	m54164Ue_210929_074610/83626054/ccs	5094	6400
P01	m54164Ue_210929_074610/121505655/ccs	3180	3423
P01	m54164Ue_210929_074610/176423895/ccs	5124	5385
P01	m54164Ue_210929_074610/25627284/ccs	4608	5215
P01	m54164Ue_210929_074610/162531737/ccs	4320	4810
P01	m54164Ue_210929_074610/179832578/ccs	5610	7130
P01	m54164Ue_210929_074610/56557964/ccs	3384	3899
P01	m54164Ue_210929_074610/51381553/ccs	4770	6519
P01	m54164Ue_210929_074610/37947401/ccs	5514	6318
P01	m54164Ue_210929_074610/83560771/ccs	9282	11445
P01	m54164Ue_210929_074610/38012899/ccs	3912	5400
P01	m54164Ue_210929_074610/121767777/ccs	4524	4757
P01	m54164Ue_210929_074610/8718814/ccs	4326	4681
P01	m54164Ue_210929_074610/152633885/ccs	4020	4039
P01	m54164Ue_210929_074610/8718452/ccs	7410	8261
P01	m54164Ue_210929_074610/162465681/ccs	6612	7196
P01	m54164Ue_210929_074610/122028137/ccs	2802	3589
P01	m54164Ue_210929_074610/106431327/ccs	7104	8190
P01	m54164Ue_210929_074610/25299351/ccs	10860	11306
P01	m54164Ue_210929_074610/152570133/ccs	4104	4646
P01	m54164Ue_210929_074610/25299702/ccs	7740	8648
P01	m54164Ue_210929_074610/106431560/ccs	7086	7445
P01	m54164Ue_210929_074610/25299805/ccs	6102	7121
P01	m54164Ue_210929_074610/144638130/ccs	7128	8036
P01	m54164Ue_210929_074610/25429944/ccs	8412	9508
P01	m54164Ue_210929_074610/25430690/ccs	4290	4649
P01	m54164Ue_210929_074610/56625188/ccs	5304	6065
P01	m54164Ue_210929_074610/179832740/ccs	7398	8929
P01	m54164Ue_210929_074610/64293056/ccs	3552	4254
P01	m54164Ue_210929_074610/66715705/ccs	5322	5628
P01	m54164Ue_210929_074610/170526079/ccs	4848	5427
P01	m54164Ue_210929_074610/8586328/ccs	3438	4760
P01	m54164Ue_210929_074610/37881789/ccs	4398	5301
P01	m54164Ue_210929_074610/51447496/ccs	1650	2581
P01	m54164Ue_210929_074610/90047657/ccs	4362	5348
P01	m54164Ue_210929_074610/121309352/ccs	4518	5431
P01	m54164Ue_210929_074610/25888408/ccs	5226	5850
P01	m54164Ue_210929_074610/51447667/ccs	6060	6562
P01	m54164Ue_210929_074610/83756810/ccs	4248	4714
P01	m54164Ue_210929_074610/144837305/ccs	5022	5739
P01	m54164Ue_210929_074610/121308311/ccs	5238	5895
P01	m54164Ue_210929_074610/106891275/ccs	3336	3960
P01	m54164Ue_210929_074610/152307874/ccs	7218	7768
P01	m54164Ue_210929_074610/169935961/ccs	4938	5335
P01	m54164Ue_210929_074610/121178269/ccs	6138	6727
P01	m54164Ue_210929_074610/152306958/ccs	3840	4087
P01	m54164Ue_210929_074610/172098298/ccs	5958	6668
P01	m54164Ue_210929_074610/172098359/ccs	7620	9294
P01	m54164Ue_210929_074610/8456492/ccs	3990	4687
P01	m54164Ue_210929_074610/176358890/ccs	6222	7421
P01	m54164Ue_210929_074610/106825810/ccs	6066	7465
P01	m54164Ue_210929_074610/56691439/ccs	3954	4540
P01	m54164Ue_210929_074610/25886954/ccs	4308	5154
P01	m54164Ue_210929_074610/25886910/ccs	4056	4740
P01	m54164Ue_210929_074610/172886215/ccs	10866	12091
P01	m54164Ue_210929_074610/106694352/ccs	9786	10777
P01	m54164Ue_210929_074610/66652607/ccs	3336	3948
P01	m54164Ue_210929_074610/70584862/ccs	4740	5215
P01	m54164Ue_210929_074610/51382296/ccs	4566	5567
P01	m54164Ue_210929_074610/56493720/ccs	5688	6688
P01	m54164Ue_210929_074610/25756870/ccs	6102	6381
P01	m54164Ue_210929_074610/178979711/ccs	6030	6644
P01	m54164Ue_210929_074610/56493038/ccs	5790	6429
P01	m54164Ue_210929_074610/121374883/ccs	4368	4664
P01	m54164Ue_210929_074610/106760137/ccs	6870	7439
P01	m54164Ue_210929_074610/172034448/ccs	2094	2157
P01	m54164Ue_210929_074610/90113011/ccs	7974	8326
P01	m54164Ue_210929_074610/3998628/ccs	3456	4221
P01	m54164Ue_210929_074610/8521557/ccs	5748	6249
P01	m54164Ue_210929_074610/106824153/ccs	3498	3893
P01	m54164Ue_210929_074610/144836552/ccs	5376	5665
P01	m54164Ue_210929_074610/3998857/ccs	6216	6714
P01	m54164Ue_210929_074610/37096112/ccs	3558	3952
P01	m54164Ue_210929_074610/39127662/ccs	5442	6386
P01	m54164Ue_210929_074610/159647678/ccs	4608	5355
P01	m54164Ue_210929_074610/21824007/ccs	8730	10242
P01	m54164Ue_210929_074610/142543042/ccs	4098	5019
P01	m54164Ue_210929_074610/178717535/ccs	6606	7369
P01	m54164Ue_210929_074610/178717665/ccs	4098	5148
P01	m54164Ue_210929_074610/126880088/ccs	6882	8258
P01	m54164Ue_210929_074610/21890948/ccs	4602	4834
P01	m54164Ue_210929_074610/81396567/ccs	6546	6992
P01	m54164Ue_210929_074610/91948600/ccs	6084	6878
P01	m54164Ue_210929_074610/165283540/ccs	1254	1755
P01	m54164Ue_210929_074610/40765388/ccs	10836	11124
P01	m54164Ue_210929_074610/103483042/ccs	5046	5608
P01	m54164Ue_210929_074610/170984659/ccs	3390	4045
P01	m54164Ue_210929_074610/178718036/ccs	4914	5236
P01	m54164Ue_210929_074610/91882243/ccs	7110	7181
P01	m54164Ue_210929_074610/40699925/ccs	5874	7311
P01	m54164Ue_210929_074610/126747136/ccs	4452	5291
P01	m54164Ue_210929_074610/81397007/ccs	5844	6995
P01	m54164Ue_210929_074610/161874474/ccs	6192	6733
P01	m54164Ue_210929_074610/103220646/ccs	7164	7656
P01	m54164Ue_210929_074610/142476803/ccs	6822	7888
P01	m54164Ue_210929_074610/74514768/ccs	3420	4450
P01	m54164Ue_210929_074610/81201021/ccs	4296	4580
P01	m54164Ue_210929_074610/127140644/ccs	4008	4939
P01	m54164Ue_210929_074610/21627784/ccs	5766	6007
P01	m54164Ue_210929_074610/58458160/ccs	2226	3510
P01	m54164Ue_210929_074610/50004303/ccs	5196	6226
P01	m54164Ue_210929_074610/69994622/ccs	5316	5984
P01	m54164Ue_210929_074610/177015285/ccs	4572	5165
P01	m54164Ue_210929_074610/41093570/ccs	4122	4865
P01	m54164Ue_210929_074610/154208850/ccs	4902	5863
P01	m54164Ue_210929_074610/2754374/ccs	6762	7338
P01	m54164Ue_210929_074610/168493301/ccs	3696	4504
P01	m54164Ue_210929_074610/127011676/ccs	5052	5771
P01	m54164Ue_210929_074610/50005609/ccs	5184	5375
P01	m54164Ue_210929_074610/103155233/ccs	3282	4107
P01	m54164Ue_210929_074610/41026288/ccs	6966	7537
P01	m54164Ue_210929_074610/81266969/ccs	3384	3896
P01	m54164Ue_210929_074610/40699679/ccs	4680	5322
P01	m54164Ue_210929_074610/103023875/ccs	4272	4664
P01	m54164Ue_210929_074610/10094344/ccs	4410	5122
P01	m54164Ue_210929_074610/58261765/ccs	6618	7485
P01	m54164Ue_210929_074610/174327527/ccs	5700	6858
P01	m54164Ue_210929_074610/126354508/ccs	8178	8416
P01	m54164Ue_210929_074610/142740195/ccs	3642	4570
P01	m54164Ue_210929_074610/10027448/ccs	5016	5612
P01	m54164Ue_210929_074610/40503205/ccs	5286	5890
P01	m54164Ue_210929_074610/81593457/ccs	6210	6664
P01	m54164Ue_210929_074610/40503117/ccs	3942	5752
P01	m54164Ue_210929_074610/40566901/ccs	3678	4391
P01	m54164Ue_210929_074610/154010414/ccs	6450	7210
P01	m54164Ue_210929_074610/103809529/ccs	3480	4230
P01	m54164Ue_210929_074610/161941768/ccs	7134	8372
P01	m54164Ue_210929_074610/40437689/ccs	2454	3003
P01	m54164Ue_210929_074610/40437340/ccs	4704	4963
P01	m54164Ue_210929_074610/142804603/ccs	4338	5542
P01	m54164Ue_210929_074610/126094164/ccs	5706	7057
P01	m54164Ue_210929_074610/162005260/ccs	9300	10738
P01	m54164Ue_210929_074610/91686456/ccs	5358	5920
P01	m54164Ue_210929_074610/10028423/ccs	5286	5933
P01	m54164Ue_210929_074610/81593004/ccs	5478	5746
P01	m54164Ue_210929_074610/74318682/ccs	7902	8525
P01	m54164Ue_210929_074610/40699035/ccs	6168	7661
P01	m54164Ue_210929_074610/103548639/ccs	5286	6318
P01	m54164Ue_210929_074610/40634852/ccs	5424	5777
P01	m54164Ue_210929_074610/22151886/ccs	7440	8132
P01	m54164Ue_210929_074610/174327323/ccs	5502	5805
P01	m54164Ue_210929_074610/103613078/ccs	6090	6726
P01	m54164Ue_210929_074610/126552865/ccs	5706	6453
P01	m54164Ue_210929_074610/70124041/ccs	10326	10827
P01	m54164Ue_210929_074610/70124146/ccs	6174	6777
P01	m54164Ue_210929_074610/40632596/ccs	4938	5614
P01	m54164Ue_210929_074610/40569562/ccs	4032	4932
P01	m54164Ue_210929_074610/50201422/ccs	3960	4612
P01	m54164Ue_210929_074610/50201430/ccs	7656	8164
P01	m54164Ue_210929_074610/174327395/ccs	4092	4377
P01	m54164Ue_210929_074610/40569237/ccs	5436	5639
P01	m54164Ue_210929_074610/91752449/ccs	4326	4870
P01	m54164Ue_210929_074610/40568728/ccs	1902	2720
P01	m54164Ue_210929_074610/103547170/ccs	1530	2114
P01	m54164Ue_210929_074610/142346391/ccs	5466	6703
P01	m54164Ue_210929_074610/2752717/ccs	5616	5850
P01	m54164Ue_210929_074610/2752594/ccs	8100	8915
P01	m54164Ue_210929_074610/127992161/ccs	6048	7403
P01	m54164Ue_210929_074610/69927602/ccs	3222	4464
P01	m54164Ue_210929_074610/127928926/ccs	4758	5363
P01	m54164Ue_210929_074610/92210796/ccs	2448	2578
P01	m54164Ue_210929_074610/67306675/ccs	6768	7667
P01	m54164Ue_210929_074610/58721439/ccs	5688	6078
P01	m54164Ue_210929_074610/80873356/ccs	3540	3796
P01	m54164Ue_210929_074610/49873505/ccs	2376	2956
P01	m54164Ue_210929_074610/154470255/ccs	3660	5069
P01	m54164Ue_210929_074610/21037494/ccs	7932	9086
P01	m54164Ue_210929_074610/41551580/ccs	3180	4009
P01	m54164Ue_210929_074610/127927771/ccs	7668	8481
P01	m54164Ue_210929_074610/21039174/ccs	6348	7109
P01	m54164Ue_210929_074610/49874623/ccs	4374	4781
P01	m54164Ue_210929_074610/21039841/ccs	3096	3755
P01	m54164Ue_210929_074610/127862621/ccs	2958	3216
P01	m54164Ue_210929_074610/161680177/ccs	5868	7897
P01	m54164Ue_210929_074610/174195787/ccs	4554	5024
P01	m54164Ue_210929_074610/127992528/ccs	5112	5459
P01	m54164Ue_210929_074610/127993490/ccs	5196	5408
P01	m54164Ue_210929_074610/2427377/ccs	5208	5490
P01	m54164Ue_210929_074610/10617950/ccs	3600	3978
P01	m54164Ue_210929_074610/102434081/ccs	4332	4877
P01	m54164Ue_210929_074610/20843263/ccs	5184	6569
P01	m54164Ue_210929_074610/58722636/ccs	9336	9802
P01	m54164Ue_210929_074610/128059462/ccs	5400	6405
P01	m54164Ue_210929_074610/177145254/ccs	3750	4232
P01	m54164Ue_210929_074610/63308786/ccs	5466	6185
P01	m54164Ue_210929_074610/74777096/ccs	3318	4081
P01	m54164Ue_210929_074610/102435413/ccs	4200	4825
P01	m54164Ue_210929_074610/10553561/ccs	5304	6358
P01	m54164Ue_210929_074610/41682136/ccs	7734	8037
P01	m54164Ue_210929_074610/20908522/ccs	3708	4843
P01	m54164Ue_210929_074610/154534990/ccs	6804	7512
P01	m54164Ue_210929_074610/67307463/ccs	4386	5558
P01	m54164Ue_210929_074610/20972025/ccs	5376	5973
P01	m54164Ue_210929_074610/41618099/ccs	2346	2873
P01	m54164Ue_210929_074610/177144492/ccs	4974	5789
P01	m54164Ue_210929_074610/10487643/ccs	5664	6563
P01	m54164Ue_210929_074610/41485188/ccs	7722	8140
P01	m54164Ue_210929_074610/63375475/ccs	6342	7091
P01	m54164Ue_210929_074610/21365820/ccs	6648	7277
P01	m54164Ue_210929_074610/142279647/ccs	4836	5944
P01	m54164Ue_210929_074610/158336189/ccs	4896	6034
P01	m54164Ue_210929_074610/127337358/ccs	4404	5766
P01	m54164Ue_210929_074610/21432123/ccs	3936	4349
P01	m54164Ue_210929_074610/2687928/ccs	3756	4357
P01	m54164Ue_210929_074610/41223490/ccs	8166	8921
P01	m54164Ue_210929_074610/92080419/ccs	5394	6793
P01	m54164Ue_210929_074610/127271740/ccs	4116	5514
P01	m54164Ue_210929_074610/58460229/ccs	3498	4871
P01	m54164Ue_210929_074610/92079969/ccs	4230	4756
P01	m54164Ue_210929_074610/21498327/ccs	8958	9312
P01	m54164Ue_210929_074610/58459741/ccs	6282	6864
P01	m54164Ue_210929_074610/169346718/ccs	4446	5099
P01	m54164Ue_210929_074610/154274336/ccs	4884	6193
P01	m54164Ue_210929_074610/41158591/ccs	2856	3114
P01	m54164Ue_210929_074610/92079220/ccs	12648	13143
P01	m54164Ue_210929_074610/142279567/ccs	6708	7813
P01	m54164Ue_210929_074610/103875414/ccs	4608	4889
P01	m54164Ue_210929_074610/58589841/ccs	7170	7927
P01	m54164Ue_210929_074610/41353948/ccs	3870	5248
P01	m54164Ue_210929_074610/127797719/ccs	3516	4246
P01	m54164Ue_210929_074610/2622127/ccs	5910	7371
P01	m54164Ue_210929_074610/63375778/ccs	4950	5399
P01	m54164Ue_210929_074610/102697295/ccs	3504	4380
P01	m54164Ue_210929_074610/58655407/ccs	3474	3777
P01	m54164Ue_210929_074610/92144615/ccs	9810	10563
P01	m54164Ue_210929_074610/127666954/ccs	4704	4978
P01	m54164Ue_210929_074610/127665512/ccs	2286	2923
P01	m54164Ue_210929_074610/41419067/ccs	6744	7049
P01	m54164Ue_210929_074610/81003759/ccs	6024	6690
P01	m54164Ue_210929_074610/142214067/ccs	6282	7519
P01	m54164Ue_210929_074610/21235331/ccs	3738	4062
P01	m54164Ue_210929_074610/21235349/ccs	8034	8939
P01	m54164Ue_210929_074610/154340156/ccs	5004	5616
P01	m54164Ue_210929_074610/127601145/ccs	2352	2439
P01	m54164Ue_210929_074610/142214384/ccs	4224	5601
P01	m54164Ue_210929_074610/154339405/ccs	5172	5870
P01	m54164Ue_210929_074610/177080434/ccs	5478	7189
P01	m54164Ue_210929_074610/165022207/ccs	4302	4442
P01	m54164Ue_210929_074610/103875886/ccs	3714	4078
P01	m54164Ue_210929_074610/40371534/ccs	4950	5289
P01	m54164Ue_210929_074610/153486095/ccs	9336	10475
P01	m54164Ue_210929_074610/82313673/ccs	6504	7084
P01	m54164Ue_210929_074610/73991118/ccs	5832	7054
P01	m54164Ue_210929_074610/143394466/ccs	7758	8414
P01	m54164Ue_210929_074610/124650412/ccs	5562	6364
P01	m54164Ue_210929_074610/143395090/ccs	3558	4735
P01	m54164Ue_210929_074610/104729294/ccs	1650	2923
P01	m54164Ue_210929_074610/3277597/ccs	4470	5398
P01	m54164Ue_210929_074610/23527900/ccs	9378	10839
P01	m54164Ue_210929_074610/63898221/ccs	6792	7343
P01	m54164Ue_210929_074610/82379669/ccs	4416	5040
P01	m54164Ue_210929_074610/173016077/ccs	4884	6240
P01	m54164Ue_210929_074610/70320346/ccs	5580	6188
P01	m54164Ue_210929_074610/153421626/ccs	5790	6004
P01	m54164Ue_210929_074610/143459817/ccs	4566	5880
P01	m54164Ue_210929_074610/124389286/ccs	9780	11296
P01	m54164Ue_210929_074610/57606178/ccs	5550	5979
P01	m54164Ue_210929_074610/124781015/ccs	2598	3466
P01	m54164Ue_210929_074610/124781042/ccs	4086	4163
P01	m54164Ue_210929_074610/23333643/ccs	3402	3884
P01	m54164Ue_210929_074610/170525080/ccs	6654	8152
P01	m54164Ue_210929_074610/153552584/ccs	9792	10496
P01	m54164Ue_210929_074610/149095754/ccs	6288	7009
P01	m54164Ue_210929_074610/124913204/ccs	3432	4141
P01	m54164Ue_210929_074610/9568266/ccs	4524	4788
P01	m54164Ue_210929_074610/91160607/ccs	5790	6733
P01	m54164Ue_210929_074610/124912907/ccs	5160	5878
P01	m54164Ue_210929_074610/176817137/ccs	5310	6571
P01	m54164Ue_210929_074610/3213494/ccs	3456	4022
P01	m54164Ue_210929_074610/73991473/ccs	5340	6865
P01	m54164Ue_210929_074610/124911958/ccs	4428	5771
P01	m54164Ue_210929_074610/124911629/ccs	5400	6392
P01	m54164Ue_210929_074610/104727334/ccs	7230	8036
P01	m54164Ue_210929_074610/104727623/ccs	6462	6983
P01	m54164Ue_210929_074610/176816558/ccs	5670	6410
P01	m54164Ue_210929_074610/82249172/ccs	2724	3409
P01	m54164Ue_210929_074610/162202291/ccs	3804	4046
P01	m54164Ue_210929_074610/143461088/ccs	4596	5268
P01	m54164Ue_210929_074610/82184874/ccs	4134	4562
P01	m54164Ue_210929_074610/165086202/ccs	3564	4341
P01	m54164Ue_210929_074610/162267791/ccs	3444	4142
P01	m54164Ue_210929_074610/50790401/ccs	5892	6317
P01	m54164Ue_210929_074610/64029084/ccs	7356	8059
P01	m54164Ue_210929_074610/9307415/ccs	5112	5706
P01	m54164Ue_210929_074610/105121997/ccs	4548	4963
P01	m54164Ue_210929_074610/3408933/ccs	6378	7038
P01	m54164Ue_210929_074610/39256660/ccs	5832	6605
P01	m54164Ue_210929_074610/176750730/ccs	5106	5579
P01	m54164Ue_210929_074610/57411804/ccs	5328	5753
P01	m54164Ue_210929_074610/50791116/ccs	4074	5149
P01	m54164Ue_210929_074610/174523569/ccs	6204	7138
P01	m54164Ue_210929_074610/50791946/ccs	5790	6508
P01	m54164Ue_210929_074610/50792340/ccs	4596	5294
P01	m54164Ue_210929_074610/105187820/ccs	7494	8078
P01	m54164Ue_210929_074610/82642635/ccs	5574	5954
P01	m54164Ue_210929_074610/70321194/ccs	4194	5634
P01	m54164Ue_210929_074610/153290888/ccs	7032	7783
P01	m54164Ue_210929_074610/39193161/ccs	5640	6485
P01	m54164Ue_210929_074610/9308378/ccs	3216	3933
P01	m54164Ue_210929_074610/124061584/ccs	4776	5333
P01	m54164Ue_210929_074610/3408424/ccs	6174	6407
P01	m54164Ue_210929_074610/50661860/ccs	5250	5552
P01	m54164Ue_210929_074610/39389782/ccs	7038	7881
P01	m54164Ue_210929_074610/162267917/ccs	5538	5909
P01	m54164Ue_210929_074610/3343960/ccs	5694	6436
P01	m54164Ue_210929_074610/63963473/ccs	5862	6353
P01	m54164Ue_210929_074610/9373114/ccs	4422	5645
P01	m54164Ue_210929_074610/124257564/ccs	4674	4939
P01	m54164Ue_210929_074610/124256669/ccs	3906	4672
P01	m54164Ue_210929_074610/23725903/ccs	8604	9936
P01	m54164Ue_210929_074610/90965966/ccs	3534	5095
P01	m54164Ue_210929_074610/104990836/ccs	2688	3194
P01	m54164Ue_210929_074610/39323550/ccs	5604	6594
P01	m54164Ue_210929_074610/50726854/ccs	3798	4014
P01	m54164Ue_210929_074610/105055556/ccs	4560	5105
P01	m54164Ue_210929_074610/3345020/ccs	5562	6027
P01	m54164Ue_210929_074610/124126281/ccs	5544	5709
P01	m54164Ue_210929_074610/124061937/ccs	3474	4042
P01	m54164Ue_210929_074610/70320813/ccs	6954	7293
P01	m54164Ue_210929_074610/178784862/ccs	3678	4295
P01	m54164Ue_210929_074610/178784469/ccs	5538	6045
P01	m54164Ue_210929_074610/104596220/ccs	6804	7379
P01	m54164Ue_210929_074610/142936527/ccs	6720	7379
P01	m54164Ue_210929_074610/125766054/ccs	4566	4682
P01	m54164Ue_210929_074610/3016404/ccs	5106	5878
P01	m54164Ue_210929_074610/50398154/ccs	4254	5077
P01	m54164Ue_210929_074610/176883283/ccs	8202	9597
P01	m54164Ue_210929_074610/125764342/ccs	5556	5871
P01	m54164Ue_210929_074610/74122484/ccs	5340	5665
P01	m54164Ue_210929_074610/70190318/ccs	3684	3934
P01	m54164Ue_210929_074610/22676728/ccs	5004	5934
P01	m54164Ue_210929_074610/22678132/ccs	4680	5659
P01	m54164Ue_210929_074610/143001430/ccs	5196	5665
P01	m54164Ue_210929_074610/9767286/ccs	8178	9032
P01	m54164Ue_210929_074610/63703596/ccs	5262	6898
P01	m54164Ue_210929_074610/63766702/ccs	3120	3869
P01	m54164Ue_210929_074610/125635016/ccs	5586	6605
P01	m54164Ue_210929_074610/50399599/ccs	3252	4805
P01	m54164Ue_210929_074610/168363958/ccs	6036	6612
P01	m54164Ue_210929_074610/81790032/ccs	9042	9752
P01	m54164Ue_210929_074610/58000496/ccs	6114	7328
P01	m54164Ue_210929_074610/74187643/ccs	3114	3369
P01	m54164Ue_210929_074610/142868829/ccs	3324	4899
P01	m54164Ue_210929_074610/22416193/ccs	10524	11388
P01	m54164Ue_210929_074610/2950813/ccs	6240	6542
P01	m54164Ue_210929_074610/58130553/ccs	2274	2773
P01	m54164Ue_210929_074610/40371052/ccs	4344	4997
P01	m54164Ue_210929_074610/126028429/ccs	5046	5862
P01	m54164Ue_210929_074610/103940466/ccs	5568	6530
P01	m54164Ue_210929_074610/63701262/ccs	2922	3841
P01	m54164Ue_210929_074610/81724100/ccs	6564	7265
P01	m54164Ue_210929_074610/125961019/ccs	7140	7585
P01	m54164Ue_210929_074610/22545328/ccs	4392	4791
P01	m54164Ue_210929_074610/40241879/ccs	3822	4272
P01	m54164Ue_210929_074610/63701634/ccs	5814	6391
P01	m54164Ue_210929_074610/9896351/ccs	4224	4924
P01	m54164Ue_210929_074610/3015155/ccs	8898	9200
P01	m54164Ue_210929_074610/168364572/ccs	4602	5302
P01	m54164Ue_210929_074610/70190240/ccs	4380	5112
P01	m54164Ue_210929_074610/9765904/ccs	5196	5550
P01	m54164Ue_210929_074610/143065811/ccs	3654	4056
P01	m54164Ue_210929_074610/40044810/ccs	4368	4814
P01	m54164Ue_210929_074610/125633185/ccs	5052	5413
P01	m54164Ue_210929_074610/176817744/ccs	4062	4900
P01	m54164Ue_210929_074610/9634029/ccs	3990	4618
P01	m54164Ue_210929_074610/174393029/ccs	7656	8282
P01	m54164Ue_210929_074610/23134521/ccs	3936	4788
P01	m54164Ue_210929_074610/91163406/ccs	4668	5954
P01	m54164Ue_210929_074610/50530673/ccs	3822	4633
P01	m54164Ue_210929_074610/82118747/ccs	6108	7873
P01	m54164Ue_210929_074610/153619275/ccs	4842	5341
P01	m54164Ue_210929_074610/143262229/ccs	4536	5627
P01	m54164Ue_210929_074610/82182629/ccs	6102	7554
P01	m54164Ue_210929_074610/125108396/ccs	5904	6376
P01	m54164Ue_210929_074610/91162034/ccs	4908	6413
P01	m54164Ue_210929_074610/153618216/ccs	4710	5074
P01	m54164Ue_210929_074610/3148492/ccs	900	1314
P01	m54164Ue_210929_074610/104595926/ccs	5892	6458
P01	m54164Ue_210929_074610/170920322/ccs	4866	5143
P01	m54164Ue_210929_074610/143263139/ccs	5796	6418
P01	m54164Ue_210929_074610/23071351/ccs	4086	5842
P01	m54164Ue_210929_074610/176884185/ccs	2280	3022
P01	m54164Ue_210929_074610/74056315/ccs	4914	5569
P01	m54164Ue_210929_074610/104401059/ccs	3930	4643
P01	m54164Ue_210929_074610/22808253/ccs	4230	4671
P01	m54164Ue_210929_074610/22808536/ccs	4398	4856
P01	m54164Ue_210929_074610/125503497/ccs	6936	8166
P01	m54164Ue_210929_074610/81921006/ccs	5820	6868
P01	m54164Ue_210929_074610/143067942/ccs	2718	4032
P01	m54164Ue_210929_074610/143131037/ccs	4242	4919
P01	m54164Ue_210929_074610/63768017/ccs	4110	4677
P01	m54164Ue_210929_074610/143132583/ccs	4530	4989
P01	m54164Ue_210929_074610/125306848/ccs	8478	10020
P01	m54164Ue_210929_074610/39913957/ccs	7530	8319
P01	m54164Ue_210929_074610/153684347/ccs	4308	5703
P01	m54164Ue_210929_074610/143196628/ccs	4194	4854
P01	m54164Ue_210929_074610/170461574/ccs	8052	9353
P01	m54164Ue_210929_074610/67044119/ccs	1890	1904
P01	m54164Ue_210929_074610/125305945/ccs	5076	5635
P01	m54164Ue_210929_074610/9635578/ccs	7578	8445
P01	m54164Ue_210929_074610/178783629/ccs	8550	9104
P01	m54164Ue_210929_074610/104465291/ccs	4368	5159
P01	m54164Ue_210929_074610/58787007/ccs	4638	5806
P01	m54164Ue_210929_074610/51709847/ccs	7482	8299
P01	m54164Ue_210929_074610/145424645/ccs	5922	6525
P01	m54164Ue_210929_074610/111280238/ccs	5274	6192
P01	m54164Ue_210929_074610/111281045/ccs	7842	8350
P01	m54164Ue_210929_074610/115802361/ccs	4410	5110
P01	m54164Ue_210929_074610/150012674/ccs	3630	4196
P01	m54164Ue_210929_074610/86182040/ccs	10326	11278
P01	m54164Ue_210929_074610/34015773/ccs	5784	6679
P01	m54164Ue_210929_074610/149949150/ccs	4716	4944
P01	m54164Ue_210929_074610/175768687/ccs	4596	5295
P01	m54164Ue_210929_074610/137626786/ccs	5148	6909
P01	m54164Ue_210929_074610/147785786/ccs	3486	4466
P01	m54164Ue_210929_074610/147786130/ccs	4710	6446
P01	m54164Ue_210929_074610/34014274/ccs	6006	6323
P01	m54164Ue_210929_074610/115737687/ccs	5670	6153
P01	m54164Ue_210929_074610/158861842/ccs	4704	5034
P01	m54164Ue_210929_074610/111347338/ccs	2448	2590
P01	m54164Ue_210929_074610/111347470/ccs	3954	4338
P01	m54164Ue_210929_074610/34015082/ccs	6282	6702
P01	m54164Ue_210929_074610/72288904/ccs	3924	4997
P01	m54164Ue_210929_074610/111216972/ccs	7350	8658
P01	m54164Ue_210929_074610/111215906/ccs	6168	6936
P01	m54164Ue_210929_074610/54657860/ccs	5628	6292
P01	m54164Ue_210929_074610/167708631/ccs	5886	6154
P01	m54164Ue_210929_074610/88277294/ccs	5898	6427
P01	m54164Ue_210929_074610/72353019/ccs	6294	6608
P01	m54164Ue_210929_074610/116065983/ccs	6522	8036
P01	m54164Ue_210929_074610/30410960/ccs	4488	4939
P01	m54164Ue_210929_074610/86051418/ccs	6108	6631
P01	m54164Ue_210929_074610/65274956/ccs	10074	11261
P01	m54164Ue_210929_074610/86115536/ccs	8178	8925
P01	m54164Ue_210929_074610/88213864/ccs	7584	7904
P01	m54164Ue_210929_074610/34146248/ccs	5688	6562
P01	m54164Ue_210929_074610/159187222/ccs	5316	5989
P01	m54164Ue_210929_074610/167708282/ccs	3420	3704
P01	m54164Ue_210929_074610/111214774/ccs	2184	3409
P01	m54164Ue_210929_074610/111215610/ccs	5922	6166
P01	m54164Ue_210929_074610/6686422/ccs	4974	5346
P01	m54164Ue_210929_074610/147784519/ccs	5268	5738
P01	m54164Ue_210929_074610/30802515/ccs	9222	9519
P01	m54164Ue_210929_074610/147653204/ccs	4440	4900
P01	m54164Ue_210929_074610/33949529/ccs	5940	6532
P01	m54164Ue_210929_074610/33948701/ccs	5898	6527
P01	m54164Ue_210929_074610/111739879/ccs	5814	6754
P01	m54164Ue_210929_074610/179505383/ccs	6150	8110
P01	m54164Ue_210929_074610/65341829/ccs	4998	5830
P01	m54164Ue_210929_074610/111804563/ccs	7626	9087
P01	m54164Ue_210929_074610/54329654/ccs	3528	4720
P01	m54164Ue_210929_074610/33751997/ccs	4260	6144
P01	m54164Ue_210929_074610/88017660/ccs	4086	4475
P01	m54164Ue_210929_074610/30999758/ccs	6222	6800
P01	m54164Ue_210929_074610/54266546/ccs	5118	5590
P01	m54164Ue_210929_074610/33751060/ccs	6732	7801
P01	m54164Ue_210929_074610/86509199/ccs	4656	6467
P01	m54164Ue_210929_074610/65405524/ccs	6372	7757
P01	m54164Ue_210929_074610/65929283/ccs	3522	4356
P01	m54164Ue_210929_074610/115081226/ccs	2802	3222
P01	m54164Ue_210929_074610/111871131/ccs	4734	5290
P01	m54164Ue_210929_074610/71566171/ccs	3924	4133
P01	m54164Ue_210929_074610/86444570/ccs	6864	7432
P01	m54164Ue_210929_074610/147981447/ccs	4512	5281
P01	m54164Ue_210929_074610/65930484/ccs	156	166
P01	m54164Ue_210929_074610/33817049/ccs	4668	6236
P01	m54164Ue_210929_074610/86313383/ccs	4488	6439
P01	m54164Ue_210929_074610/111413457/ccs	6630	7556
P01	m54164Ue_210929_074610/149883604/ccs	5898	7231
P01	m54164Ue_210929_074610/111478142/ccs	8034	8406
P01	m54164Ue_210929_074610/6556506/ccs	5784	5966
P01	m54164Ue_210929_074610/53085405/ccs	7716	9655
P01	m54164Ue_210929_074610/54395916/ccs	4824	6283
P01	m54164Ue_210929_074610/115540532/ccs	5556	6241
P01	m54164Ue_210929_074610/115476573/ccs	3402	4847
P01	m54164Ue_210929_074610/149881913/ccs	7116	8011
P01	m54164Ue_210929_074610/164104910/ccs	5046	6487
P01	m54164Ue_210929_074610/53086189/ccs	3708	4708
P01	m54164Ue_210929_074610/30934469/ccs	4488	4601
P01	m54164Ue_210929_074610/88081705/ccs	3444	4073
P01	m54164Ue_210929_074610/54331088/ccs	5310	7082
P01	m54164Ue_210929_074610/115410165/ccs	2838	3339
P01	m54164Ue_210929_074610/30999409/ccs	3006	4001
P01	m54164Ue_210929_074610/86312810/ccs	4152	4407
P01	m54164Ue_210929_074610/34211414/ccs	4914	5493
P01	m54164Ue_210929_074610/72353942/ccs	7908	8513
P01	m54164Ue_210929_074610/116131216/ccs	5232	6200
P01	m54164Ue_210929_074610/163317691/ccs	2766	3256
P01	m54164Ue_210929_074610/110625778/ccs	4590	5232
P01	m54164Ue_210929_074610/116654934/ccs	4908	5256
P01	m54164Ue_210929_074610/71304880/ccs	6420	7930
P01	m54164Ue_210929_074610/116590312/ccs	4662	4936
P01	m54164Ue_210929_074610/6948427/ccs	3570	4905
P01	m54164Ue_210929_074610/110691410/ccs	6498	7015
P01	m54164Ue_210929_074610/52823707/ccs	3516	3926
P01	m54164Ue_210929_074610/116525134/ccs	4260	6183
P01	m54164Ue_210929_074610/110691645/ccs	6192	6537
P01	m54164Ue_210929_074610/5178537/ccs	5334	6929
P01	m54164Ue_210929_074610/6948135/ccs	5736	6426
P01	m54164Ue_210929_074610/110692038/ccs	3420	4035
P01	m54164Ue_210929_074610/116523715/ccs	3462	4266
P01	m54164Ue_210929_074610/110692799/ccs	4578	5170
P01	m54164Ue_210929_074610/147391424/ccs	8124	8877
P01	m54164Ue_210929_074610/71369287/ccs	4080	4535
P01	m54164Ue_210929_074610/29821543/ccs	6402	7588
P01	m54164Ue_210929_074610/29821224/ccs	4338	4741
P01	m54164Ue_210929_074610/85723974/ccs	2982	3516
P01	m54164Ue_210929_074610/110430582/ccs	5028	5231
P01	m54164Ue_210929_074610/29690078/ccs	6246	6804
P01	m54164Ue_210929_074610/116785754/ccs	4848	5635
P01	m54164Ue_210929_074610/116785752/ccs	4284	6172
P01	m54164Ue_210929_074610/150537026/ccs	5064	6249
P01	m54164Ue_210929_074610/66062189/ccs	5058	6247
P01	m54164Ue_210929_074610/34670588/ccs	8832	10338
P01	m54164Ue_210929_074610/179242144/ccs	3282	3832
P01	m54164Ue_210929_074610/116785575/ccs	7848	8665
P01	m54164Ue_210929_074610/110495918/ccs	4902	5741
P01	m54164Ue_210929_074610/29755917/ccs	5328	7043
P01	m54164Ue_210929_074610/147260123/ccs	3684	5012
P01	m54164Ue_210929_074610/147260815/ccs	4944	5192
P01	m54164Ue_210929_074610/110560224/ccs	4668	5518
P01	m54164Ue_210929_074610/147260996/ccs	4842	6221
P01	m54164Ue_210929_074610/110560288/ccs	5406	6897
P01	m54164Ue_210929_074610/54919233/ccs	5016	5650
P01	m54164Ue_210929_074610/29952646/ccs	3486	4064
P01	m54164Ue_210929_074610/158860399/ccs	5280	5997
P01	m54164Ue_210929_074610/116459655/ccs	5076	5709
P01	m54164Ue_210929_074610/116459542/ccs	6570	7531
P01	m54164Ue_210929_074610/163382410/ccs	5274	5920
P01	m54164Ue_210929_074610/30212973/ccs	5250	5521
P01	m54164Ue_210929_074610/65145482/ccs	7302	7966
P01	m54164Ue_210929_074610/30212975/ccs	4260	5806
P01	m54164Ue_210929_074610/167708789/ccs	3294	4906
P01	m54164Ue_210929_074610/116261815/ccs	5466	6903
P01	m54164Ue_210929_074610/179242839/ccs	4146	5157
P01	m54164Ue_210929_074610/71435466/ccs	4908	5307
P01	m54164Ue_210929_074610/111018418/ccs	2574	3715
P01	m54164Ue_210929_074610/34276264/ccs	4824	5683
P01	m54164Ue_210929_074610/163383444/ccs	7794	9816
P01	m54164Ue_210929_074610/52954621/ccs	2496	2782
P01	m54164Ue_210929_074610/65208902/ccs	5790	6745
P01	m54164Ue_210929_074610/54658373/ccs	6438	8007
P01	m54164Ue_210929_074610/116131325/ccs	5370	6066
P01	m54164Ue_210929_074610/116131310/ccs	3384	4502
P01	m54164Ue_210929_074610/5308954/ccs	4944	5533
P01	m54164Ue_210929_074610/6882394/ccs	3852	3890
P01	m54164Ue_210929_074610/31195791/ccs	6084	6689
P01	m54164Ue_210929_074610/110953969/ccs	4284	4481
P01	m54164Ue_210929_074610/110953311/ccs	5094	5604
P01	m54164Ue_210929_074610/30016522/ccs	5952	6904
P01	m54164Ue_210929_074610/72484158/ccs	5508	6175
P01	m54164Ue_210929_074610/116394704/ccs	2850	3162
P01	m54164Ue_210929_074610/147392378/ccs	3240	3686
P01	m54164Ue_210929_074610/65144412/ccs	5106	6079
P01	m54164Ue_210929_074610/147456845/ccs	3726	4250
P01	m54164Ue_210929_074610/85918505/ccs	6366	7421
P01	m54164Ue_210929_074610/52889100/ccs	6126	7127
P01	m54164Ue_210929_074610/30081901/ccs	4200	4661
P01	m54164Ue_210929_074610/116392798/ccs	5790	7142
P01	m54164Ue_210929_074610/30083036/ccs	4086	4941
P01	m54164Ue_210929_074610/110824181/ccs	5052	5320
P01	m54164Ue_210929_074610/116329249/ccs	4272	5247
P01	m54164Ue_210929_074610/85919241/ccs	4170	4665
P01	m54164Ue_210929_074610/30083893/ccs	5334	5923
P01	m54164Ue_210929_074610/150276245/ccs	2850	3602
P01	m54164Ue_210929_074610/88343899/ccs	7716	8483
P01	m54164Ue_210929_074610/116327091/ccs	2340	3849
P01	m54164Ue_210929_074610/29689384/ccs	5904	6542
P01	m54164Ue_210929_074610/149751483/ccs	4824	5103
P01	m54164Ue_210929_074610/175310906/ccs	4536	4756
P01	m54164Ue_210929_074610/113837637/ccs	4338	4849
P01	m54164Ue_210929_074610/87098367/ccs	7752	9017
P01	m54164Ue_210929_074610/6096555/ccs	5682	6272
P01	m54164Ue_210929_074610/159057039/ccs	5544	6081
P01	m54164Ue_210929_074610/113772467/ccs	4974	5481
P01	m54164Ue_210929_074610/148703375/ccs	4542	5369
P01	m54164Ue_210929_074610/87163761/ccs	4206	4885
P01	m54164Ue_210929_074610/32179087/ccs	4128	4573
P01	m54164Ue_210929_074610/112787840/ccs	4632	5233
P01	m54164Ue_210929_074610/71959920/ccs	5430	6189
P01	m54164Ue_210929_074610/148767900/ccs	5430	6052
P01	m54164Ue_210929_074610/167576798/ccs	7074	7699
P01	m54164Ue_210929_074610/87229188/ccs	2190	4062
P01	m54164Ue_210929_074610/167576765/ccs	3864	4251
P01	m54164Ue_210929_074610/53543365/ccs	5940	6475
P01	m54164Ue_210929_074610/148768725/ccs	4008	4809
P01	m54164Ue_210929_074610/32245322/ccs	4398	4896
P01	m54164Ue_210929_074610/148701323/ccs	4206	4606
P01	m54164Ue_210929_074610/32115095/ccs	6060	6555
P01	m54164Ue_210929_074610/148637993/ccs	5022	6104
P01	m54164Ue_210929_074610/5638409/ccs	6672	6963
P01	m54164Ue_210929_074610/31982405/ccs	6984	8144
P01	m54164Ue_210929_074610/149424288/ccs	4818	5205
P01	m54164Ue_210929_074610/31983125/ccs	3978	5714
P01	m54164Ue_210929_074610/149424210/ccs	7632	8511
P01	m54164Ue_210929_074610/114100866/ccs	3582	3946
P01	m54164Ue_210929_074610/32047675/ccs	3510	4098
P01	m54164Ue_210929_074610/114034965/ccs	6276	8401
P01	m54164Ue_210929_074610/53937772/ccs	5538	5714
P01	m54164Ue_210929_074610/72025001/ccs	5160	6860
P01	m54164Ue_210929_074610/33097008/ccs	3738	3902
P01	m54164Ue_210929_074610/5702836/ccs	3846	4277
P01	m54164Ue_210929_074610/113904384/ccs	4374	4571
P01	m54164Ue_210929_074610/163775640/ccs	5886	6635
P01	m54164Ue_210929_074610/148637467/ccs	4662	5393
P01	m54164Ue_210929_074610/5703186/ccs	3912	4595
P01	m54164Ue_210929_074610/6161498/ccs	4470	5099
P01	m54164Ue_210929_074610/32311216/ccs	5658	7142
P01	m54164Ue_210929_074610/114165091/ccs	4164	4522
P01	m54164Ue_210929_074610/149291262/ccs	3528	4318
P01	m54164Ue_210929_074610/65733330/ccs	3312	4342
P01	m54164Ue_210929_074610/71829149/ccs	4338	4735
P01	m54164Ue_210929_074610/113312520/ccs	7392	8150
P01	m54164Ue_210929_074610/5835285/ccs	3156	4568
P01	m54164Ue_210929_074610/158992268/ccs	4026	4689
P01	m54164Ue_210929_074610/149031745/ccs	5778	6371
P01	m54164Ue_210929_074610/113248170/ccs	7014	7963
P01	m54164Ue_210929_074610/87425102/ccs	7368	9125
P01	m54164Ue_210929_074610/71829050/ccs	7308	7871
P01	m54164Ue_210929_074610/5898547/ccs	5160	5467
P01	m54164Ue_210929_074610/113247187/ccs	8664	9370
P01	m54164Ue_210929_074610/32703356/ccs	5952	6319
P01	m54164Ue_210929_074610/149096766/ccs	4890	5534
P01	m54164Ue_210929_074610/53675218/ccs	4632	5943
P01	m54164Ue_210929_074610/32639004/ccs	5478	6223
P01	m54164Ue_210929_074610/113181522/ccs	5214	6147
P01	m54164Ue_210929_074610/53674771/ccs	4200	4903
P01	m54164Ue_210929_074610/172558593/ccs	6210	7104
P01	m54164Ue_210929_074610/32572003/ccs	6060	6706
P01	m54164Ue_210929_074610/148966209/ccs	7974	9317
P01	m54164Ue_210929_074610/32508709/ccs	3492	4289
P01	m54164Ue_210929_074610/32900536/ccs	7200	8055
P01	m54164Ue_210929_074610/148833038/ccs	3912	4373
P01	m54164Ue_210929_074610/113575204/ccs	6168	8047
P01	m54164Ue_210929_074610/5769834/ccs	6714	7760
P01	m54164Ue_210929_074610/5770070/ccs	3750	4446
P01	m54164Ue_210929_074610/148834088/ccs	5058	5678
P01	m54164Ue_210929_074610/87231178/ccs	2022	2454
P01	m54164Ue_210929_074610/112920641/ccs	1860	2368
P01	m54164Ue_210929_074610/113509124/ccs	4530	5094
P01	m54164Ue_210929_074610/113509105/ccs	9882	10330
P01	m54164Ue_210929_074610/32835342/ccs	5826	6739
P01	m54164Ue_210929_074610/32835083/ccs	4146	4562
P01	m54164Ue_210929_074610/53740898/ccs	6294	7068
P01	m54164Ue_210929_074610/87491493/ccs	3732	4600
P01	m54164Ue_210929_074610/87490704/ccs	4152	4821
P01	m54164Ue_210929_074610/113380001/ccs	612	1273
P01	m54164Ue_210929_074610/149161480/ccs	3126	4175
P01	m54164Ue_210929_074610/167576728/ccs	4650	5560
P01	m54164Ue_210929_074610/54002786/ccs	3102	3829
P01	m54164Ue_210929_074610/148505079/ccs	6870	7463
P01	m54164Ue_210929_074610/169739303/ccs	4668	5391
P01	m54164Ue_210929_074610/164038173/ccs	5694	6795
P01	m54164Ue_210929_074610/112069271/ccs	8004	8242
P01	m54164Ue_210929_074610/31328880/ccs	4116	4408
P01	m54164Ue_210929_074610/72157245/ccs	5448	6230
P01	m54164Ue_210929_074610/163580505/ccs	6528	6948
P01	m54164Ue_210929_074610/112198190/ccs	894	1427
P01	m54164Ue_210929_074610/169804490/ccs	7944	9173
P01	m54164Ue_210929_074610/112068763/ccs	6372	7618
P01	m54164Ue_210929_074610/163643841/ccs	2838	3109
P01	m54164Ue_210929_074610/86640028/ccs	7386	7877
P01	m54164Ue_210929_074610/172623210/ccs	5664	6033
P01	m54164Ue_210929_074610/158926481/ccs	4200	4578
P01	m54164Ue_210929_074610/87885391/ccs	6618	6851
P01	m54164Ue_210929_074610/6359705/ccs	5190	5844
P01	m54164Ue_210929_074610/148242747/ccs	7980	8759
P01	m54164Ue_210929_074610/72155569/ccs	3090	3403
P01	m54164Ue_210929_074610/53281684/ccs	4998	5388
P01	m54164Ue_210929_074610/148179043/ccs	6624	8276
P01	m54164Ue_210929_074610/114886609/ccs	3144	3174
P01	m54164Ue_210929_074610/53217699/ccs	6960	7901
P01	m54164Ue_210929_074610/86574542/ccs	7146	7771
P01	m54164Ue_210929_074610/71567555/ccs	4836	6141
P01	m54164Ue_210929_074610/175638885/ccs	3276	3593
P01	m54164Ue_210929_074610/112001766/ccs	4308	4639
P01	m54164Ue_210929_074610/54200179/ccs	4500	6157
P01	m54164Ue_210929_074610/33620535/ccs	4662	4960
P01	m54164Ue_210929_074610/163580103/ccs	3354	4220
P01	m54164Ue_210929_074610/86574998/ccs	6972	7495
P01	m54164Ue_210929_074610/149686911/ccs	3738	4110
P01	m54164Ue_210929_074610/112003789/ccs	7170	7645
P01	m54164Ue_210929_074610/148178014/ccs	4716	5514
P01	m54164Ue_210929_074610/159122367/ccs	4476	5839
P01	m54164Ue_210929_074610/65406026/ccs	4572	4937
P01	m54164Ue_210929_074610/33556237/ccs	4356	4748
P01	m54164Ue_210929_074610/149686026/ccs	4380	5029
P01	m54164Ue_210929_074610/148178246/ccs	4902	5161
P01	m54164Ue_210929_074610/149685899/ccs	5034	6583
P01	m54164Ue_210929_074610/31457752/ccs	6030	6711
P01	m54164Ue_210929_074610/6359105/ccs	6252	6921
P01	m54164Ue_210929_074610/31458327/ccs	5208	6057
P01	m54164Ue_210929_074610/148244754/ccs	5370	5904
P01	m54164Ue_210929_074610/6292670/ccs	5940	6853
P01	m54164Ue_210929_074610/114427825/ccs	8286	8706
P01	m54164Ue_210929_074610/31721070/ccs	6618	7338
P01	m54164Ue_210929_074610/31721223/ccs	5124	6096
P01	m54164Ue_210929_074610/172623048/ccs	6510	7868
P01	m54164Ue_210929_074610/53348086/ccs	4608	6188
P01	m54164Ue_210929_074610/65471677/ccs	7080	7620
P01	m54164Ue_210929_074610/114426420/ccs	4962	6424
P01	m54164Ue_210929_074610/31785594/ccs	8430	9471
P01	m54164Ue_210929_074610/114361342/ccs	6066	6992
P01	m54164Ue_210929_074610/114296803/ccs	2820	3106
P01	m54164Ue_210929_074610/54067786/ccs	3948	4808
P01	m54164Ue_210929_074610/114231214/ccs	4176	4966
P01	m54164Ue_210929_074610/71697897/ccs	5460	6461
P01	m54164Ue_210929_074610/114165979/ccs	2934	3699
P01	m54164Ue_210929_074610/149487896/ccs	4308	5699
P01	m54164Ue_210929_074610/54003046/ccs	6342	7728
P01	m54164Ue_210929_074610/54133416/ccs	4068	4323
P01	m54164Ue_210929_074610/72221120/ccs	4848	5830
P01	m54164Ue_210929_074610/114558013/ccs	5430	6574
P01	m54164Ue_210929_074610/31590535/ccs	5886	6165
P01	m54164Ue_210929_074610/87884530/ccs	3870	4667
P01	m54164Ue_210929_074610/114754665/ccs	5556	7048
P01	m54164Ue_210929_074610/112329608/ccs	11760	12180
P01	m54164Ue_210929_074610/31459109/ccs	3312	3934
P01	m54164Ue_210929_074610/114689990/ccs	3510	4296
P01	m54164Ue_210929_074610/65407296/ccs	3642	4139
P01	m54164Ue_210929_074610/112329766/ccs	4746	5794
P01	m54164Ue_210929_074610/169738931/ccs	4470	5479
P01	m54164Ue_210929_074610/149554521/ccs	5928	7552
P01	m54164Ue_210929_074610/33359657/ccs	5544	6065
P01	m54164Ue_210929_074610/31525367/ccs	90	94
P01	m54164Ue_210929_074610/87820296/ccs	5994	7143
P01	m54164Ue_210929_074610/87819754/ccs	2856	3334
P01	m54164Ue_210929_074610/5636172/ccs	4788	5101
P01	m54164Ue_210929_074610/54134313/ccs	5166	6503
P01	m54164Ue_210929_074610/31589831/ccs	8724	9622
P01	m54164Ue_210929_074610/114558647/ccs	7182	7722
P01	m54164Ue_210929_074610/31654035/ccs	4770	6401
P01	m54164Ue_210929_074610/8128734/ccs	4986	5486
P01	m54164Ue_210929_074610/34736145/ccs	2472	3568
P01	m54164Ue_210929_074610/150538434/ccs	6330	6643
P01	m54164Ue_210929_074610/146015855/ccs	4410	5043
P01	m54164Ue_210929_074610/119145821/ccs	6612	7616
P01	m54164Ue_210929_074610/89195236/ccs	4068	4202
P01	m54164Ue_210929_074610/119145667/ccs	5880	6615
P01	m54164Ue_210929_074610/108725786/ccs	6744	7367
P01	m54164Ue_210929_074610/52168233/ccs	2544	2777
P01	m54164Ue_210929_074610/27723960/ccs	5808	6162
P01	m54164Ue_210929_074610/66388638/ccs	4950	5984
P01	m54164Ue_210929_074610/36241988/ccs	4758	5675
P01	m54164Ue_210929_074610/151455157/ccs	3720	5830
P01	m54164Ue_210929_074610/164561070/ccs	9318	9926
P01	m54164Ue_210929_074610/179111281/ccs	5028	6032
P01	m54164Ue_210929_074610/119079731/ccs	3828	4101
P01	m54164Ue_210929_074610/64750286/ccs	4734	6691
P01	m54164Ue_210929_074610/55641765/ccs	4266	4872
P01	m54164Ue_210929_074610/72877184/ccs	5652	6484
P01	m54164Ue_210929_074610/108790630/ccs	2574	4838
P01	m54164Ue_210929_074610/146015303/ccs	5070	5525
P01	m54164Ue_210929_074610/7799825/ccs	3660	4720
P01	m54164Ue_210929_074610/36307693/ccs	3192	3481
P01	m54164Ue_210929_074610/151585966/ccs	4596	5381
P01	m54164Ue_210929_074610/119276271/ccs	4344	5087
P01	m54164Ue_210929_074610/89325716/ccs	3864	4413
P01	m54164Ue_210929_074610/70911126/ccs	6624	7895
P01	m54164Ue_210929_074610/55706916/ccs	5460	5986
P01	m54164Ue_210929_074610/167969182/ccs	6984	8850
P01	m54164Ue_210929_074610/4523306/ccs	5226	5902
P01	m54164Ue_210929_074610/145951257/ccs	5370	5870
P01	m54164Ue_210929_074610/119211638/ccs	6306	6771
P01	m54164Ue_210929_074610/179110720/ccs	2874	3738
P01	m54164Ue_210929_074610/36372860/ccs	7350	8052
P01	m54164Ue_210929_074610/151520641/ccs	8484	9822
P01	m54164Ue_210929_074610/36309138/ccs	7632	8204
P01	m54164Ue_210929_074610/167250455/ccs	3264	3651
P01	m54164Ue_210929_074610/52103390/ccs	5040	5422
P01	m54164Ue_210929_074610/4524030/ccs	6702	7135
P01	m54164Ue_210929_074610/119211287/ccs	6120	7263
P01	m54164Ue_210929_074610/162923212/ccs	6738	7137
P01	m54164Ue_210929_074610/55707299/ccs	5760	6218
P01	m54164Ue_210929_074610/108855777/ccs	5256	6128
P01	m54164Ue_210929_074610/118950050/ccs	3126	4372
P01	m54164Ue_210929_074610/118753063/ccs	4446	4753
P01	m54164Ue_210929_074610/146212458/ccs	1716	2282
P01	m54164Ue_210929_074610/118687289/ccs	7350	8000
P01	m54164Ue_210929_074610/162925372/ccs	4428	4751
P01	m54164Ue_210929_074610/109053404/ccs	4650	5595
P01	m54164Ue_210929_074610/35980558/ccs	2808	3157
P01	m54164Ue_210929_074610/35980089/ccs	7146	9097
P01	m54164Ue_210929_074610/36046099/ccs	4524	4978
P01	m54164Ue_210929_074610/7604250/ccs	6882	7101
P01	m54164Ue_210929_074610/55510923/ccs	10680	11088
P01	m54164Ue_210929_074610/28247835/ccs	4686	6046
P01	m54164Ue_210929_074610/88999897/ccs	4356	4917
P01	m54164Ue_210929_074610/55510449/ccs	4626	5156
P01	m54164Ue_210929_074610/28248891/ccs	4656	4915
P01	m54164Ue_210929_074610/118555161/ccs	5994	7469
P01	m54164Ue_210929_074610/179701557/ccs	3906	4591
P01	m54164Ue_210929_074610/118623063/ccs	4908	5384
P01	m54164Ue_210929_074610/146211918/ccs	3474	4244
P01	m54164Ue_210929_074610/36046633/ccs	3378	3940
P01	m54164Ue_210929_074610/7668805/ccs	4326	4533
P01	m54164Ue_210929_074610/118949787/ccs	6972	7647
P01	m54164Ue_210929_074610/118948832/ccs	4530	4875
P01	m54164Ue_210929_074610/118884343/ccs	4704	6263
P01	m54164Ue_210929_074610/108857501/ccs	7032	8793
P01	m54164Ue_210929_074610/118883754/ccs	6966	8575
P01	m54164Ue_210929_074610/172230518/ccs	6162	6951
P01	m54164Ue_210929_074610/118882567/ccs	3498	4057
P01	m54164Ue_210929_074610/172819150/ccs	2448	2961
P01	m54164Ue_210929_074610/118882400/ccs	3822	4007
P01	m54164Ue_210929_074610/55577039/ccs	3150	4029
P01	m54164Ue_210929_074610/52232832/ccs	1062	1462
P01	m54164Ue_210929_074610/27985737/ccs	6534	7365
P01	m54164Ue_210929_074610/70976388/ccs	5304	5891
P01	m54164Ue_210929_074610/146147612/ccs	6816	6988
P01	m54164Ue_210929_074610/55576439/ccs	5730	6363
P01	m54164Ue_210929_074610/179111498/ccs	3642	4009
P01	m54164Ue_210929_074610/89130195/ccs	6366	7040
P01	m54164Ue_210929_074610/27853671/ccs	4116	4848
P01	m54164Ue_210929_074610/84674505/ccs	3180	4546
P01	m54164Ue_210929_074610/84674357/ccs	6504	7017
P01	m54164Ue_210929_074610/27592200/ccs	3048	3814
P01	m54164Ue_210929_074610/84346292/ccs	5454	5917
P01	m54164Ue_210929_074610/151847913/ccs	6270	7684
P01	m54164Ue_210929_074610/119932337/ccs	12	13
P01	m54164Ue_210929_074610/107938760/ccs	4452	4846
P01	m54164Ue_210929_074610/119932212/ccs	5454	6211
P01	m54164Ue_210929_074610/8061523/ccs	9108	9766
P01	m54164Ue_210929_074610/174851015/ccs	2928	3837
P01	m54164Ue_210929_074610/162792750/ccs	4602	5320
P01	m54164Ue_210929_074610/27067164/ccs	5946	7403
P01	m54164Ue_210929_074610/84347533/ccs	5874	5947
P01	m54164Ue_210929_074610/107940616/ccs	4110	4817
P01	m54164Ue_210929_074610/151783354/ccs	9576	10721
P01	m54164Ue_210929_074610/164628056/ccs	4446	5812
P01	m54164Ue_210929_074610/27068295/ccs	6300	7069
P01	m54164Ue_210929_074610/145621784/ccs	4836	6164
P01	m54164Ue_210929_074610/174851310/ccs	4818	5140
P01	m54164Ue_210929_074610/27067288/ccs	8088	8742
P01	m54164Ue_210929_074610/27001821/ccs	3090	3860
P01	m54164Ue_210929_074610/84280403/ccs	4110	4785
P01	m54164Ue_210929_074610/145491330/ccs	4530	4746
P01	m54164Ue_210929_074610/56035279/ccs	6654	6795
P01	m54164Ue_210929_074610/107742670/ccs	5886	6346
P01	m54164Ue_210929_074610/145425699/ccs	9168	9906
P01	m54164Ue_210929_074610/151915113/ccs	3444	4768
P01	m54164Ue_210929_074610/151914782/ccs	3630	4476
P01	m54164Ue_210929_074610/84216044/ccs	9450	10910
P01	m54164Ue_210929_074610/26870835/ccs	5028	5657
P01	m54164Ue_210929_074610/36964711/ccs	4776	5425
P01	m54164Ue_210929_074610/89653761/ccs	3114	3378
P01	m54164Ue_210929_074610/107807823/ccs	5172	5515
P01	m54164Ue_210929_074610/120128253/ccs	4584	4842
P01	m54164Ue_210929_074610/36964133/ccs	4848	5229
P01	m54164Ue_210929_074610/89590502/ccs	4914	5168
P01	m54164Ue_210929_074610/36963578/ccs	3684	5104
P01	m54164Ue_210929_074610/84279756/ccs	5616	6464
P01	m54164Ue_210929_074610/176227946/ccs	2598	3046
P01	m54164Ue_210929_074610/73075208/ccs	12	13
P01	m54164Ue_210929_074610/119801227/ccs	6906	7736
P01	m54164Ue_210929_074610/108136077/ccs	9198	10804
P01	m54164Ue_210929_074610/84476383/ccs	9774	11174
P01	m54164Ue_210929_074610/158663898/ccs	4350	4850
P01	m54164Ue_210929_074610/4458518/ccs	8208	8724
P01	m54164Ue_210929_074610/51970278/ccs	7020	8519
P01	m54164Ue_210929_074610/84608015/ccs	6444	7021
P01	m54164Ue_210929_074610/70910212/ccs	6408	7001
P01	m54164Ue_210929_074610/176161350/ccs	4914	6346
P01	m54164Ue_210929_074610/170853247/ccs	3492	4540
P01	m54164Ue_210929_074610/27395175/ccs	4722	5829
P01	m54164Ue_210929_074610/167249763/ccs	5250	6998
P01	m54164Ue_210929_074610/151650747/ccs	6180	6982
P01	m54164Ue_210929_074610/119473311/ccs	3060	4379
P01	m54164Ue_210929_074610/84609053/ccs	4458	4725
P01	m54164Ue_210929_074610/108397564/ccs	3870	4205
P01	m54164Ue_210929_074610/119473111/ccs	3528	3990
P01	m54164Ue_210929_074610/55771885/ccs	8886	10109
P01	m54164Ue_210929_074610/119408218/ccs	1974	2765
P01	m54164Ue_210929_074610/119343033/ccs	7608	8494
P01	m54164Ue_210929_074610/108464616/ccs	3828	4172
P01	m54164Ue_210929_074610/27331068/ccs	5454	6252
P01	m54164Ue_210929_074610/146343349/ccs	4680	5632
P01	m54164Ue_210929_074610/36636281/ccs	3798	4281
P01	m54164Ue_210929_074610/145818590/ccs	5220	6157
P01	m54164Ue_210929_074610/151718472/ccs	5712	6235
P01	m54164Ue_210929_074610/73008412/ccs	5730	6536
P01	m54164Ue_210929_074610/7932529/ccs	3798	4620
P01	m54164Ue_210929_074610/179046604/ccs	4680	4934
P01	m54164Ue_210929_074610/170853411/ccs	6672	7199
P01	m54164Ue_210929_074610/55902680/ccs	5070	6029
P01	m54164Ue_210929_074610/119671136/ccs	3822	4486
P01	m54164Ue_210929_074610/66454313/ccs	4260	4641
P01	m54164Ue_210929_074610/179046893/ccs	4332	4966
P01	m54164Ue_210929_074610/119603656/ccs	5052	5742
P01	m54164Ue_210929_074610/162794298/ccs	3990	4933
P01	m54164Ue_210929_074610/89457265/ccs	7398	9893
P01	m54164Ue_210929_074610/36701811/ccs	6042	7426
P01	m54164Ue_210929_074610/66453913/ccs	5838	7585
P01	m54164Ue_210929_074610/162857223/ccs	4764	5403
P01	m54164Ue_210929_074610/108266458/ccs	7026	7906
P01	m54164Ue_210929_074610/36637217/ccs	8448	8557
P01	m54164Ue_210929_074610/4458337/ccs	6792	7302
P01	m54164Ue_210929_074610/52757489/ccs	8682	9040
P01	m54164Ue_210929_074610/158730029/ccs	10764	11282
P01	m54164Ue_210929_074610/146343433/ccs	11724	12069
P01	m54164Ue_210929_074610/85524904/ccs	5208	6242
P01	m54164Ue_210929_074610/71172635/ccs	5898	6795
P01	m54164Ue_210929_074610/29294821/ccs	4962	5671
P01	m54164Ue_210929_074610/29294957/ccs	7974	8656
P01	m54164Ue_210929_074610/146867144/ccs	6984	7489
P01	m54164Ue_210929_074610/117441954/ccs	3516	4209
P01	m54164Ue_210929_074610/110035982/ccs	3480	3957
P01	m54164Ue_210929_074610/146866673/ccs	3552	4412
P01	m54164Ue_210929_074610/172689990/ccs	2970	3176
P01	m54164Ue_210929_074610/35062337/ccs	3012	3487
P01	m54164Ue_210929_074610/117441506/ccs	3936	4312
P01	m54164Ue_210929_074610/164301574/ccs	6414	7541
P01	m54164Ue_210929_074610/55118000/ccs	5160	6502
P01	m54164Ue_210929_074610/29362503/ccs	7596	8512
P01	m54164Ue_210929_074610/117311466/ccs	4080	4555
P01	m54164Ue_210929_074610/150668204/ccs	6126	6995
P01	m54164Ue_210929_074610/88606727/ccs	5856	6368
P01	m54164Ue_210929_074610/146866397/ccs	6666	6959
P01	m54164Ue_210929_074610/35128214/ccs	6786	7251
P01	m54164Ue_210929_074610/150735682/ccs	2754	3478
P01	m54164Ue_210929_074610/167837729/ccs	5256	5601
P01	m54164Ue_210929_074610/146736064/ccs	6114	7440
P01	m54164Ue_210929_074610/29098680/ccs	6432	6793
P01	m54164Ue_210929_074610/163185420/ccs	5076	6081
P01	m54164Ue_210929_074610/109773389/ccs	3456	3722
P01	m54164Ue_210929_074610/85459914/ccs	5700	6036
P01	m54164Ue_210929_074610/35259661/ccs	6354	7389
P01	m54164Ue_210929_074610/4915895/ccs	4140	4838
P01	m54164Ue_210929_074610/163185737/ccs	7290	8323
P01	m54164Ue_210929_074610/88737796/ccs	2700	3134
P01	m54164Ue_210929_074610/7276515/ccs	6864	7887
P01	m54164Ue_210929_074610/85460026/ccs	6312	7671
P01	m54164Ue_210929_074610/72681155/ccs	4914	6081
P01	m54164Ue_210929_074610/29229093/ccs	3972	4281
P01	m54164Ue_210929_074610/88736173/ccs	5154	5491
P01	m54164Ue_210929_074610/35129559/ccs	5736	6434
P01	m54164Ue_210929_074610/52626499/ccs	4956	5533
P01	m54164Ue_210929_074610/4982237/ccs	4596	6001
P01	m54164Ue_210929_074610/85395075/ccs	4686	5660
P01	m54164Ue_210929_074610/110103083/ccs	4290	4566
P01	m54164Ue_210929_074610/52691661/ccs	3984	4269
P01	m54164Ue_210929_074610/88540880/ccs	5280	6821
P01	m54164Ue_210929_074610/65078652/ccs	4350	6151
P01	m54164Ue_210929_074610/29558531/ccs	3648	3955
P01	m54164Ue_210929_074610/110362939/ccs	7272	7980
P01	m54164Ue_210929_074610/71239568/ccs	7974	9173
P01	m54164Ue_210929_074610/116984631/ccs	4944	6386
P01	m54164Ue_210929_074610/7079715/ccs	5964	7940
P01	m54164Ue_210929_074610/55050634/ccs	5478	6189
P01	m54164Ue_210929_074610/54986148/ccs	4878	5189
P01	m54164Ue_210929_074610/116982212/ccs	3516	3943
P01	m54164Ue_210929_074610/116918709/ccs	7578	8648
P01	m54164Ue_210929_074610/29623959/ccs	5808	6662
P01	m54164Ue_210929_074610/170787568/ccs	8922	9323
P01	m54164Ue_210929_074610/85657681/ccs	10104	10465
P01	m54164Ue_210929_074610/52757354/ccs	3438	3796
P01	m54164Ue_210929_074610/150538748/ccs	3222	3392
P01	m54164Ue_210929_074610/88540364/ccs	3582	4216
P01	m54164Ue_210929_074610/110297858/ccs	4812	5778
P01	m54164Ue_210929_074610/29494080/ccs	4464	5289
P01	m54164Ue_210929_074610/117115483/ccs	7992	8542
P01	m54164Ue_210929_074610/117310778/ccs	5088	5735
P01	m54164Ue_210929_074610/110168254/ccs	5820	6292
P01	m54164Ue_210929_074610/163187526/ccs	3522	4187
P01	m54164Ue_210929_074610/71174873/ccs	2334	2757
P01	m54164Ue_210929_074610/34996335/ccs	6114	7528
P01	m54164Ue_210929_074610/88605923/ccs	4560	4985
P01	m54164Ue_210929_074610/85590326/ccs	5838	6731
P01	m54164Ue_210929_074610/29427644/ccs	6372	7272
P01	m54164Ue_210929_074610/150603447/ccs	5112	5942
P01	m54164Ue_210929_074610/65077288/ccs	3402	4396
P01	m54164Ue_210929_074610/117244506/ccs	10368	10769
P01	m54164Ue_210929_074610/72614281/ccs	3564	3747
P01	m54164Ue_210929_074610/85590749/ccs	8166	9553
P01	m54164Ue_210929_074610/117180567/ccs	8382	10070
P01	m54164Ue_210929_074610/29492725/ccs	5364	6197
P01	m54164Ue_210929_074610/29493510/ccs	5964	7924
P01	m54164Ue_210929_074610/117179471/ccs	5148	6044
P01	m54164Ue_210929_074610/146933743/ccs	6360	7179
P01	m54164Ue_210929_074610/35324764/ccs	10236	10633
P01	m54164Ue_210929_074610/71108893/ccs	2976	4428
P01	m54164Ue_210929_074610/117639469/ccs	3054	3868
P01	m54164Ue_210929_074610/146473887/ccs	4182	4696
P01	m54164Ue_210929_074610/64817105/ccs	5808	6461
P01	m54164Ue_210929_074610/7473604/ccs	4908	5604
P01	m54164Ue_210929_074610/167314659/ccs	3162	3945
P01	m54164Ue_210929_074610/28575197/ccs	9318	10531
P01	m54164Ue_210929_074610/151061697/ccs	3720	4102
P01	m54164Ue_210929_074610/28575322/ccs	3978	4535
P01	m54164Ue_210929_074610/55444741/ccs	2916	3203
P01	m54164Ue_210929_074610/146538825/ccs	2508	3191
P01	m54164Ue_210929_074610/7471556/ccs	8346	9294
P01	m54164Ue_210929_074610/118097192/ccs	2010	2919
P01	m54164Ue_210929_074610/88934294/ccs	3510	4021
P01	m54164Ue_210929_074610/118096758/ccs	4374	4642
P01	m54164Ue_210929_074610/88933093/ccs	4476	4591
P01	m54164Ue_210929_074610/35588580/ccs	4746	6168
P01	m54164Ue_210929_074610/85132910/ccs	7014	8037
P01	m54164Ue_210929_074610/7472016/ccs	5130	5422
P01	m54164Ue_210929_074610/7536690/ccs	12	13
P01	m54164Ue_210929_074610/169870259/ccs	6498	8236
P01	m54164Ue_210929_074610/146473198/ccs	3498	5073
P01	m54164Ue_210929_074610/70978355/ccs	5478	6857
P01	m54164Ue_210929_074610/35848783/ccs	8406	8974
P01	m54164Ue_210929_074610/88999248/ccs	2016	2639
P01	m54164Ue_210929_074610/109249357/ccs	5514	6101
P01	m54164Ue_210929_074610/55509310/ccs	2880	3306
P01	m54164Ue_210929_074610/172294554/ccs	4716	6042
P01	m54164Ue_210929_074610/151193460/ccs	4782	6095
P01	m54164Ue_210929_074610/118359366/ccs	7380	8613
P01	m54164Ue_210929_074610/162989989/ccs	4998	5818
P01	m54164Ue_210929_074610/64816767/ccs	4098	4811
P01	m54164Ue_210929_074610/85066762/ccs	3894	5495
P01	m54164Ue_210929_074610/72812097/ccs	3582	4235
P01	m54164Ue_210929_074610/28508187/ccs	2724	3602
P01	m54164Ue_210929_074610/164432524/ccs	4968	5262
P01	m54164Ue_210929_074610/118295189/ccs	4782	6189
P01	m54164Ue_210929_074610/7537954/ccs	5550	6203
P01	m54164Ue_210929_074610/118294061/ccs	5970	7950
P01	m54164Ue_210929_074610/85132917/ccs	7176	8332
P01	m54164Ue_210929_074610/55380804/ccs	4080	5675
P01	m54164Ue_210929_074610/118032240/ccs	5520	5882
P01	m54164Ue_210929_074610/163055303/ccs	11508	12097
P01	m54164Ue_210929_074610/109707413/ccs	6912	7384
P01	m54164Ue_210929_074610/109707642/ccs	4542	4729
P01	m54164Ue_210929_074610/64882979/ccs	5928	7559
P01	m54164Ue_210929_074610/35390335/ccs	3870	4372
P01	m54164Ue_210929_074610/35390146/ccs	3060	3505
P01	m54164Ue_210929_074610/109707653/ccs	8232	9387
P01	m54164Ue_210929_074610/150865765/ccs	3960	4420
P01	m54164Ue_210929_074610/117836083/ccs	3264	4160
P01	m54164Ue_210929_074610/117835315/ccs	4284	4436
P01	m54164Ue_210929_074610/7341483/ccs	3126	3324
P01	m54164Ue_210929_074610/146670507/ccs	6024	6848
P01	m54164Ue_210929_074610/66192874/ccs	7326	7985
P01	m54164Ue_210929_074610/150864888/ccs	7290	8232
P01	m54164Ue_210929_074610/117770489/ccs	3642	4408
P01	m54164Ue_210929_074610/71107977/ccs	4092	4943
P01	m54164Ue_210929_074610/35326448/ccs	5616	5902
P01	m54164Ue_210929_074610/117769649/ccs	7134	7767
P01	m54164Ue_210929_074610/28902576/ccs	3918	4154
P01	m54164Ue_210929_074610/4655051/ccs	4596	4853
P01	m54164Ue_210929_074610/117900425/ccs	4968	6553
P01	m54164Ue_210929_074610/28901851/ccs	6924	7587
P01	m54164Ue_210929_074610/71042550/ccs	5088	5469
P01	m54164Ue_210929_074610/7407539/ccs	6060	6906
P01	m54164Ue_210929_074610/66257432/ccs	1836	2060
P01	m54164Ue_210929_074610/35522356/ccs	1824	3274
P01	m54164Ue_210929_074610/4785345/ccs	5646	7010
P01	m54164Ue_210929_074610/118031386/ccs	4404	5257
P01	m54164Ue_210929_074610/55379532/ccs	7110	7887
P01	m54164Ue_210929_074610/109512678/ccs	6108	6366
P01	m54164Ue_210929_074610/109512982/ccs	5574	7307
P01	m54164Ue_210929_074610/179701053/ccs	7044	7627
P01	m54164Ue_210929_074610/146541052/ccs	3282	4584
P01	m54164Ue_210929_074610/109577490/ccs	5652	6374
P01	m54164Ue_210929_074610/170788414/ccs	4260	4421
P01	m54164Ue_210929_074610/150931418/ccs	7164	8635
P01	m54164Ue_210929_074610/28836352/ccs	3036	3510
P01	m54164Ue_210929_074610/85199525/ccs	2712	3039
P01	m54164Ue_210929_074610/88867424/ccs	3870	4358
P01	m54164Ue_210929_074610/88867409/ccs	13134	13516
P01	m54164Ue_210929_074610/69862585/ccs	3954	4656
P01	m54164Ue_210929_074610/170002366/ccs	5484	5818
P01	m54164Ue_210929_074610/98698039/ccs	3060	3395
P01	m54164Ue_210929_074610/78709494/ccs	3840	4280
P01	m54164Ue_210929_074610/156107891/ccs	8880	10353
P01	m54164Ue_210929_074610/67371537/ccs	8754	8915
P01	m54164Ue_210929_074610/156107401/ccs	10146	10577
P01	m54164Ue_210929_074610/139528606/ccs	6198	6688
P01	m54164Ue_210929_074610/1311932/ccs	11790	13498
P01	m54164Ue_210929_074610/12190535/ccs	5100	5409
P01	m54164Ue_210929_074610/156107254/ccs	8682	9183
P01	m54164Ue_210929_074610/161023845/ccs	5358	6380
P01	m54164Ue_210929_074610/169214636/ccs	5688	7221
P01	m54164Ue_210929_074610/78711300/ccs	4590	5440
P01	m54164Ue_210929_074610/139593403/ccs	2880	3028
P01	m54164Ue_210929_074610/1313312/ccs	5652	6362
P01	m54164Ue_210929_074610/44567065/ccs	6546	7329
P01	m54164Ue_210929_074610/132973956/ccs	7206	8722
P01	m54164Ue_210929_074610/139593881/ccs	5466	6031
P01	m54164Ue_210929_074610/44696640/ccs	5568	5971
P01	m54164Ue_210929_074610/161023215/ccs	4878	5482
P01	m54164Ue_210929_074610/12192449/ccs	2568	3000
P01	m54164Ue_210929_074610/69208112/ccs	7008	9002
P01	m54164Ue_210929_074610/12192395/ccs	4842	5414
P01	m54164Ue_210929_074610/48432002/ccs	6396	7797
P01	m54164Ue_210929_074610/133234830/ccs	3048	3590
P01	m54164Ue_210929_074610/44763192/ccs	5316	6529
P01	m54164Ue_210929_074610/12190802/ccs	4422	5083
P01	m54164Ue_210929_074610/173802154/ccs	4338	5003
P01	m54164Ue_210929_074610/133170644/ccs	6564	7193
P01	m54164Ue_210929_074610/60426349/ccs	2634	4013
P01	m54164Ue_210929_074610/98567156/ccs	4554	5488
P01	m54164Ue_210929_074610/60426167/ccs	4140	5143
P01	m54164Ue_210929_074610/78644212/ccs	7920	8462
P01	m54164Ue_210929_074610/17105533/ccs	4188	4569
P01	m54164Ue_210929_074610/139527411/ccs	3738	4543
P01	m54164Ue_210929_074610/48497820/ccs	6618	7518
P01	m54164Ue_210929_074610/132841728/ccs	4998	5485
P01	m54164Ue_210929_074610/12125049/ccs	858	999
P01	m54164Ue_210929_074610/170133566/ccs	3492	4485
P01	m54164Ue_210929_074610/98959841/ccs	8244	9453
P01	m54164Ue_210929_074610/98961911/ccs	3882	4300
P01	m54164Ue_210929_074610/93783506/ccs	6108	7058
P01	m54164Ue_210929_074610/161088142/ccs	6756	7270
P01	m54164Ue_210929_074610/99090723/ccs	5562	6419
P01	m54164Ue_210929_074610/155977660/ccs	9774	10466
P01	m54164Ue_210929_074610/99092272/ccs	6444	7013
P01	m54164Ue_210929_074610/78842611/ccs	3774	4540
P01	m54164Ue_210929_074610/48628310/ccs	6210	7819
P01	m54164Ue_210929_074610/170329748/ccs	6306	8795
P01	m54164Ue_210929_074610/155912951/ccs	6660	8128
P01	m54164Ue_210929_074610/11995515/ccs	4728	5779
P01	m54164Ue_210929_074610/44368727/ccs	5160	5551
P01	m54164Ue_210929_074610/132449789/ccs	4632	5193
P01	m54164Ue_210929_074610/98896709/ccs	3276	3731
P01	m54164Ue_210929_074610/132514946/ccs	3072	3714
P01	m54164Ue_210929_074610/93783976/ccs	4170	5068
P01	m54164Ue_210929_074610/132777639/ccs	5742	6500
P01	m54164Ue_210929_074610/132776540/ccs	5292	5843
P01	m54164Ue_210929_074610/44566265/ccs	4140	5115
P01	m54164Ue_210929_074610/62589398/ccs	4362	4760
P01	m54164Ue_210929_074610/17369417/ccs	5196	5916
P01	m54164Ue_210929_074610/93848629/ccs	5634	6399
P01	m54164Ue_210929_074610/60358992/ccs	5490	5993
P01	m54164Ue_210929_074610/75696018/ccs	5448	6061
P01	m54164Ue_210929_074610/17434815/ccs	6096	7560
P01	m54164Ue_210929_074610/78839819/ccs	3852	3902
P01	m54164Ue_210929_074610/78839925/ccs	5328	5632
P01	m54164Ue_210929_074610/98896155/ccs	5076	6705
P01	m54164Ue_210929_074610/132516198/ccs	5364	5985
P01	m54164Ue_210929_074610/48562931/ccs	3078	3551
P01	m54164Ue_210929_074610/69272812/ccs	7002	9504
P01	m54164Ue_210929_074610/17041866/ccs	9534	9712
P01	m54164Ue_210929_074610/44827012/ccs	4224	5164
P01	m54164Ue_210929_074610/156238193/ccs	6858	7799
P01	m54164Ue_210929_074610/133301323/ccs	7542	8072
P01	m54164Ue_210929_074610/97977462/ccs	4566	4903
P01	m54164Ue_210929_074610/1050822/ccs	6936	7622
P01	m54164Ue_210929_074610/134022245/ccs	6846	7438
P01	m54164Ue_210929_074610/60688077/ccs	4932	5840
P01	m54164Ue_210929_074610/177735195/ccs	9084	9459
P01	m54164Ue_210929_074610/48300885/ccs	5046	5412
P01	m54164Ue_210929_074610/60688793/ccs	4968	5191
P01	m54164Ue_210929_074610/16581959/ccs	6714	7533
P01	m54164Ue_210929_074610/139265096/ccs	5400	6027
P01	m54164Ue_210929_074610/12388101/ccs	7518	8196
P01	m54164Ue_210929_074610/160892692/ccs	4530	4677
P01	m54164Ue_210929_074610/139265823/ccs	5370	5677
P01	m54164Ue_210929_074610/16582858/ccs	3900	5357
P01	m54164Ue_210929_074610/98044621/ccs	4824	5974
P01	m54164Ue_210929_074610/94111856/ccs	7614	8155
P01	m54164Ue_210929_074610/45157176/ccs	7206	7763
P01	m54164Ue_210929_074610/97976748/ccs	5196	5877
P01	m54164Ue_210929_074610/69075938/ccs	3246	3625
P01	m54164Ue_210929_074610/16253088/ccs	5622	7003
P01	m54164Ue_210929_074610/171377930/ccs	5928	7093
P01	m54164Ue_210929_074610/75958726/ccs	6828	7626
P01	m54164Ue_210929_074610/16254271/ccs	4692	5390
P01	m54164Ue_210929_074610/156566301/ccs	3702	4176
P01	m54164Ue_210929_074610/134284437/ccs	6618	7356
P01	m54164Ue_210929_074610/134284223/ccs	6498	7122
P01	m54164Ue_210929_074610/16255375/ccs	3048	3553
P01	m54164Ue_210929_074610/97847518/ccs	4416	4729
P01	m54164Ue_210929_074610/16450783/ccs	4452	4662
P01	m54164Ue_210929_074610/60752964/ccs	7560	9331
P01	m54164Ue_210929_074610/78318413/ccs	4266	4860
P01	m54164Ue_210929_074610/94176029/ccs	2940	3827
P01	m54164Ue_210929_074610/1049950/ccs	4626	5189
P01	m54164Ue_210929_074610/60752142/ccs	4512	4829
P01	m54164Ue_210929_074610/133825413/ccs	7596	8773
P01	m54164Ue_210929_074610/155912300/ccs	5148	5594
P01	m54164Ue_210929_074610/60622757/ccs	2010	3411
P01	m54164Ue_210929_074610/133759668/ccs	6768	7249
P01	m54164Ue_210929_074610/98306817/ccs	3480	4944
P01	m54164Ue_210929_074610/1181351/ccs	9960	11096
P01	m54164Ue_210929_074610/160238076/ccs	4218	4401
P01	m54164Ue_210929_074610/60492231/ccs	4296	4881
P01	m54164Ue_210929_074610/98372262/ccs	4614	5134
P01	m54164Ue_210929_074610/16974596/ccs	4116	5838
P01	m54164Ue_210929_074610/93981396/ccs	4956	5523
P01	m54164Ue_210929_074610/98435585/ccs	6798	7411
P01	m54164Ue_210929_074610/98435989/ccs	3966	5318
P01	m54164Ue_210929_074610/93980492/ccs	4104	4822
P01	m54164Ue_210929_074610/12256373/ccs	2904	3707
P01	m54164Ue_210929_074610/67897662/ccs	7230	8738
P01	m54164Ue_210929_074610/139463302/ccs	3588	4766
P01	m54164Ue_210929_074610/156239417/ccs	6198	7014
P01	m54164Ue_210929_074610/139461714/ccs	8898	10406
P01	m54164Ue_210929_074610/139396152/ccs	6822	8247
P01	m54164Ue_210929_074610/48367206/ccs	5958	7312
P01	m54164Ue_210929_074610/166068959/ccs	7068	8241
P01	m54164Ue_210929_074610/98174849/ccs	6744	7929
P01	m54164Ue_210929_074610/48366345/ccs	5448	6828
P01	m54164Ue_210929_074610/98239883/ccs	6030	6669
P01	m54164Ue_210929_074610/133696302/ccs	8364	9783
P01	m54164Ue_210929_074610/160238330/ccs	5784	6448
P01	m54164Ue_210929_074610/44959479/ccs	5178	5580
P01	m54164Ue_210929_074610/69141942/ccs	3744	4391
P01	m54164Ue_210929_074610/60556915/ccs	5754	6292
P01	m54164Ue_210929_074610/67961914/ccs	5640	6589
P01	m54164Ue_210929_074610/16779027/ccs	4644	6017
P01	m54164Ue_210929_074610/171379006/ccs	5406	6007
P01	m54164Ue_210929_074610/98305688/ccs	2598	3101
P01	m54164Ue_210929_074610/16779935/ccs	2886	3311
P01	m54164Ue_210929_074610/1180570/ccs	3204	3690
P01	m54164Ue_210929_074610/60556545/ccs	2580	2773
P01	m54164Ue_210929_074610/166069442/ccs	4758	5846
P01	m54164Ue_210929_074610/75958819/ccs	8172	9726
P01	m54164Ue_210929_074610/44304951/ccs	4386	5092
P01	m54164Ue_210929_074610/132383708/ccs	3912	4849
P01	m54164Ue_210929_074610/43713800/ccs	9954	11278
P01	m54164Ue_210929_074610/100075288/ccs	3414	3830
P01	m54164Ue_210929_074610/155583375/ccs	3876	4470
P01	m54164Ue_210929_074610/48957120/ccs	4506	4961
P01	m54164Ue_210929_074610/155582843/ccs	4956	5584
P01	m54164Ue_210929_074610/100205169/ccs	4380	4652
P01	m54164Ue_210929_074610/131138905/ccs	2520	2955
P01	m54164Ue_210929_074610/100205308/ccs	3918	4433
P01	m54164Ue_210929_074610/11536691/ccs	9534	10273
P01	m54164Ue_210929_074610/1706598/ccs	4170	4884
P01	m54164Ue_210929_074610/158140571/ccs	5196	6667
P01	m54164Ue_210929_074610/93389032/ccs	4698	5198
P01	m54164Ue_210929_074610/100207224/ccs	5808	6445
P01	m54164Ue_210929_074610/18548791/ccs	7188	7353
P01	m54164Ue_210929_074610/1706411/ccs	1638	2368
P01	m54164Ue_210929_074610/67699672/ccs	5880	6698
P01	m54164Ue_210929_074610/75432873/ccs	3426	4222
P01	m54164Ue_210929_074610/131138999/ccs	3882	5281
P01	m54164Ue_210929_074610/43843966/ccs	7386	8358
P01	m54164Ue_210929_074610/131335258/ccs	3666	4330
P01	m54164Ue_210929_074610/18351377/ccs	6846	8586
P01	m54164Ue_210929_074610/18351800/ccs	4026	5036
P01	m54164Ue_210929_074610/43779813/ccs	4860	5861
P01	m54164Ue_210929_074610/158140011/ccs	7332	7878
P01	m54164Ue_210929_074610/100074426/ccs	3822	4387
P01	m54164Ue_210929_074610/93456700/ccs	7206	7883
P01	m54164Ue_210929_074610/131269179/ccs	2268	2579
P01	m54164Ue_210929_074610/155585129/ccs	7110	8135
P01	m54164Ue_210929_074610/131203198/ccs	3840	5295
P01	m54164Ue_210929_074610/18481257/ccs	3888	4831
P01	m54164Ue_210929_074610/140379791/ccs	5112	5862
P01	m54164Ue_210929_074610/140380079/ccs	3024	3576
P01	m54164Ue_210929_074610/131269671/ccs	5712	5906
P01	m54164Ue_210929_074610/131008472/ccs	6462	6948
P01	m54164Ue_210929_074610/18548991/ccs	5088	6533
P01	m54164Ue_210929_074610/43518649/ccs	6420	7201
P01	m54164Ue_210929_074610/43321737/ccs	6528	7344
P01	m54164Ue_210929_074610/140642403/ccs	4344	5686
P01	m54164Ue_210929_074610/18810948/ccs	10542	10968
P01	m54164Ue_210929_074610/155387638/ccs	6006	7416
P01	m54164Ue_210929_074610/161350514/ccs	3174	4078
P01	m54164Ue_210929_074610/79626580/ccs	4920	5741
P01	m54164Ue_210929_074610/93259161/ccs	4902	5250
P01	m54164Ue_210929_074610/79626623/ccs	6318	6870
P01	m54164Ue_210929_074610/11404075/ccs	3780	3913
P01	m54164Ue_210929_074610/43319570/ccs	5460	5787
P01	m54164Ue_210929_074610/100597989/ccs	3360	3530
P01	m54164Ue_210929_074610/130615705/ccs	5562	6651
P01	m54164Ue_210929_074610/43319470/ccs	5856	7189
P01	m54164Ue_210929_074610/11403874/ccs	5532	6151
P01	m54164Ue_210929_074610/67635612/ccs	7062	7962
P01	m54164Ue_210929_074610/59705398/ccs	1284	1484
P01	m54164Ue_210929_074610/177343123/ccs	4320	4619
P01	m54164Ue_210929_074610/130811431/ccs	13794	14520
P01	m54164Ue_210929_074610/100272428/ccs	5376	5983
P01	m54164Ue_210929_074610/79431720/ccs	7176	8291
P01	m54164Ue_210929_074610/43516897/ccs	5286	5933
P01	m54164Ue_210929_074610/75432530/ccs	3228	3738
P01	m54164Ue_210929_074610/18613419/ccs	4548	5089
P01	m54164Ue_210929_074610/75432173/ccs	4974	6163
P01	m54164Ue_210929_074610/100338348/ccs	3246	3704
P01	m54164Ue_210929_074610/158141092/ccs	4506	5896
P01	m54164Ue_210929_074610/11471069/ccs	7542	8097
P01	m54164Ue_210929_074610/158141152/ccs	1344	1545
P01	m54164Ue_210929_074610/100402197/ccs	7560	8169
P01	m54164Ue_210929_074610/100403638/ccs	4422	5414
P01	m54164Ue_210929_074610/100466969/ccs	3912	4874
P01	m54164Ue_210929_074610/18743774/ccs	4956	5113
P01	m54164Ue_210929_074610/100467375/ccs	4758	5527
P01	m54164Ue_210929_074610/140314023/ccs	5958	6579
P01	m54164Ue_210929_074610/79235590/ccs	4920	5551
P01	m54164Ue_210929_074610/140313667/ccs	5718	6679
P01	m54164Ue_210929_074610/140313371/ccs	282	299
P01	m54164Ue_210929_074610/60162414/ccs	3678	4335
P01	m54164Ue_210929_074610/17827982/ccs	6408	7466
P01	m54164Ue_210929_074610/17891560/ccs	6426	7066
P01	m54164Ue_210929_074610/1507978/ccs	2616	3559
P01	m54164Ue_210929_074610/17891709/ccs	5220	5691
P01	m54164Ue_210929_074610/44171552/ccs	7902	8324
P01	m54164Ue_210929_074610/79036757/ccs	7434	8086
P01	m54164Ue_210929_074610/161153991/ccs	6090	6457
P01	m54164Ue_210929_074610/44108106/ccs	8418	10014
P01	m54164Ue_210929_074610/60097730/ccs	4776	5253
P01	m54164Ue_210929_074610/44108002/ccs	7482	8160
P01	m54164Ue_210929_074610/60097672/ccs	2736	3176
P01	m54164Ue_210929_074610/60097057/ccs	5946	6797
P01	m54164Ue_210929_074610/93651707/ccs	5490	6128
P01	m54164Ue_210929_074610/131991155/ccs	3852	4578
P01	m54164Ue_210929_074610/139921560/ccs	4110	4320
P01	m54164Ue_210929_074610/161090166/ccs	6120	7531
P01	m54164Ue_210929_074610/60163303/ccs	5286	6159
P01	m54164Ue_210929_074610/165938085/ccs	2718	3259
P01	m54164Ue_210929_074610/17695997/ccs	5292	6221
P01	m54164Ue_210929_074610/78908109/ccs	3516	3909
P01	m54164Ue_210929_074610/11994220/ccs	5064	5988
P01	m54164Ue_210929_074610/132317471/ccs	4680	5482
P01	m54164Ue_210929_074610/60228003/ccs	5484	5955
P01	m54164Ue_210929_074610/1443875/ccs	6588	7245
P01	m54164Ue_210929_074610/99287994/ccs	4866	5600
P01	m54164Ue_210929_074610/132252996/ccs	8292	9297
P01	m54164Ue_210929_074610/93718969/ccs	6846	8628
P01	m54164Ue_210929_074610/139856546/ccs	2760	3764
P01	m54164Ue_210929_074610/78972347/ccs	4590	4990
P01	m54164Ue_210929_074610/155910627/ccs	9000	9814
P01	m54164Ue_210929_074610/17761916/ccs	3270	3442
P01	m54164Ue_210929_074610/60163729/ccs	3474	4019
P01	m54164Ue_210929_074610/1509823/ccs	5544	6258
P01	m54164Ue_210929_074610/48628681/ccs	6948	7816
P01	m54164Ue_210929_074610/62719353/ccs	5886	7371
P01	m54164Ue_210929_074610/131924659/ccs	4518	6128
P01	m54164Ue_210929_074610/62784690/ccs	7386	9067
P01	m54164Ue_210929_074610/165872038/ccs	6798	7647
P01	m54164Ue_210929_074610/43911180/ccs	4788	5490
P01	m54164Ue_210929_074610/177471910/ccs	6942	8741
P01	m54164Ue_210929_074610/99748528/ccs	5034	5694
P01	m54164Ue_210929_074610/43910498/ccs	6300	6964
P01	m54164Ue_210929_074610/131533385/ccs	6786	7741
P01	m54164Ue_210929_074610/131532949/ccs	3474	4049
P01	m54164Ue_210929_074610/59967297/ccs	3630	4523
P01	m54164Ue_210929_074610/140249456/ccs	3330	4227
P01	m54164Ue_210929_074610/18287150/ccs	5178	6908
P01	m54164Ue_210929_074610/62785346/ccs	3348	4184
P01	m54164Ue_210929_074610/160170458/ccs	6246	7128
P01	m54164Ue_210929_074610/171508275/ccs	6858	7681
P01	m54164Ue_210929_074610/171507914/ccs	2916	3217
P01	m54164Ue_210929_074610/131533401/ccs	2514	4065
P01	m54164Ue_210929_074610/131662890/ccs	3150	3818
P01	m54164Ue_210929_074610/62784499/ccs	6294	7729
P01	m54164Ue_210929_074610/155781237/ccs	4110	4714
P01	m54164Ue_210929_074610/79103448/ccs	5268	5528
P01	m54164Ue_210929_074610/44041355/ccs	4872	5198
P01	m54164Ue_210929_074610/140117325/ccs	5004	5935
P01	m54164Ue_210929_074610/140117466/ccs	2946	3709
P01	m54164Ue_210929_074610/93588032/ccs	5100	5542
P01	m54164Ue_210929_074610/180292033/ccs	4944	5679
P01	m54164Ue_210929_074610/11798015/ccs	6114	6574
P01	m54164Ue_210929_074610/18088950/ccs	5238	5664
P01	m54164Ue_210929_074610/173868337/ccs	5220	5871
P01	m54164Ue_210929_074610/18089790/ccs	5136	5729
P01	m54164Ue_210929_074610/43977085/ccs	4170	4476
P01	m54164Ue_210929_074610/161155920/ccs	2874	3295
P01	m54164Ue_210929_074610/160171366/ccs	4344	5252
P01	m54164Ue_210929_074610/43976256/ccs	4704	5447
P01	m54164Ue_210929_074610/140053067/ccs	5802	6653
P01	m54164Ue_210929_074610/134349563/ccs	4230	4677
P01	m54164Ue_210929_074610/60820317/ccs	6324	7136
P01	m54164Ue_210929_074610/94178011/ccs	4800	5180
P01	m54164Ue_210929_074610/96076987/ccs	3906	4039
P01	m54164Ue_210929_074610/13306215/ccs	2928	3089
P01	m54164Ue_210929_074610/96078096/ccs	6510	8313
P01	m54164Ue_210929_074610/76483329/ccs	8736	9352
P01	m54164Ue_210929_074610/13305908/ccs	3978	4744
P01	m54164Ue_210929_074610/61538728/ccs	6726	7905
P01	m54164Ue_210929_074610/96076977/ccs	2586	2968
P01	m54164Ue_210929_074610/138281582/ccs	5088	5828
P01	m54164Ue_210929_074610/77333643/ccs	4926	6102
P01	m54164Ue_210929_074610/14486118/ccs	4404	4945
P01	m54164Ue_210929_074610/47646069/ccs	7230	8583
P01	m54164Ue_210929_074610/96208253/ccs	4434	4736
P01	m54164Ue_210929_074610/46467617/ccs	4362	5142
P01	m54164Ue_210929_074610/76481761/ccs	6348	6944
P01	m54164Ue_210929_074610/62063075/ccs	2802	3391
P01	m54164Ue_210929_074610/46466070/ccs	6420	7185
P01	m54164Ue_210929_074610/136579808/ccs	4404	5038
P01	m54164Ue_210929_074610/136643430/ccs	7662	8328
P01	m54164Ue_210929_074610/14353663/ccs	4002	4943
P01	m54164Ue_210929_074610/95945438/ccs	6150	7097
P01	m54164Ue_210929_074610/138150928/ccs	2286	2819
P01	m54164Ue_210929_074610/61540491/ccs	7722	8667
P01	m54164Ue_210929_074610/160434787/ccs	3972	4233
P01	m54164Ue_210929_074610/94963119/ccs	3948	4202
P01	m54164Ue_210929_074610/136643172/ccs	4584	5526
P01	m54164Ue_210929_074610/263456/ccs	9396	11206
P01	m54164Ue_210929_074610/96011780/ccs	2322	3984
P01	m54164Ue_210929_074610/178194935/ccs	8772	9902
P01	m54164Ue_210929_074610/157420142/ccs	2178	2637
P01	m54164Ue_210929_074610/136643920/ccs	5142	6105
P01	m54164Ue_210929_074610/264150/ccs	7326	8234
P01	m54164Ue_210929_074610/96076715/ccs	5958	6990
P01	m54164Ue_210929_074610/14418357/ccs	1770	2440
P01	m54164Ue_210929_074610/157353466/ccs	6996	7742
P01	m54164Ue_210929_074610/13240012/ccs	7152	7750
P01	m54164Ue_210929_074610/77333946/ccs	4908	6130
P01	m54164Ue_210929_074610/14746107/ccs	5352	5945
P01	m54164Ue_210929_074610/94831257/ccs	7008	7491
P01	m54164Ue_210929_074610/77399849/ccs	6420	6636
P01	m54164Ue_210929_074610/62128748/ccs	5592	6178
P01	m54164Ue_210929_074610/76416563/ccs	4812	5252
P01	m54164Ue_210929_074610/14747608/ccs	7236	8025
P01	m54164Ue_210929_074610/61409904/ccs	3228	3842
P01	m54164Ue_210929_074610/14748048/ccs	4620	5238
P01	m54164Ue_210929_074610/77400657/ccs	4374	5968
P01	m54164Ue_210929_074610/96469369/ccs	2556	3136
P01	m54164Ue_210929_074610/14811377/ccs	3006	3624
P01	m54164Ue_210929_074610/96470388/ccs	4518	6016
P01	m54164Ue_210929_074610/136184146/ccs	4458	5827
P01	m54164Ue_210929_074610/77400818/ccs	3510	4207
P01	m54164Ue_210929_074610/14748143/ccs	2526	2876
P01	m54164Ue_210929_074610/177997598/ccs	3732	4638
P01	m54164Ue_210929_074610/61473087/ccs	7068	7606
P01	m54164Ue_210929_074610/14680963/ccs	2844	4441
P01	m54164Ue_210929_074610/160630240/ccs	8466	9106
P01	m54164Ue_210929_074610/61474310/ccs	8934	10454
P01	m54164Ue_210929_074610/14615892/ccs	5634	6406
P01	m54164Ue_210929_074610/173539703/ccs	3030	3494
P01	m54164Ue_210929_074610/166331103/ccs	3312	4432
P01	m54164Ue_210929_074610/46401673/ccs	5658	7015
P01	m54164Ue_210929_074610/96274698/ccs	4224	4503
P01	m54164Ue_210929_074610/96274978/ccs	1842	2382
P01	m54164Ue_210929_074610/76481388/ccs	5490	6046
P01	m54164Ue_210929_074610/393576/ccs	2436	2439
P01	m54164Ue_210929_074610/166330962/ccs	3240	3490
P01	m54164Ue_210929_074610/76481157/ccs	4560	6074
P01	m54164Ue_210929_074610/136315428/ccs	5232	6113
P01	m54164Ue_210929_074610/46400519/ccs	3714	5036
P01	m54164Ue_210929_074610/96338998/ccs	3564	4397
P01	m54164Ue_210929_074610/136774878/ccs	8742	9687
P01	m54164Ue_210929_074610/95881766/ccs	1764	3398
P01	m54164Ue_210929_074610/138086952/ccs	5592	6023
P01	m54164Ue_210929_074610/157549280/ccs	4044	4087
P01	m54164Ue_210929_074610/61932640/ccs	4782	5063
P01	m54164Ue_210929_074610/66016/ccs	4980	5463
P01	m54164Ue_210929_074610/76874168/ccs	3816	5171
P01	m54164Ue_210929_074610/13959631/ccs	4656	5451
P01	m54164Ue_210929_074610/47186807/ccs	4368	5305
P01	m54164Ue_210929_074610/137823922/ccs	3342	4382
P01	m54164Ue_210929_074610/61932126/ccs	5952	7010
P01	m54164Ue_210929_074610/76874781/ccs	5454	5748
P01	m54164Ue_210929_074610/76875359/ccs	5046	5982
P01	m54164Ue_210929_074610/76876224/ccs	4158	5221
P01	m54164Ue_210929_074610/47120874/ccs	3828	4596
P01	m54164Ue_210929_074610/95487505/ccs	5094	5835
P01	m54164Ue_210929_074610/137233114/ccs	2748	3353
P01	m54164Ue_210929_074610/137168293/ccs	3864	4909
P01	m54164Ue_210929_074610/13960110/ccs	4452	5485
P01	m54164Ue_210929_074610/13895859/ccs	6258	7301
P01	m54164Ue_210929_074610/137757531/ccs	4638	4925
P01	m54164Ue_210929_074610/13894780/ccs	4122	4636
P01	m54164Ue_210929_074610/160499649/ccs	4542	5470
P01	m54164Ue_210929_074610/13699676/ccs	4086	4383
P01	m54164Ue_210929_074610/76744280/ccs	6606	7727
P01	m54164Ue_210929_074610/157876747/ccs	4644	5251
P01	m54164Ue_210929_074610/178129287/ccs	3606	4334
P01	m54164Ue_210929_074610/47317421/ccs	4074	4212
P01	m54164Ue_210929_074610/76808407/ccs	5334	5799
P01	m54164Ue_210929_074610/13829194/ccs	2628	3579
P01	m54164Ue_210929_074610/137692689/ccs	4374	5413
P01	m54164Ue_210929_074610/137431062/ccs	3978	5244
P01	m54164Ue_210929_074610/171247406/ccs	2886	3451
P01	m54164Ue_210929_074610/178192858/ccs	5934	6860
P01	m54164Ue_210929_074610/157811908/ccs	5190	6111
P01	m54164Ue_210929_074610/95356037/ccs	7674	9226
P01	m54164Ue_210929_074610/76809483/ccs	3618	4650
P01	m54164Ue_210929_074610/157682463/ccs	7806	9527
P01	m54164Ue_210929_074610/14812530/ccs	5028	5636
P01	m54164Ue_210929_074610/68617299/ccs	4482	5190
P01	m54164Ue_210929_074610/68422241/ccs	5310	6892
P01	m54164Ue_210929_074610/178127665/ccs	3450	4163
P01	m54164Ue_210929_074610/137036870/ccs	5184	5425
P01	m54164Ue_210929_074610/46924696/ccs	5748	6358
P01	m54164Ue_210929_074610/137956133/ccs	2184	2574
P01	m54164Ue_210929_074610/95748933/ccs	5166	5530
P01	m54164Ue_210929_074610/173409149/ccs	5850	6128
P01	m54164Ue_210929_074610/169019411/ccs	5838	6232
P01	m54164Ue_210929_074610/137036348/ccs	4584	5079
P01	m54164Ue_210929_074610/77135920/ccs	4344	5244
P01	m54164Ue_210929_074610/136970409/ccs	6318	6712
P01	m54164Ue_210929_074610/95816274/ccs	3912	5144
P01	m54164Ue_210929_074610/14222735/ccs	6120	7019
P01	m54164Ue_210929_074610/14224065/ccs	3516	3792
P01	m54164Ue_210929_074610/14352452/ccs	9318	9920
P01	m54164Ue_210929_074610/138020367/ccs	5514	6445
P01	m54164Ue_210929_074610/14091901/ccs	5604	6585
P01	m54164Ue_210929_074610/95684623/ccs	6108	7014
P01	m54164Ue_210929_074610/137038341/ccs	12114	13283
P01	m54164Ue_210929_074610/137889496/ccs	8520	9637
P01	m54164Ue_210929_074610/68120/ccs	4362	5451
P01	m54164Ue_210929_074610/95552734/ccs	5256	5774
P01	m54164Ue_210929_074610/13567164/ccs	5640	6138
P01	m54164Ue_210929_074610/47449173/ccs	4650	5682
P01	m54164Ue_210929_074610/169019662/ccs	6156	6319
P01	m54164Ue_210929_074610/13566520/ccs	4056	4154
P01	m54164Ue_210929_074610/14027128/ccs	6978	7957
P01	m54164Ue_210929_074610/46991450/ccs	3138	3839
P01	m54164Ue_210929_074610/171248153/ccs	5226	5737
P01	m54164Ue_210929_074610/76614343/ccs	3390	3896
P01	m54164Ue_210929_074610/76614207/ccs	4938	7000
P01	m54164Ue_210929_074610/14091240/ccs	5388	6132
P01	m54164Ue_210929_074610/160564539/ccs	7302	7635
P01	m54164Ue_210929_074610/95030057/ccs	5424	6178
P01	m54164Ue_210929_074610/14025947/ccs	8994	9199
P01	m54164Ue_210929_074610/460432/ccs	8454	10016
P01	m54164Ue_210929_074610/47777314/ccs	4686	5273
P01	m54164Ue_210929_074610/94766033/ccs	3222	3925
P01	m54164Ue_210929_074610/68158345/ccs	4818	5932
P01	m54164Ue_210929_074610/15729156/ccs	6426	7888
P01	m54164Ue_210929_074610/15729593/ccs	6108	8024
P01	m54164Ue_210929_074610/48038904/ccs	4998	5560
P01	m54164Ue_210929_074610/76154959/ccs	3114	4484
P01	m54164Ue_210929_074610/12716118/ccs	4338	5663
P01	m54164Ue_210929_074610/45679633/ccs	7554	9254
P01	m54164Ue_210929_074610/45679349/ccs	6390	6603
P01	m54164Ue_210929_074610/94374551/ccs	5166	5869
P01	m54164Ue_210929_074610/156764044/ccs	5394	5956
P01	m54164Ue_210929_074610/134875681/ccs	5466	5708
P01	m54164Ue_210929_074610/173671364/ccs	4116	5148
P01	m54164Ue_210929_074610/97452868/ccs	4794	5450
P01	m54164Ue_210929_074610/45615308/ccs	4584	6026
P01	m54164Ue_210929_074610/61016646/ccs	2952	3684
P01	m54164Ue_210929_074610/135005954/ccs	8886	9165
P01	m54164Ue_210929_074610/169149856/ccs	4236	4685
P01	m54164Ue_210929_074610/135006117/ccs	7434	8334
P01	m54164Ue_210929_074610/135333689/ccs	4572	5703
P01	m54164Ue_210929_074610/15467540/ccs	8916	10677
P01	m54164Ue_210929_074610/15468103/ccs	7290	8720
P01	m54164Ue_210929_074610/61082400/ccs	3042	3866
P01	m54164Ue_210929_074610/160761048/ccs	4944	5627
P01	m54164Ue_210929_074610/61082030/ccs	4926	6234
P01	m54164Ue_210929_074610/45745751/ccs	5262	6154
P01	m54164Ue_210929_074610/45745646/ccs	2952	3365
P01	m54164Ue_210929_074610/12781500/ccs	5484	6245
P01	m54164Ue_210929_074610/156830481/ccs	4404	5168
P01	m54164Ue_210929_074610/135071684/ccs	4338	5117
P01	m54164Ue_210929_074610/45745085/ccs	5898	6805
P01	m54164Ue_210929_074610/178324437/ccs	8892	9965
P01	m54164Ue_210929_074610/135006533/ccs	4080	4514
P01	m54164Ue_210929_074610/97387408/ccs	6432	6993
P01	m54164Ue_210929_074610/77988312/ccs	3618	4486
P01	m54164Ue_210929_074610/135334311/ccs	4374	5730
P01	m54164Ue_210929_074610/134873277/ccs	4308	4784
P01	m54164Ue_210929_074610/15925592/ccs	3948	4232
P01	m54164Ue_210929_074610/134546439/ccs	7242	8141
P01	m54164Ue_210929_074610/78120100/ccs	6096	6774
P01	m54164Ue_210929_074610/45482579/ccs	4140	5239
P01	m54164Ue_210929_074610/139004357/ccs	3654	3975
P01	m54164Ue_210929_074610/983766/ccs	7182	7566
P01	m54164Ue_210929_074610/45417852/ccs	5118	5276
P01	m54164Ue_210929_074610/156633682/ccs	3720	4545
P01	m54164Ue_210929_074610/97714736/ccs	4116	5487
P01	m54164Ue_210929_074610/168888022/ccs	3942	4754
P01	m54164Ue_210929_074610/69075113/ccs	5106	5966
P01	m54164Ue_210929_074610/984324/ccs	9882	10468
P01	m54164Ue_210929_074610/134350199/ccs	5220	5992
P01	m54164Ue_210929_074610/45351238/ccs	6432	7013
P01	m54164Ue_210929_074610/158008480/ccs	6588	7293
P01	m54164Ue_210929_074610/68028869/ccs	9066	10333
P01	m54164Ue_210929_074610/160302922/ccs	6204	7028
P01	m54164Ue_210929_074610/60885698/ccs	2268	3179
P01	m54164Ue_210929_074610/156633755/ccs	4782	5221
P01	m54164Ue_210929_074610/158007916/ccs	3930	5325
P01	m54164Ue_210929_074610/48104309/ccs	6090	7453
P01	m54164Ue_210929_074610/918079/ccs	2136	2166
P01	m54164Ue_210929_074610/45549529/ccs	7704	8469
P01	m54164Ue_210929_074610/97518796/ccs	5484	6136
P01	m54164Ue_210929_074610/68093642/ccs	5118	5737
P01	m54164Ue_210929_074610/97583163/ccs	7110	8466
P01	m54164Ue_210929_074610/78055438/ccs	3900	4203
P01	m54164Ue_210929_074610/134611770/ccs	2706	3107
P01	m54164Ue_210929_074610/45548016/ccs	6726	7707
P01	m54164Ue_210929_074610/171181951/ccs	5574	6082
P01	m54164Ue_210929_074610/156697665/ccs	4380	5466
P01	m54164Ue_210929_074610/134548105/ccs	5700	6141
P01	m54164Ue_210929_074610/78119268/ccs	1524	1559
P01	m54164Ue_210929_074610/45484149/ccs	5370	5483
P01	m54164Ue_210929_074610/134743163/ccs	9918	11075
P01	m54164Ue_210929_074610/1837409/ccs	3858	4153
P01	m54164Ue_210929_074610/62260052/ccs	9816	10878
P01	m54164Ue_210929_074610/135465275/ccs	6522	7026
P01	m54164Ue_210929_074610/590344/ccs	3666	3938
P01	m54164Ue_210929_074610/96733946/ccs	5058	6028
P01	m54164Ue_210929_074610/68225775/ccs	5142	5547
P01	m54164Ue_210929_074610/160368966/ccs	4908	5664
P01	m54164Ue_210929_074610/13043565/ccs	5292	6750
P01	m54164Ue_210929_074610/138609402/ccs	6060	6755
P01	m54164Ue_210929_074610/177996532/ccs	4968	5857
P01	m54164Ue_210929_074610/157092373/ccs	9630	10431
P01	m54164Ue_210929_074610/76350744/ccs	6372	6605
P01	m54164Ue_210929_074610/591414/ccs	3672	3934
P01	m54164Ue_210929_074610/591647/ccs	6420	7878
P01	m54164Ue_210929_074610/157944016/ccs	3990	5963
P01	m54164Ue_210929_074610/138610146/ccs	4530	5239
P01	m54164Ue_210929_074610/135922976/ccs	4500	5206
P01	m54164Ue_210929_074610/77530562/ccs	4494	5714
P01	m54164Ue_210929_074610/173541537/ccs	5496	6861
P01	m54164Ue_210929_074610/77466219/ccs	6354	6555
P01	m54164Ue_210929_074610/47842871/ccs	5076	5844
P01	m54164Ue_210929_074610/13109272/ccs	6474	7577
P01	m54164Ue_210929_074610/61344569/ccs	4314	4766
P01	m54164Ue_210929_074610/180487925/ccs	5706	7023
P01	m54164Ue_210929_074610/96602780/ccs	3312	3604
P01	m54164Ue_210929_074610/166529260/ccs	5658	6281
P01	m54164Ue_210929_074610/47841489/ccs	2646	3331
P01	m54164Ue_210929_074610/77465158/ccs	4542	5065
P01	m54164Ue_210929_074610/157157667/ccs	6618	7739
P01	m54164Ue_210929_074610/170264366/ccs	7362	7750
P01	m54164Ue_210929_074610/138544720/ccs	5652	6580
P01	m54164Ue_210929_074610/94636825/ccs	3750	4500
P01	m54164Ue_210929_074610/96667645/ccs	5388	5905
P01	m54164Ue_210929_074610/14878468/ccs	3246	3496
P01	m54164Ue_210929_074610/76351626/ccs	5214	5760
P01	m54164Ue_210929_074610/94636334/ccs	6498	7189
P01	m54164Ue_210929_074610/169149125/ccs	7614	9156
P01	m54164Ue_210929_074610/12847805/ccs	2910	3510
P01	m54164Ue_210929_074610/77531372/ccs	5304	6362
P01	m54164Ue_210929_074610/68224870/ccs	5514	6109
P01	m54164Ue_210929_074610/12976746/ccs	4824	5294
P01	m54164Ue_210929_074610/61277116/ccs	5370	5937
P01	m54164Ue_210929_074610/76284469/ccs	4638	5147
P01	m54164Ue_210929_074610/15270640/ccs	4476	4783
P01	m54164Ue_210929_074610/138742442/ccs	4800	5095
P01	m54164Ue_210929_074610/97125306/ccs	7764	8340
P01	m54164Ue_210929_074610/135661599/ccs	3408	4829
P01	m54164Ue_210929_074610/97125494/ccs	2784	3286
P01	m54164Ue_210929_074610/77662377/ccs	9102	9674
P01	m54164Ue_210929_074610/68879530/ccs	10680	11468
P01	m54164Ue_210929_074610/97126252/ccs	3036	3961
P01	m54164Ue_210929_074610/12912338/ccs	6018	6568
P01	m54164Ue_210929_074610/135530340/ccs	3738	4313
P01	m54164Ue_210929_074610/77791529/ccs	7038	7947
P01	m54164Ue_210929_074610/97125640/ccs	4278	4582
P01	m54164Ue_210929_074610/97060666/ccs	5196	5597
P01	m54164Ue_210929_074610/160695672/ccs	5064	6560
P01	m54164Ue_210929_074610/177932111/ccs	4152	4538
P01	m54164Ue_210929_074610/46006733/ccs	4884	5247
P01	m54164Ue_210929_074610/169149270/ccs	3192	4148
P01	m54164Ue_210929_074610/45943338/ccs	4962	5605
P01	m54164Ue_210929_074610/138674801/ccs	6054	6522
P01	m54164Ue_210929_074610/171182454/ccs	4506	5176
P01	m54164Ue_210929_074610/76349599/ccs	9270	9792
P01	m54164Ue_210929_074610/61278464/ccs	7074	7848
P01	m54164Ue_210929_074610/656493/ccs	4950	5203
P01	m54164Ue_210929_074610/77595909/ccs	4818	6150
P01	m54164Ue_210929_074610/15139525/ccs	5064	5604
P01	m54164Ue_210929_074610/45941906/ccs	5970	6619
P01	m54164Ue_210929_074610/77596759/ccs	7044	7605
P01	m54164Ue_210929_074610/68815338/ccs	5226	5878
P01	m54164Ue_210929_074610/135726589/ccs	7242	7843
P01	m54164Ue_210929_074610/135726445/ccs	5256	5733
P01	m54164Ue_210929_074610/135858481/ccs	5016	5769
P01	m54164Ue_210929_074610/130613749/ccs	6048	6705
P01	m54164Ue_210929_074610/32702636/ccs	2676	3596
P01	m54164Ue_210929_074610/20317326/ccs	7206	8422
P01	m54164Ue_210929_074610/160104892/ccs	6402	7412
P01	m54164Ue_210929_074610/10748826/ccs	4980	5559
P01	m54164Ue_210929_074610/43124769/ccs	3948	4799
P01	m54164Ue_210929_074610/141756359/ccs	8514	10171
P01	m54164Ue_210929_074610/128712867/ccs	5640	6048
P01	m54164Ue_210929_074610/92604305/ccs	6300	7312
P01	m54164Ue_210929_074610/128648674/ccs	7212	9603
P01	m54164Ue_210929_074610/2361562/ccs	2574	3384
P01	m54164Ue_210929_074610/1966740/ccs	3960	4555
P01	m54164Ue_210929_074610/10749072/ccs	6690	7807
P01	m54164Ue_210929_074610/141296352/ccs	6186	7042
P01	m54164Ue_210929_074610/177276974/ccs	3636	4641
P01	m54164Ue_210929_074610/75237903/ccs	7176	8975
P01	m54164Ue_210929_074610/101777634/ccs	8400	9855
P01	m54164Ue_210929_074610/130156973/ccs	6150	6938
P01	m54164Ue_210929_074610/59115526/ccs	5934	6943
P01	m54164Ue_210929_074610/74974245/ccs	7932	9062
P01	m54164Ue_210929_074610/20120871/ccs	5526	6988
P01	m54164Ue_210929_074610/129043089/ccs	2196	2667
P01	m54164Ue_210929_074610/92799886/ccs	5934	6203
P01	m54164Ue_210929_074610/161481878/ccs	8064	9567
P01	m54164Ue_210929_074610/92341754/ccs	1638	3180
P01	m54164Ue_210929_074610/20121510/ccs	3726	4232
P01	m54164Ue_210929_074610/141755985/ccs	4494	5171
P01	m54164Ue_210929_074610/100860780/ccs	2910	3506
P01	m54164Ue_210929_074610/100861149/ccs	4632	5492
P01	m54164Ue_210929_074610/92341889/ccs	2916	3863
P01	m54164Ue_210929_074610/19663343/ccs	8196	8716
P01	m54164Ue_210929_074610/69600632/ccs	4482	6421
P01	m54164Ue_210929_074610/154798943/ccs	5214	6287
P01	m54164Ue_210929_074610/155320658/ccs	3594	4415
P01	m54164Ue_210929_074610/102171612/ccs	3720	4401
P01	m54164Ue_210929_074610/80217857/ccs	4362	5382
P01	m54164Ue_210929_074610/62915701/ccs	4092	5122
P01	m54164Ue_210929_074610/42861317/ccs	4428	4714
P01	m54164Ue_210929_074610/129630235/ccs	4482	5308
P01	m54164Ue_210929_074610/41944210/ccs	4512	5352
P01	m54164Ue_210929_074610/67568512/ccs	4440	5070
P01	m54164Ue_210929_074610/140837510/ccs	12	13
P01	m54164Ue_210929_074610/58853545/ccs	4248	4673
P01	m54164Ue_210929_074610/178522653/ccs	3234	3632
P01	m54164Ue_210929_074610/177275636/ccs	4824	6256
P01	m54164Ue_210929_074610/101450562/ccs	5424	5913
P01	m54164Ue_210929_074610/10814729/ccs	4500	4825
P01	m54164Ue_210929_074610/141626113/ccs	6288	6742
P01	m54164Ue_210929_074610/101713876/ccs	4968	6311
P01	m54164Ue_210929_074610/101714261/ccs	5628	6581
P01	m54164Ue_210929_074610/42074471/ccs	5382	6052
P01	m54164Ue_210929_074610/11078374/ccs	3948	4628
P01	m54164Ue_210929_074610/154667407/ccs	5514	6954
P01	m54164Ue_210929_074610/59442337/ccs	5388	6298
P01	m54164Ue_210929_074610/92341105/ccs	4170	4977
P01	m54164Ue_210929_074610/59572451/ccs	5268	5967
P01	m54164Ue_210929_074610/130417127/ccs	5244	5588
P01	m54164Ue_210929_074610/49678365/ccs	5220	6192
P01	m54164Ue_210929_074610/67568601/ccs	4938	5287
P01	m54164Ue_210929_074610/20580541/ccs	6822	7140
P01	m54164Ue_210929_074610/140837745/ccs	4452	4546
P01	m54164Ue_210929_074610/141559059/ccs	6702	7300
P01	m54164Ue_210929_074610/140905094/ccs	5334	5697
P01	m54164Ue_210929_074610/165676914/ccs	4242	5727
P01	m54164Ue_210929_074610/43059225/ccs	5112	5458
P01	m54164Ue_210929_074610/2360799/ccs	5166	6914
P01	m54164Ue_210929_074610/11273558/ccs	8274	9414
P01	m54164Ue_210929_074610/128648636/ccs	4254	4557
P01	m54164Ue_210929_074610/100926491/ccs	2832	3085
P01	m54164Ue_210929_074610/101909003/ccs	6090	6900
P01	m54164Ue_210929_074610/141690659/ccs	2586	3303
P01	m54164Ue_210929_074610/128648235/ccs	3720	4468
P01	m54164Ue_210929_074610/100927017/ccs	7890	8591
P01	m54164Ue_210929_074610/128517095/ccs	4992	5614
P01	m54164Ue_210929_074610/155190794/ccs	2532	3850
P01	m54164Ue_210929_074610/100927044/ccs	5268	6922
P01	m54164Ue_210929_074610/20514439/ccs	7194	8595
P01	m54164Ue_210929_074610/101320196/ccs	4746	5414
P01	m54164Ue_210929_074610/1968471/ccs	6546	7508
P01	m54164Ue_210929_074610/42992399/ccs	4428	4507
P01	m54164Ue_210929_074610/128975297/ccs	9492	11021
P01	m54164Ue_210929_074610/2360091/ccs	1968	2626
P01	m54164Ue_210929_074610/154732222/ccs	5970	7411
P01	m54164Ue_210929_074610/20514295/ccs	2502	3059
P01	m54164Ue_210929_074610/11208886/ccs	2310	2996
P01	m54164Ue_210929_074610/102106774/ccs	8070	8588
P01	m54164Ue_210929_074610/165478828/ccs	6390	7390
P01	m54164Ue_210929_074610/92998384/ccs	8070	8790
[truncated: 212,896+ more rows]
[truncated: 32 more columns]

## Sheet: Fig. S12b_source data
	HCT116-1_1	HCT116-1_2	HCT116-2_1	HCT116-2_2	293T-1_1	293T-1_2	293T-2_1	293T-2_2	T24-1_1	T24-1_2	T24-2_1
HCT116-1_1	1	0.972443	0.970831	0.971839	0.673401	0.672419	0.677038	0.671591	0.76006	0.761254	0.756554
HCT116-1_2	0.972443	1	0.980184	0.97847	0.669828	0.668571	0.673716	0.668363	0.757971	0.75885	0.754642
HCT116-2_1	0.970831	0.980184	1	0.974073	0.669522	0.668206	0.673423	0.668081	0.757867	0.758844	0.754585
HCT116-2_2	0.971839	0.97847	0.974073	1	0.669832	0.668626	0.673675	0.668348	0.757416	0.758366	0.75417
293T-1_1	0.673401	0.669828	0.669522	0.669832	1	0.975646	0.973824	0.978379	0.696679	0.70085	0.696413
293T-1_2	0.672419	0.668571	0.668206	0.668626	0.975646	1	0.971516	0.977268	0.695712	0.699857	0.695599
293T-2_1	0.677038	0.673716	0.673423	0.673675	0.973824	0.971516	1	0.97214	0.700244	0.704346	0.700246
293T-2_2	0.671591	0.668363	0.668081	0.668348	0.978379	0.977268	0.97214	1	0.694516	0.698522	0.694379
T24-1_1	0.76006	0.757971	0.757867	0.757416	0.696679	0.695712	0.700244	0.694516	1	0.963373	0.964801
T24-1_2	0.761254	0.75885	0.758844	0.758366	0.70085	0.699857	0.704346	0.698522	0.963373	1	0.953989
T24-2_1	0.756554	0.754642	0.754585	0.75417	0.696413	0.695599	0.700246	0.694379	0.964801	0.953989	1

## Sheet: Fig. S13b_source_data
	P04-1	P04-2	P05-1	P05-2	P10-1	P10-2	P12-1	P12-2	P18-1	P18-2	P20-1	P20-2	P22-1	P22-2	P29-1	P29-2	P30-1	P30-2	P33-1	P33-2	P36-1	P36-2	P41-1	P41-2
P04-1	1	0.926816	0.686287	0.673878	0.694124	0.705021	0.736353	0.735562	0.65347	0.659779	0.71842	0.717622	0.749754	0.748839	0.726095	0.724031	0.705316	0.705519	0.721939	0.729633	0.74071	0.750653	0.729858	0.7353
P04-2	0.926816	1	0.70422	0.689777	0.708984	0.719781	0.754544	0.753456	0.670229	0.676253	0.736876	0.735708	0.776654	0.775317	0.743388	0.741142	0.715087	0.715897	0.740041	0.748212	0.758469	0.769242	0.743944	0.750188
P05-1	0.686287	0.70422	1	0.906417	0.685684	0.697572	0.707302	0.705413	0.659352	0.665869	0.688238	0.687053	0.682287	0.681917	0.675782	0.672664	0.684057	0.685303	0.702394	0.709708	0.711281	0.719863	0.674688	0.679604
P05-2	0.673878	0.689777	0.906417	1	0.671098	0.682406	0.692238	0.690323	0.644235	0.649784	0.673792	0.67245	0.666884	0.666044	0.661595	0.658883	0.669674	0.670654	0.687619	0.694786	0.696628	0.704458	0.661258	0.665102
P10-1	0.694124	0.708984	0.685684	0.671098	1	0.944236	0.720555	0.721556	0.652984	0.656191	0.685643	0.685158	0.683929	0.68064	0.708362	0.706089	0.711759	0.711754	0.690773	0.697839	0.721549	0.73092	0.698095	0.705298
P10-2	0.705021	0.719781	0.697572	0.682406	0.944236	1	0.736256	0.737307	0.662728	0.665511	0.698749	0.697958	0.696331	0.693428	0.719879	0.717567	0.72459	0.723902	0.701856	0.709068	0.734277	0.743936	0.704676	0.711984
P12-1	0.736353	0.754544	0.707302	0.692238	0.720555	0.736256	1	0.969343	0.687502	0.690044	0.716317	0.714002	0.772177	0.772791	0.714125	0.711473	0.72355	0.720538	0.766385	0.771948	0.7626	0.767247	0.710165	0.71615
P12-2	0.735562	0.753456	0.705413	0.690323	0.721556	0.737307	0.969343	1	0.686317	0.688668	0.715754	0.713438	0.77177	0.772674	0.713745	0.711114	0.724838	0.721359	0.766027	0.771292	0.763189	0.767515	0.708537	0.714738
P18-1	0.65347	0.670229	0.659352	0.644235	0.652984	0.662728	0.687502	0.686317	1	0.947334	0.671844	0.671975	0.644845	0.644674	0.65084	0.645278	0.66747	0.668559	0.683946	0.69138	0.666736	0.670758	0.639377	0.648935
P18-2	0.659779	0.676253	0.665869	0.649784	0.656191	0.665511	0.690044	0.688668	0.947334	1	0.676195	0.676404	0.648815	0.647756	0.656982	0.651364	0.673033	0.674171	0.687577	0.695407	0.670709	0.675427	0.645826	0.655724
P20-1	0.71842	0.736876	0.688238	0.673792	0.685643	0.698749	0.716317	0.715754	0.671844	0.676195	1	0.969684	0.740265	0.740265	0.684504	0.681606	0.694383	0.694013	0.738572	0.744658	0.720093	0.729104	0.704921	0.710164
P20-2	0.717622	0.735708	0.687053	0.67245	0.685158	0.697958	0.714002	0.713438	0.671975	0.676404	0.969684	1	0.736919	0.736856	0.684124	0.680975	0.693817	0.693464	0.735802	0.741999	0.717633	0.726942	0.705323	0.710761
P22-1	0.749754	0.776654	0.682287	0.666884	0.683929	0.696331	0.772177	0.77177	0.644845	0.648815	0.740265	0.736919	1	0.947822	0.73172	0.729775	0.688213	0.687138	0.75475	0.759778	0.751458	0.758275	0.676299	0.682332
P22-2	0.748839	0.775317	0.681917	0.666044	0.68064	0.693428	0.772791	0.772674	0.644674	0.647756	0.740265	0.736856	0.947822	1	0.730171	0.728657	0.691921	0.690855	0.756555	0.761412	0.755189	0.761263	0.673547	0.679019
P29-1	0.726095	0.743388	0.675782	0.661595	0.708362	0.719879	0.714125	0.713745	0.65084	0.656982	0.684504	0.684124	0.73172	0.730171	1	0.944194	0.699174	0.699705	0.699332	0.706609	0.716209	0.724349	0.675895	0.683036
P29-2	0.724031	0.741142	0.672664	0.658883	0.706089	0.717567	0.711473	0.711114	0.645278	0.651364	0.681606	0.680975	0.729775	0.728657	0.944194	1	0.696827	0.697482	0.697054	0.704	0.714108	0.722631	0.675842	0.683175
P30-1	0.705316	0.715087	0.684057	0.669674	0.711759	0.72459	0.72355	0.724838	0.66747	0.673033	0.694383	0.693817	0.688213	0.691921	0.699174	0.696827	1	0.955224	0.681676	0.687371	0.751241	0.759954	0.702183	0.709723
P30-2	0.705519	0.715897	0.685303	0.670654	0.711754	0.723902	0.720538	0.721359	0.668559	0.674171	0.694013	0.693464	0.687138	0.690855	0.699705	0.697482	0.955224	1	0.678396	0.684795	0.748637	0.758186	0.704259	0.712764
P33-1	0.721939	0.740041	0.702394	0.687619	0.690773	0.701856	0.766385	0.766027	0.683946	0.687577	0.738572	0.735802	0.75475	0.756555	0.699332	0.697054	0.681676	0.678396	1	0.955206	0.735375	0.739289	0.677937	0.6834
P33-2	0.729633	0.748212	0.709708	0.694786	0.697839	0.709068	0.771948	0.771292	0.69138	0.695407	0.744658	0.741999	0.759778	0.761412	0.706609	0.704	0.687371	0.684795	0.955206	1	0.739389	0.744001	0.686999	0.692352
P36-1	0.74071	0.758469	0.711281	0.696628	0.721549	0.734277	0.7626	0.763189	0.666736	0.670709	0.720093	0.717633	0.751458	0.755189	0.716209	0.714108	0.751241	0.748637	0.735375	0.739389	1	0.955745	0.709385	0.714979
P36-2	0.750653	0.769242	0.719863	0.704458	0.73092	0.743936	0.767247	0.767515	0.670758	0.675427	0.729104	0.726942	0.758275	0.761263	0.724349	0.722631	0.759954	0.758186	0.739289	0.744001	0.955745	1	0.721931	0.728045
P41-1	0.729858	0.743944	0.674688	0.661258	0.698095	0.704676	0.710165	0.708537	0.639377	0.645826	0.704921	0.705323	0.676299	0.673547	0.675895	0.675842	0.702183	0.704259	0.677937	0.686999	0.709385	0.721931	1	0.931552
P41-2	0.7353	0.750188	0.679604	0.665102	0.705298	0.711984	0.71615	0.714738	0.648935	0.655724	0.710164	0.710761	0.682332	0.679019	0.683036	0.683175	0.709723	0.712764	0.6834	0.692352	0.714979	0.728045	0.931552	1
